# Supplementary material for: Decline in HIV prevalence among female sex workers in Zimbabwe between 2013 and 2023
Source: Nat Commun. 2025 Dec 5;16:10912. doi: 10.1038/s41467-025-65901-x (PMC12680614; doi:10.1038/s41467-025-65901-x)
Supplement: Supplementary file 4 — Source Data [file 41467_2025_65901_MOESM4_ESM.xls]

## Sheet: Figure 1a
ptid	survey_name	site_code	norminv_deg	age	hiv
BI149	SAPPH-IRe 2013	BI	0.000647115	25-29	Positive
BI026	SAPPH-IRe 2013	BI	0.00161779	25-29	Negative
BI084	SAPPH-IRe 2013	BI	0.00323558	25-29	Positive
BI069	SAPPH-IRe 2013	BI	0.00808894	35-39	Positive
BI079	SAPPH-IRe 2013	BI	0.00202224	35-39	Positive
BI135	SAPPH-IRe 2013	BI	0.00323558	30-34	Positive
BI131	SAPPH-IRe 2013	BI	0.00215705	20-24	Positive
BI013	SAPPH-IRe 2013	BI	0.000647115	25-29	Positive
BI064	SAPPH-IRe 2013	BI	0.0161779	35-39	Positive
BI045	SAPPH-IRe 2013	BI	0.000161779	30-34	Negative
BI095	SAPPH-IRe 2013	BI	0.000647115	35-39	Positive
BI032	SAPPH-IRe 2013	BI	0.00323558	30-34	Positive
BI051	SAPPH-IRe 2013	BI	0.00107853	30-34	Negative
BI042	SAPPH-IRe 2013	BI	0.00215705	30-34	Negative
BI176	SAPPH-IRe 2013	BI	0.00647115	30-34	Positive
BI150	SAPPH-IRe 2013	BI	0.00323558	25-29	Negative
BI011	SAPPH-IRe 2013	BI	0.000404447	30-34	Positive
BI057	SAPPH-IRe 2013	BI	0.00161779	30-34	Positive
BI023	SAPPH-IRe 2013	BI	0.00539263	25-29	Negative
BI078	SAPPH-IRe 2013	BI	0.00107853	35-39	Positive
BI058	SAPPH-IRe 2013	BI	0.000161779	25-29	Negative
BI139	SAPPH-IRe 2013	BI	0.000278929	20-24	Positive
BI046	SAPPH-IRe 2013	BI	0.00161779	20-24	Negative
BI203	SAPPH-IRe 2013	BI	0.00161779	18-19	Negative
BI083	SAPPH-IRe 2013	BI	0.000924451	25-29	Negative
BI054	SAPPH-IRe 2013	BI	0.000539263	35-39	Positive
BI175	SAPPH-IRe 2013	BI	0.000161779	30-34	Negative
BI137	SAPPH-IRe 2013	BI	0.000215705	25-29	Positive
BI066	SAPPH-IRe 2013	BI	0.000647115	25-29	Positive
BI174	SAPPH-IRe 2013	BI	0.00107853	25-29	Negative
BI183	SAPPH-IRe 2013	BI	0.00323558	35-39	Negative
BI182	SAPPH-IRe 2013	BI	0.00462225	30-34	Positive
BI140	SAPPH-IRe 2013	BI	0.00808894	20-24	Negative
BI038	SAPPH-IRe 2013	BI	0.0107853	20-24	Positive
BI050	SAPPH-IRe 2013	BI	0.0107853	20-24	Negative
BI196	SAPPH-IRe 2013	BI	0.000874823	20-24	Positive
BI147	SAPPH-IRe 2013	BI	0.0107853	20-24	Positive
BI124	SAPPH-IRe 2013	BI	0.00215705	30-34	Positive
BI198	SAPPH-IRe 2013	BI	0.00462225	35-39	Positive
BI036	SAPPH-IRe 2013	BI	0.00808894	25-29	Negative
BI167	SAPPH-IRe 2013	BI	0.00215705	20-24	Negative
BI113	SAPPH-IRe 2013	BI	0.0161779	20-24	Negative
BI191	SAPPH-IRe 2013	BI	0.0323558	30-34	Positive
BI024	SAPPH-IRe 2013	BI	0.000647115	20-24	Negative
BI195	SAPPH-IRe 2013	BI	0.000647115	25-29	Positive
BI141	SAPPH-IRe 2013	BI	0.00129423	20-24	Positive
BI004	SAPPH-IRe 2013	BI	0.00161779	20-24	Negative
BI156	SAPPH-IRe 2013	BI	0.00323558	25-29	Positive
BI097	SAPPH-IRe 2013	BI	0.0107853	25-29	Positive
BI053	SAPPH-IRe 2013	BI	0.00107853	20-24	Positive
BI049	SAPPH-IRe 2013	BI	0.00107853	20-24	Positive
BI088	SAPPH-IRe 2013	BI	0.00647115	30-34	Positive
BI030	SAPPH-IRe 2013	BI	0.0107853	25-29	Positive
BI142	SAPPH-IRe 2013	BI	0.00215705	25-29	Negative
BI034	SAPPH-IRe 2013	BI	0.000539263	25-29	Positive
BI109	SAPPH-IRe 2013	BI	0.0161779	35-39	Positive
BI082	SAPPH-IRe 2013	BI	0.000647115	20-24	Positive
BI085	SAPPH-IRe 2013	BI	0.000674079	35-39	Positive
BI062	SAPPH-IRe 2013	BI	0.00808894	30-34	Negative
BI154	SAPPH-IRe 2013	BI	0.00808894	35-39	Negative
BI180	SAPPH-IRe 2013	BI	0.000323558	25-29	Positive
BI117	SAPPH-IRe 2013	BI	0.00215705	25-29	Positive
BI008	SAPPH-IRe 2013	BI	0.000808894	30-34	Positive
BI067	SAPPH-IRe 2013	BI	0.000647115	20-24	Positive
BI153	SAPPH-IRe 2013	BI	0.0161779	25-29	Positive
BI121	SAPPH-IRe 2013	BI	0.00647115	25-29	Positive
BI103	SAPPH-IRe 2013	BI	0.0161779	30-34	Negative
BI009	SAPPH-IRe 2013	BI	0.000323558	30-34	Positive
BI014	SAPPH-IRe 2013	BI	0.0107853	20-24	Negative
BI016	SAPPH-IRe 2013	BI	0.00147072	35-39	Negative
BI205	SAPPH-IRe 2013	BI	0.000647115	20-24	Negative
BI160	SAPPH-IRe 2013	BI	0.0161779	25-29	Positive
BI031	SAPPH-IRe 2013	BI	0.000647115	30-34	Positive
BI138	SAPPH-IRe 2013	BI	0.00404447	20-24	Negative
BI166	SAPPH-IRe 2013	BI	0.00462225	25-29	Negative
BI065	SAPPH-IRe 2013	BI	0.00808894	30-34	Positive
BI168	SAPPH-IRe 2013	BI	0.00107853	30-34	Negative
BI143	SAPPH-IRe 2013	BI	0.00647115	20-24	Negative
BI130	SAPPH-IRe 2013	BI	0.00808894	25-29	Negative
BI027	SAPPH-IRe 2013	BI	0.00161779	35-39	Positive
BI081	SAPPH-IRe 2013	BI	0.00404447	25-29	Positive
BI052	SAPPH-IRe 2013	BI	0.0107853	35-39	Positive
BI033	SAPPH-IRe 2013	BI	0.00539263	25-29	Positive
BI165	SAPPH-IRe 2013	BI	0.00539263	30-34	Negative
BI001	SAPPH-IRe 2013	BI	0.000161779	30-34	Negative
BI114	SAPPH-IRe 2013	BI	0.0107853	18-19	Negative
BI080	SAPPH-IRe 2013	BI	0.00647115	30-34	Positive
BI043	SAPPH-IRe 2013	BI	0.000808894	30-34	Positive
BI209	SAPPH-IRe 2013	BI	0.000647115	25-29	Positive
BI170	SAPPH-IRe 2013	BI	0.00323558	30-34	Negative
BI075	SAPPH-IRe 2013	BI	0.00404447	20-24	Negative
BI199	SAPPH-IRe 2013	BI	0.00215705	20-24	Negative
BI091	SAPPH-IRe 2013	BI	6.47115e-05	20-24	Positive
BI159	SAPPH-IRe 2013	BI	0.0323558	25-29	Positive
BI212	SAPPH-IRe 2013	BI	0.00107853	25-29	Negative
BI055	SAPPH-IRe 2013	BI	0.000462225	30-34	Positive
BI127	SAPPH-IRe 2013	BI	0.00107853	35-39	Positive
BI040	SAPPH-IRe 2013	BI	0.0107853	25-29	Negative
BI119	SAPPH-IRe 2013	BI	0.00107853	20-24	Negative
BI044	SAPPH-IRe 2013	BI	0.000161779	35-39	Positive
BI163	SAPPH-IRe 2013	BI	0.00107853	25-29	Positive
BI144	SAPPH-IRe 2013	BI	0.00462225	20-24	Negative
BI194	SAPPH-IRe 2013	BI	0.000647115	30-34	Negative
BI192	SAPPH-IRe 2013	BI	0.000154075	25-29	Negative
BI111	SAPPH-IRe 2013	BI	0.0161779	30-34	Positive
BI100	SAPPH-IRe 2013	BI	0.00539263	30-34	Positive
BI178	SAPPH-IRe 2013	BI	0.00647115	35-39	Positive
BI110	SAPPH-IRe 2013	BI	0.00462225	35-39	Positive
BI039	SAPPH-IRe 2013	BI	0.00808894	30-34	Positive
BI145	SAPPH-IRe 2013	BI	0.000323558	30-34	Positive
BI190	SAPPH-IRe 2013	BI	0.000269631	35-39	Negative
BI211	SAPPH-IRe 2013	BI	0.00808894	20-24	Negative
BI133	SAPPH-IRe 2013	BI	0.00323558	25-29	Negative
BI161	SAPPH-IRe 2013	BI	0.000647115	18-19	Negative
BI063	SAPPH-IRe 2013	BI	0.000107853	25-29	Positive
BI155	SAPPH-IRe 2013	BI	0.000719017	35-39	Positive
BI098	SAPPH-IRe 2013	BI	0.00647115	20-24	Positive
BI151	SAPPH-IRe 2013	BI	0.0161779	30-34	Positive
BI116	SAPPH-IRe 2013	BI	0.00323558	35-39	Positive
BI074	SAPPH-IRe 2013	BI	0.000323558	20-24	Positive
BI146	SAPPH-IRe 2013	BI	0.0161779	20-24	Negative
BI089	SAPPH-IRe 2013	BI	0.000647115	25-29	Positive
BI158	SAPPH-IRe 2013	BI	0.000874823	35-39	Negative
BI164	SAPPH-IRe 2013	BI	0.000588287	30-34	Positive
BI035	SAPPH-IRe 2013	BI	0.000924451	35-39	Negative
BI132	SAPPH-IRe 2013	BI	0.000323558	25-29	Negative
BI005	SAPPH-IRe 2013	BI	0.00323558	30-34	Positive
BI177	SAPPH-IRe 2013	BI	0.00539263	25-29	Positive
BI210	SAPPH-IRe 2013	BI	0.000647115	25-29	Negative
BI123	SAPPH-IRe 2013	BI	0.0161779	20-24	Negative
BI020	SAPPH-IRe 2013	BI	0.00323558	25-29	Positive
BI134	SAPPH-IRe 2013	BI	0.00808894	20-24	Positive
BI092	SAPPH-IRe 2013	BI	0.000647115	25-29	Negative
BI015	SAPPH-IRe 2013	BI	0.0161779	30-34	Positive
BI006	SAPPH-IRe 2013	BI	0.00808894	25-29	Positive
BI115	SAPPH-IRe 2013	BI	0.000647115	30-34	Positive
BI136	SAPPH-IRe 2013	BI	0.00107853	25-29	Positive
BI186	SAPPH-IRe 2013	BI	0.0161779	20-24	Negative
BI107	SAPPH-IRe 2013	BI	0.00808894	35-39	Negative
BI068	SAPPH-IRe 2013	BI	0.00161779	25-29	Positive
BI112	SAPPH-IRe 2013	BI	0.00323558	20-24	Negative
BI090	SAPPH-IRe 2013	BI	0.000154075	20-24	Negative
BI061	SAPPH-IRe 2013	BI	0.00647115	20-24	Negative
BI169	SAPPH-IRe 2013	BI	0.0323558	18-19	Negative
BI181	SAPPH-IRe 2013	BI	0.00647115	30-34	Positive
BI073	SAPPH-IRe 2013	BI	0.00539263	20-24	Positive
BI193	SAPPH-IRe 2013	BI	0.0161779	20-24	Positive
BI105	SAPPH-IRe 2013	BI	0.00107853	30-34	Positive
BI202	SAPPH-IRe 2013	BI	0.00539263	20-24	Negative
BI120	SAPPH-IRe 2013	BI	0.00215705	20-24	Positive
BI200	SAPPH-IRe 2013	BI	0.00107853	20-24	Negative
BI041	SAPPH-IRe 2013	BI	0.00539263	25-29	Positive
BI128	SAPPH-IRe 2013	BI	0.00161779	30-34	Positive
BI152	SAPPH-IRe 2013	BI	0.000404447	25-29	Negative
BI077	SAPPH-IRe 2013	BI	0.00107853	30-34	Positive
BI037	SAPPH-IRe 2013	BI	0.00404447	30-34	Positive
BI108	SAPPH-IRe 2013	BI	0.000647115	25-29	Positive
BI172	SAPPH-IRe 2013	BI	0.00539263	25-29	Negative
BI086	SAPPH-IRe 2013	BI	0.000577782	25-29	Negative
BI204	SAPPH-IRe 2013	BI	0.000808894	25-29	Positive
BI017	SAPPH-IRe 2013	BI	0.000161779	30-34	Positive
BI129	SAPPH-IRe 2013	BI	0.0161779	25-29	Negative
BI157	SAPPH-IRe 2013	BI	0.00647115	20-24	Negative
BI173	SAPPH-IRe 2013	BI	0.00647115	30-34	Negative
BI002	SAPPH-IRe 2013	BI	0.00647115	30-34	Negative
BI056	SAPPH-IRe 2013	BI	0.00808894	35-39	Positive
BI201	SAPPH-IRe 2013	BI	0.00215705	20-24	Negative
BI099	SAPPH-IRe 2013	BI	0.00107853	25-29	Positive
BI025	SAPPH-IRe 2013	BI	0.00115556	25-29	Positive
BI070	SAPPH-IRe 2013	BI	0.0107853	30-34	Positive
BI118	SAPPH-IRe 2013	BI	0.00647115	30-34	Positive
BI122	SAPPH-IRe 2013	BI	0.000647115	25-29	Negative
BI003	SAPPH-IRe 2013	BI	0.00202224	30-34	Positive
BI125	SAPPH-IRe 2013	BI	0.0161779	35-39	Positive
BI206	SAPPH-IRe 2013	BI	0.00808894	25-29	Negative
BI010	SAPPH-IRe 2013	BI	0.00404447	25-29	Positive
BI101	SAPPH-IRe 2013	BI	0.00323558	30-34	Positive
BI184	SAPPH-IRe 2013	BI	0.00107853	25-29	Positive
BI185	SAPPH-IRe 2013	BI	0.00323558	20-24	Negative
CY340	SAPPH-IRe 2013	CY	0.00875018	25-29	Positive
CY337	SAPPH-IRe 2013	CY	0.00350007	30-34	Positive
CY347	SAPPH-IRe 2013	CY	0.00125003	30-34	Positive
CY029	SAPPH-IRe 2013	CY	0.00116669	30-34	Positive
CY318	SAPPH-IRe 2013	CY	0.0175004	25-29	Positive
CY362	SAPPH-IRe 2013	CY	0.00875018	35-39	Positive
CY371	SAPPH-IRe 2013	CY	0.00205887	20-24	Positive
CY319	SAPPH-IRe 2013	CY	0.00100002	25-29	Positive
CY090	SAPPH-IRe 2013	CY	0.00291673	30-34	Positive
CY077	SAPPH-IRe 2013	CY	0.00116669	35-39	Negative
CY074	SAPPH-IRe 2013	CY	0.000700015	35-39	Positive
CY475	SAPPH-IRe 2013	CY	0.0350007	30-34	Negative
CY326	SAPPH-IRe 2013	CY	0.000833351	30-34	Positive
CY035	SAPPH-IRe 2013	CY	0.0116669	30-34	Positive
CY017	SAPPH-IRe 2013	CY	0.00350007	30-34	Positive
CY339	SAPPH-IRe 2013	CY	0.00175004	30-34	Negative
CY387	SAPPH-IRe 2013	CY	0.00116669	30-34	Negative
CY062	SAPPH-IRe 2013	CY	0.0175004	25-29	Negative
CY059	SAPPH-IRe 2013	CY	0.00318188	30-34	Positive
CY452	SAPPH-IRe 2013	CY	0.00233338	35-39	Positive
CY009	SAPPH-IRe 2013	CY	0.00583345	30-34	Negative
CY459	SAPPH-IRe 2013	CY	0.00116669	25-29	Negative
CY007	SAPPH-IRe 2013	CY	0.00350007	25-29	Positive
CY119	SAPPH-IRe 2013	CY	0.00437509	20-24	Positive
CY348	SAPPH-IRe 2013	CY	0.000700015	25-29	Positive
CY040	SAPPH-IRe 2013	CY	0.0175004	35-39	Positive
CY366	SAPPH-IRe 2013	CY	0.00875018	20-24	Positive
CY024	SAPPH-IRe 2013	CY	0.00700015	30-34	Positive
CY344	SAPPH-IRe 2013	CY	0.000700015	35-39	Negative
CY346	SAPPH-IRe 2013	CY	0.0116669	30-34	Positive
CY376	SAPPH-IRe 2013	CY	0.00583345	25-29	Positive
CY350	SAPPH-IRe 2013	CY	0.00116669	30-34	Negative
CY356	SAPPH-IRe 2013	CY	0.000466676	30-34	Positive
CY307	SAPPH-IRe 2013	CY	0.000350007	25-29	Positive
CY361	SAPPH-IRe 2013	CY	0.00175004	30-34	Negative
CY049	SAPPH-IRe 2013	CY	0.0050001	20-24	Negative
CY325	SAPPH-IRe 2013	CY	0.00437509	18-19	Negative
CY060	SAPPH-IRe 2013	CY	0.00583345	35-39	Positive
CY088	SAPPH-IRe 2013	CY	0.00350007	25-29	Negative
CY084	SAPPH-IRe 2013	CY	0.0175004	30-34	Positive
CY353	SAPPH-IRe 2013	CY	0.00583345	35-39	Positive
CY468	SAPPH-IRe 2013	CY	0.0116669	25-29	Negative
CY312	SAPPH-IRe 2013	CY	0.000700015	20-24	Negative
CY070	SAPPH-IRe 2013	CY	0.00175004	35-39	Positive
CY067	SAPPH-IRe 2013	CY	0.00350007	30-34	Positive
CY465	SAPPH-IRe 2013	CY	0.00233338	30-34	Positive
CY013	SAPPH-IRe 2013	CY	0.00233338	25-29	Negative
CY093	SAPPH-IRe 2013	CY	0.00700015	30-34	Positive
CY037	SAPPH-IRe 2013	CY	0.00700015	20-24	Positive
CY349	SAPPH-IRe 2013	CY	0.00175004	25-29	Negative
CY117	SAPPH-IRe 2013	CY	0.0175004	25-29	Positive
CY056	SAPPH-IRe 2013	CY	0.00583345	25-29	Positive
CY092	SAPPH-IRe 2013	CY	0.00437509	30-34	Positive
CY082	SAPPH-IRe 2013	CY	0.00233338	30-34	Negative
CY071	SAPPH-IRe 2013	CY	0.000291673	35-39	Positive
CY030	SAPPH-IRe 2013	CY	0.000116669	25-29	Positive
CY304	SAPPH-IRe 2013	CY	0.0116669	30-34	Positive
CY085	SAPPH-IRe 2013	CY	0.00875018	35-39	Positive
CY322	SAPPH-IRe 2013	CY	0.00175004	25-29	Positive
CY360	SAPPH-IRe 2013	CY	0.00875018	25-29	Positive
CY047	SAPPH-IRe 2013	CY	0.00116669	35-39	Positive
CY462	SAPPH-IRe 2013	CY	0.00700015	30-34	Negative
CY026	SAPPH-IRe 2013	CY	0.00116669	25-29	Positive
CY036	SAPPH-IRe 2013	CY	0.000700015	25-29	Negative
CY470	SAPPH-IRe 2013	CY	0.00233338	25-29	Negative
CY118	SAPPH-IRe 2013	CY	0.00269236	30-34	Positive
CY102	SAPPH-IRe 2013	CY	0.00700015	35-39	Negative
CY303	SAPPH-IRe 2013	CY	0.00116669	25-29	Positive
CY457	SAPPH-IRe 2013	CY	0.0116669	30-34	Positive
CY063	SAPPH-IRe 2013	CY	0.000700015	20-24	Negative
CY355	SAPPH-IRe 2013	CY	0.00194448	30-34	Negative
CY033	SAPPH-IRe 2013	CY	0.00700015	35-39	Positive
CY370	SAPPH-IRe 2013	CY	0.00291673	20-24	Negative
CY101	SAPPH-IRe 2013	CY	0.0050001	30-34	Negative
CY386	SAPPH-IRe 2013	CY	0.000700015	30-34	Positive
CY354	SAPPH-IRe 2013	CY	0.00350007	20-24	Negative
CY053	SAPPH-IRe 2013	CY	0.000700015	30-34	Positive
CY345	SAPPH-IRe 2013	CY	0.00437509	25-29	Negative
CY305	SAPPH-IRe 2013	CY	0.00583345	25-29	Positive
CY311	SAPPH-IRe 2013	CY	0.000700015	35-39	Positive
CY474	SAPPH-IRe 2013	CY	0.00175004	20-24	Positive
CY052	SAPPH-IRe 2013	CY	0.00583345	35-39	Positive
CY065	SAPPH-IRe 2013	CY	0.00875018	20-24	Positive
CY336	SAPPH-IRe 2013	CY	0.00318188	30-34	Positive
CY110	SAPPH-IRe 2013	CY	0.00269236	25-29	Negative
CY054	SAPPH-IRe 2013	CY	0.00350007	35-39	Negative
CY005	SAPPH-IRe 2013	CY	0.00233338	35-39	Positive
CY079	SAPPH-IRe 2013	CY	0.00350007	35-39	Positive
CY105	SAPPH-IRe 2013	CY	0.00175004	18-19	Negative
CY358	SAPPH-IRe 2013	CY	0.000875018	30-34	Negative
CY103	SAPPH-IRe 2013	CY	0.000700015	25-29	Negative
CY010	SAPPH-IRe 2013	CY	0.0175004	30-34	Negative
CY048	SAPPH-IRe 2013	CY	0.0050001	35-39	Positive
CY341	SAPPH-IRe 2013	CY	0.000700015	30-34	Negative
CY023	SAPPH-IRe 2013	CY	0.00233338	35-39	Positive
CY367	SAPPH-IRe 2013	CY	0.00175004	30-34	Positive
CY098	SAPPH-IRe 2013	CY	0.00350007	25-29	Positive
CY359	SAPPH-IRe 2013	CY	0.000437509	25-29	Positive
CY045	SAPPH-IRe 2013	CY	0.000777794	25-29	Positive
CY116	SAPPH-IRe 2013	CY	0.0116669	20-24	Positive
CY309	SAPPH-IRe 2013	CY	0.00116669	20-24	Negative
CY453	SAPPH-IRe 2013	CY	0.0175004	30-34	Positive
CY075	SAPPH-IRe 2013	CY	0.00175004	30-34	Positive
CY333	SAPPH-IRe 2013	CY	0.000875018	25-29	Negative
CY310	SAPPH-IRe 2013	CY	0.00175004	25-29	Positive
CY109	SAPPH-IRe 2013	CY	0.000437509	30-34	Positive
CY314	SAPPH-IRe 2013	CY	0.00233338	25-29	Positive
CY091	SAPPH-IRe 2013	CY	0.00350007	35-39	Positive
CY002	SAPPH-IRe 2013	CY	0.00175004	30-34	Positive
CY331	SAPPH-IRe 2013	CY	0.00875018	30-34	Positive
CY357	SAPPH-IRe 2013	CY	0.00184214	30-34	Positive
CY096	SAPPH-IRe 2013	CY	0.00116669	35-39	Positive
CY061	SAPPH-IRe 2013	CY	0.00291673	30-34	Positive
CY473	SAPPH-IRe 2013	CY	0.00140003	25-29	Negative
CY306	SAPPH-IRe 2013	CY	0.000583345	25-29	Positive
CY334	SAPPH-IRe 2013	CY	0.00116669	35-39	Positive
CY078	SAPPH-IRe 2013	CY	0.00583345	35-39	Positive
CY352	SAPPH-IRe 2013	CY	0.00175004	35-39	Negative
CY308	SAPPH-IRe 2013	CY	0.00175004	20-24	Negative
CY332	SAPPH-IRe 2013	CY	0.00700015	35-39	Positive
CY313	SAPPH-IRe 2013	CY	0.00050001	25-29	Negative
CY111	SAPPH-IRe 2013	CY	0.00140003	25-29	Negative
CY114	SAPPH-IRe 2013	CY	0.00875018	35-39	Positive
CY058	SAPPH-IRe 2013	CY	0.00175004	35-39	Positive
CY113	SAPPH-IRe 2013	CY	0.00583345	20-24	Positive
CY372	SAPPH-IRe 2013	CY	0.000700015	20-24	Negative
CY089	SAPPH-IRe 2013	CY	0.00291673	30-34	Positive
CY106	SAPPH-IRe 2013	CY	0.00291673	35-39	Positive
CY469	SAPPH-IRe 2013	CY	0.0116669	30-34	Positive
CY108	SAPPH-IRe 2013	CY	0.00700015	30-34	Positive
CY385	SAPPH-IRe 2013	CY	0.00175004	25-29	Negative
CY055	SAPPH-IRe 2013	CY	0.00175004	25-29	Positive
CY302	SAPPH-IRe 2013	CY	0.00700015	20-24	Negative
CY388	SAPPH-IRe 2013	CY	0.00350007	18-19	Negative
CY051	SAPPH-IRe 2013	CY	0.00350007	20-24	Negative
CY363	SAPPH-IRe 2013	CY	0.000175004	25-29	Negative
CY329	SAPPH-IRe 2013	CY	0.00175004	18-19	Negative
CY378	SAPPH-IRe 2013	CY	0.00350007	25-29	Positive
CY321	SAPPH-IRe 2013	CY	0.00700015	20-24	Positive
CY081	SAPPH-IRe 2013	CY	0.000700015	25-29	Positive
CY320	SAPPH-IRe 2013	CY	0.00050001	25-29	Positive
CY012	SAPPH-IRe 2013	CY	0.00350007	25-29	Positive
CY464	SAPPH-IRe 2013	CY	0.00116669	20-24	Positive
CY380	SAPPH-IRe 2013	CY	0.00175004	25-29	Positive
CY080	SAPPH-IRe 2013	CY	0.000583345	25-29	Positive
CY086	SAPPH-IRe 2013	CY	0.00175004	30-34	Positive
CY377	SAPPH-IRe 2013	CY	0.00875018	35-39	Positive
CY064	SAPPH-IRe 2013	CY	0.0050001	25-29	Positive
CY039	SAPPH-IRe 2013	CY	0.00291673	25-29	Positive
CY018	SAPPH-IRe 2013	CY	0.00700015	25-29	Positive
CY458	SAPPH-IRe 2013	CY	0.00583345	25-29	Negative
CY019	SAPPH-IRe 2013	CY	0.00875018	25-29	Positive
CY083	SAPPH-IRe 2013	CY	0.00153001	20-24	Positive
CY094	SAPPH-IRe 2013	CY	0.00875018	25-29	Negative
CY112	SAPPH-IRe 2013	CY	0.00437509	20-24	Negative
CY342	SAPPH-IRe 2013	CY	0.0175004	25-29	Positive
CY382	SAPPH-IRe 2013	CY	0.00437509	25-29	Negative
CY327	SAPPH-IRe 2013	CY	0.00050001	25-29	Positive
CY351	SAPPH-IRe 2013	CY	0.00350007	30-34	Positive
CY104	SAPPH-IRe 2013	CY	0.0175004	25-29	Positive
CY044	SAPPH-IRe 2013	CY	0.00583345	35-39	Positive
CP116	SAPPH-IRe 2013	CP	0.00101432	20-24	Negative
CP178	SAPPH-IRe 2013	CP	0.000405727	25-29	Negative
CP113	SAPPH-IRe 2013	CP	0.000811454	25-29	Positive
CP167	SAPPH-IRe 2013	CP	0.00811454	25-29	Negative
CP190	SAPPH-IRe 2013	CP	0.00811454	30-34	Negative
CP037	SAPPH-IRe 2013	CP	0.00405727	25-29	Positive
CP048	SAPPH-IRe 2013	CP	0.000811454	30-34	Positive
CP100	SAPPH-IRe 2013	CP	0.0202863	35-39	Positive
CP073	SAPPH-IRe 2013	CP	0.0101432	20-24	Negative
CP071	SAPPH-IRe 2013	CP	0.00811454	25-29	Positive
CP156	SAPPH-IRe 2013	CP	0.00202863	35-39	Positive
CP062	SAPPH-IRe 2013	CP	0.00270485	35-39	Positive
CP078	SAPPH-IRe 2013	CP	0.000202863	35-39	Positive
CP060	SAPPH-IRe 2013	CP	0.00811454	20-24	Positive
CP080	SAPPH-IRe 2013	CP	0.00202863	35-39	Positive
CP144	SAPPH-IRe 2013	CP	0.000811454	30-34	Positive
CP168	SAPPH-IRe 2013	CP	0.00405727	20-24	Negative
CP161	SAPPH-IRe 2013	CP	0.00405727	30-34	Positive
CP138	SAPPH-IRe 2013	CP	0.00270485	20-24	Negative
CP024	SAPPH-IRe 2013	CP	0.00135242	35-39	Positive
CP094	SAPPH-IRe 2013	CP	0.000202863	18-19	Positive
CP018	SAPPH-IRe 2013	CP	0.000405727	30-34	Positive
CP017	SAPPH-IRe 2013	CP	0.00101432	30-34	Positive
CP069	SAPPH-IRe 2013	CP	0.000405727	25-29	Negative
CP008	SAPPH-IRe 2013	CP	0.0101432	25-29	Negative
CP006	SAPPH-IRe 2013	CP	0.0202863	35-39	Positive
CP050	SAPPH-IRe 2013	CP	0.0101432	20-24	Negative
CP181	SAPPH-IRe 2013	CP	0.0135242	30-34	Negative
CP068	SAPPH-IRe 2013	CP	0.00811454	25-29	Positive
CP022	SAPPH-IRe 2013	CP	0.00135242	35-39	Positive
CP102	SAPPH-IRe 2013	CP	0.00405727	25-29	Positive
CP163	SAPPH-IRe 2013	CP	0.000811454	20-24	Positive
CP187	SAPPH-IRe 2013	CP	0.000507159	25-29	Positive
CP173	SAPPH-IRe 2013	CP	0.00811454	25-29	Negative
CP136	SAPPH-IRe 2013	CP	0.000405727	30-34	Positive
CP185	SAPPH-IRe 2013	CP	0.000811454	25-29	Positive
CP128	SAPPH-IRe 2013	CP	0.00135242	20-24	Negative
CP023	SAPPH-IRe 2013	CP	0.00202863	30-34	Positive
CP030	SAPPH-IRe 2013	CP	0.00202863	25-29	Positive
CP111	SAPPH-IRe 2013	CP	0.00405727	20-24	Negative
CP043	SAPPH-IRe 2013	CP	0.000811454	20-24	Negative
CP179	SAPPH-IRe 2013	CP	0.0202863	30-34	Negative
CP026	SAPPH-IRe 2013	CP	0.000811454	25-29	Negative
CP047	SAPPH-IRe 2013	CP	0.00202863	25-29	Positive
CP056	SAPPH-IRe 2013	CP	0.0010154	20-24	Positive
CP041	SAPPH-IRe 2013	CP	0.00811454	30-34	Negative
CP114	SAPPH-IRe 2013	CP	0.00811454	30-34	Positive
CP033	SAPPH-IRe 2013	CP	0.0010154	20-24	Negative
CP025	SAPPH-IRe 2013	CP	0.00135242	25-29	Positive
CP140	SAPPH-IRe 2013	CP	0.00202863	30-34	Negative
CP076	SAPPH-IRe 2013	CP	0.00202863	35-39	Negative
CP084	SAPPH-IRe 2013	CP	0.0202863	30-34	Positive
CP067	SAPPH-IRe 2013	CP	0.000202863	18-19	Negative
CP126	SAPPH-IRe 2013	CP	8.11454e-05	35-39	Positive
CP077	SAPPH-IRe 2013	CP	0.00811454	35-39	Positive
CP059	SAPPH-IRe 2013	CP	0.000811454	25-29	Positive
CP016	SAPPH-IRe 2013	CP	0.0202863	25-29	Negative
CP065	SAPPH-IRe 2013	CP	0.000811454	30-34	Negative
CP123	SAPPH-IRe 2013	CP	0.00202863	35-39	Positive
CP135	SAPPH-IRe 2013	CP	0.00676211	20-24	Negative
CP081	SAPPH-IRe 2013	CP	0.000811454	30-34	Negative
CP154	SAPPH-IRe 2013	CP	0.000811454	30-34	Positive
CP105	SAPPH-IRe 2013	CP	0.000270485	25-29	Negative
CP182	SAPPH-IRe 2013	CP	0.0057961	25-29	Positive
CP132	SAPPH-IRe 2013	CP	0.00676211	25-29	Positive
CP122	SAPPH-IRe 2013	CP	0.000405727	35-39	Positive
CP142	SAPPH-IRe 2013	CP	0.00162291	30-34	Positive
CP153	SAPPH-IRe 2013	CP	0.0202863	20-24	Negative
CP162	SAPPH-IRe 2013	CP	0.0202863	35-39	Positive
CP049	SAPPH-IRe 2013	CP	0.00405727	20-24	Negative
CP070	SAPPH-IRe 2013	CP	0.00405727	25-29	Negative
CP031	SAPPH-IRe 2013	CP	0.00811454	20-24	Negative
CP074	SAPPH-IRe 2013	CP	0.000405727	35-39	Negative
CP089	SAPPH-IRe 2013	CP	0.0202863	30-34	Positive
CP133	SAPPH-IRe 2013	CP	0.000405727	25-29	Negative
CP045	SAPPH-IRe 2013	CP	0.000811454	20-24	Negative
CP166	SAPPH-IRe 2013	CP	0.00507159	25-29	Negative
CP152	SAPPH-IRe 2013	CP	0.0057961	18-19	Negative
CP057	SAPPH-IRe 2013	CP	0.000811454	25-29	Positive
CP115	SAPPH-IRe 2013	CP	0.00162291	20-24	Negative
CP015	SAPPH-IRe 2013	CP	0.0101432	25-29	Positive
CP120	SAPPH-IRe 2013	CP	0.00162291	20-24	Positive
CP053	SAPPH-IRe 2013	CP	0.00135242	20-24	Negative
CP155	SAPPH-IRe 2013	CP	0.00405727	20-24	Negative
CP007	SAPPH-IRe 2013	CP	0.000507159	20-24	Negative
CP164	SAPPH-IRe 2013	CP	0.00405727	20-24	Negative
CP020	SAPPH-IRe 2013	CP	0.00405727	30-34	Positive
CP058	SAPPH-IRe 2013	CP	0.00405727	25-29	Negative
CP091	SAPPH-IRe 2013	CP	0.0135242	20-24	Positive
CP021	SAPPH-IRe 2013	CP	0.00405727	20-24	Positive
CP127	SAPPH-IRe 2013	CP	0.0101432	20-24	Positive
CP097	SAPPH-IRe 2013	CP	0.00202863	20-24	Negative
CP170	SAPPH-IRe 2013	CP	0.000811454	25-29	Negative
CP169	SAPPH-IRe 2013	CP	0.00405727	30-34	Positive
CP188	SAPPH-IRe 2013	CP	0.00405727	30-34	Positive
CP176	SAPPH-IRe 2013	CP	0.00135242	20-24	Negative
CP042	SAPPH-IRe 2013	CP	0.000811454	25-29	Negative
CP011	SAPPH-IRe 2013	CP	0.00507159	18-19	Negative
CP130	SAPPH-IRe 2013	CP	0.00115922	20-24	Positive
CP088	SAPPH-IRe 2013	CP	0.00811454	25-29	Negative
CP012	SAPPH-IRe 2013	CP	0.00405727	25-29	Positive
CP101	SAPPH-IRe 2013	CP	0.0405727	25-29	Positive
CP139	SAPPH-IRe 2013	CP	0.0135242	25-29	Negative
CP009	SAPPH-IRe 2013	CP	0.00405727	25-29	Positive
CP151	SAPPH-IRe 2013	CP	0.00135242	25-29	Negative
CP184	SAPPH-IRe 2013	CP	0.000811454	25-29	Negative
CP150	SAPPH-IRe 2013	CP	0.00270485	20-24	Negative
CP004	SAPPH-IRe 2013	CP	0.00202863	30-34	Positive
CP013	SAPPH-IRe 2013	CP	0.00202863	20-24	Negative
CP039	SAPPH-IRe 2013	CP	0.00135242	20-24	Positive
CP061	SAPPH-IRe 2013	CP	0.00405727	30-34	Positive
CP001	SAPPH-IRe 2013	CP	0.000811454	35-39	Positive
CP085	SAPPH-IRe 2013	CP	0.000811454	35-39	Positive
CP186	SAPPH-IRe 2013	CP	0.00144902	30-34	Negative
CP036	SAPPH-IRe 2013	CP	0.0101432	20-24	Positive
CP121	SAPPH-IRe 2013	CP	0.0405727	25-29	Negative
CP149	SAPPH-IRe 2013	CP	8.11454e-05	25-29	Positive
CP107	SAPPH-IRe 2013	CP	0.0101432	25-29	Positive
CP108	SAPPH-IRe 2013	CP	0.000270485	25-29	Negative
CP014	SAPPH-IRe 2013	CP	0.000405727	25-29	Negative
CP010	SAPPH-IRe 2013	CP	0.0202863	30-34	Positive
CP044	SAPPH-IRe 2013	CP	0.000507159	20-24	Negative
CP019	SAPPH-IRe 2013	CP	8.11454e-05	25-29	Negative
CP119	SAPPH-IRe 2013	CP	0.00202863	30-34	Negative
CP005	SAPPH-IRe 2013	CP	0.00811454	25-29	Negative
CP148	SAPPH-IRe 2013	CP	0.0202863	18-19	Negative
CP143	SAPPH-IRe 2013	CP	0.000507159	30-34	Positive
CP118	SAPPH-IRe 2013	CP	0.0202863	30-34	Positive
CP110	SAPPH-IRe 2013	CP	0.0202863	25-29	Negative
CP002	SAPPH-IRe 2013	CP	0.00338106	30-34	Negative
CP145	SAPPH-IRe 2013	CP	0.0057961	25-29	Negative
CP146	SAPPH-IRe 2013	CP	0.000270485	30-34	Negative
CP171	SAPPH-IRe 2013	CP	0.000405727	20-24	Negative
CP177	SAPPH-IRe 2013	CP	0.0057961	30-34	Negative
CP072	SAPPH-IRe 2013	CP	0.00101432	30-34	Positive
CP032	SAPPH-IRe 2013	CP	0.000811454	35-39	Positive
CP052	SAPPH-IRe 2013	CP	0.0135242	20-24	Positive
CP117	SAPPH-IRe 2013	CP	0.00405727	20-24	Positive
CP112	SAPPH-IRe 2013	CP	0.00202863	20-24	Negative
CP086	SAPPH-IRe 2013	CP	0.000405727	30-34	Positive
CP035	SAPPH-IRe 2013	CP	0.0202863	25-29	Negative
CP066	SAPPH-IRe 2013	CP	0.00811454	18-19	Negative
CP189	SAPPH-IRe 2013	CP	0.00676211	18-19	Negative
CP034	SAPPH-IRe 2013	CP	0.0135242	30-34	Positive
CP082	SAPPH-IRe 2013	CP	0.00507159	35-39	Positive
CP064	SAPPH-IRe 2013	CP	0.00405727	25-29	Positive
CP029	SAPPH-IRe 2013	CP	0.00676211	20-24	Positive
CP134	SAPPH-IRe 2013	CP	0.00405727	20-24	Positive
CP040	SAPPH-IRe 2013	CP	0.000405727	25-29	Positive
CP027	SAPPH-IRe 2013	CP	0.0101432	30-34	Positive
CP028	SAPPH-IRe 2013	CP	0.00811454	20-24	Positive
CP106	SAPPH-IRe 2013	CP	0.000676211	20-24	Negative
CP093	SAPPH-IRe 2013	CP	0.000811454	20-24	Negative
CP109	SAPPH-IRe 2013	CP	0.00676211	35-39	Negative
CP172	SAPPH-IRe 2013	CP	0.00405727	30-34	Positive
CP180	SAPPH-IRe 2013	CP	0.00135242	25-29	Positive
CP165	SAPPH-IRe 2013	CP	0.00676211	20-24	Negative
CP098	SAPPH-IRe 2013	CP	0.0101432	35-39	Negative
CP003	SAPPH-IRe 2013	CP	0.000811454	20-24	Positive
CP160	SAPPH-IRe 2013	CP	0.0405727	25-29	Positive
CP159	SAPPH-IRe 2013	CP	0.0101432	18-19	Negative
CP175	SAPPH-IRe 2013	CP	0.000811454	18-19	Negative
CP096	SAPPH-IRe 2013	CP	0.00101432	25-29	Negative
CP183	SAPPH-IRe 2013	CP	0.00676211	25-29	Positive
CP147	SAPPH-IRe 2013	CP	0.000507159	18-19	Positive
CP054	SAPPH-IRe 2013	CP	0.00135242	20-24	Positive
CP191	SAPPH-IRe 2013	CP	0.000811454	25-29	Positive
CH245	SAPPH-IRe 2013	CH	0.00745828	25-29	Positive
CH140	SAPPH-IRe 2013	CH	0.0149166	25-29	Positive
CH156	SAPPH-IRe 2013	CH	0.00175489	25-29	Positive
CH270	SAPPH-IRe 2013	CH	0.00994438	35-39	Negative
CH224	SAPPH-IRe 2013	CH	0.00745828	20-24	Positive
CH236	SAPPH-IRe 2013	CH	0.00198888	25-29	Positive
CH244	SAPPH-IRe 2013	CH	0.000596663	20-24	Negative
CH313	SAPPH-IRe 2013	CH	0.00149166	20-24	Positive
CH100	SAPPH-IRe 2013	CH	0.00149166	25-29	Positive
CH069	SAPPH-IRe 2013	CH	0.00331479	30-34	Positive
CH088	SAPPH-IRe 2013	CH	0.00596663	20-24	Negative
CH269	SAPPH-IRe 2013	CH	0.00596663	20-24	Negative
CH274	SAPPH-IRe 2013	CH	0.00596663	30-34	Negative
CH006	SAPPH-IRe 2013	CH	0.00198888	30-34	Positive
CH144	SAPPH-IRe 2013	CH	0.000852375	25-29	Positive
CH246	SAPPH-IRe 2013	CH	0.000745828	30-34	Positive
CH016	SAPPH-IRe 2013	CH	0.00596663	25-29	Positive
CH367	SAPPH-IRe 2013	CH	0.00149166	18-19	Negative
CH179	SAPPH-IRe 2013	CH	0.0149166	35-39	Positive
CH298	SAPPH-IRe 2013	CH	0.00994438	30-34	Positive
CH012	SAPPH-IRe 2013	CH	0.00745828	25-29	Negative
CH020	SAPPH-IRe 2013	CH	0.000426188	20-24	Positive
CH250	SAPPH-IRe 2013	CH	0.00745828	35-39	Positive
CH103	SAPPH-IRe 2013	CH	0.00198888	25-29	Positive
CH063	SAPPH-IRe 2013	CH	0.00994438	25-29	Negative
CH007	SAPPH-IRe 2013	CH	0.00994438	25-29	Negative
CH370	SAPPH-IRe 2013	CH	0.00149166	18-19	Negative
CH317	SAPPH-IRe 2013	CH	0.00248609	30-34	Negative
CH296	SAPPH-IRe 2013	CH	0.00426188	25-29	Negative
CH303	SAPPH-IRe 2013	CH	0.000994438	18-19	Negative
CH220	SAPPH-IRe 2013	CH	0.00372914	30-34	Negative
CH105	SAPPH-IRe 2013	CH	0.00497219	35-39	Positive
CH011	SAPPH-IRe 2013	CH	0.0149166	30-34	Positive
CH249	SAPPH-IRe 2013	CH	0.00298331	25-29	Negative
CH294	SAPPH-IRe 2013	CH	0.0149166	25-29	Positive
CH132	SAPPH-IRe 2013	CH	0.0149166	20-24	Negative
CH181	SAPPH-IRe 2013	CH	0.00596663	18-19	Negative
CH272	SAPPH-IRe 2013	CH	0.000852375	20-24	Negative
CH225	SAPPH-IRe 2013	CH	0.00994438	25-29	Negative
CH121	SAPPH-IRe 2013	CH	0.00298331	20-24	Negative
CH015	SAPPH-IRe 2013	CH	0.0149166	20-24	Negative
CH073	SAPPH-IRe 2013	CH	0.00149166	25-29	Negative
CH204	SAPPH-IRe 2013	CH	0.00745828	30-34	Positive
CH033	SAPPH-IRe 2013	CH	0.000596663	35-39	Positive
CH021	SAPPH-IRe 2013	CH	0.0149166	20-24	Positive
CH197	SAPPH-IRe 2013	CH	0.00994438	20-24	Negative
CH023	SAPPH-IRe 2013	CH	0.00298331	20-24	Negative
CH074	SAPPH-IRe 2013	CH	0.00149166	20-24	Negative
CH024	SAPPH-IRe 2013	CH	0.000994438	25-29	Negative
CH286	SAPPH-IRe 2013	CH	0.00298331	35-39	Positive
CH097	SAPPH-IRe 2013	CH	0.00198888	25-29	Negative
CH207	SAPPH-IRe 2013	CH	0.00372914	30-34	Positive
CH041	SAPPH-IRe 2013	CH	0.00149166	25-29	Positive
CH009	SAPPH-IRe 2013	CH	0.000596663	25-29	Positive
CH368	SAPPH-IRe 2013	CH	0.00298331	30-34	Positive
CH031	SAPPH-IRe 2013	CH	0.000596663	25-29	Positive
CH046	SAPPH-IRe 2013	CH	0.000298331	20-24	Negative
CH102	SAPPH-IRe 2013	CH	0.00149166	30-34	Positive
CH292	SAPPH-IRe 2013	CH	0.000198888	20-24	Positive
CH104	SAPPH-IRe 2013	CH	0.00298331	20-24	Positive
CH048	SAPPH-IRe 2013	CH	0.000994438	30-34	Positive
CH109	SAPPH-IRe 2013	CH	0.00198888	20-24	Negative
CH040	SAPPH-IRe 2013	CH	0.0149166	30-34	Positive
CH029	SAPPH-IRe 2013	CH	0.00298331	30-34	Negative
CH289	SAPPH-IRe 2013	CH	0.00298331	35-39	Positive
CH216	SAPPH-IRe 2013	CH	0.00994438	30-34	Negative
CH042	SAPPH-IRe 2013	CH	0.00149166	30-34	Positive
CH134	SAPPH-IRe 2013	CH	0.00248609	30-34	Negative
CH045	SAPPH-IRe 2013	CH	0.00426188	25-29	Negative
CH003	SAPPH-IRe 2013	CH	0.00149166	25-29	Positive
CH241	SAPPH-IRe 2013	CH	0.00994438	25-29	Negative
CH004	SAPPH-IRe 2013	CH	0.000584963	30-34	Positive
CH318	SAPPH-IRe 2013	CH	0.00124305	30-34	Negative
CH017	SAPPH-IRe 2013	CH	0.00745828	20-24	Positive
CH243	SAPPH-IRe 2013	CH	0.00994438	25-29	Positive
CH273	SAPPH-IRe 2013	CH	0.00119333	35-39	Negative
CH067	SAPPH-IRe 2013	CH	0.0016574	20-24	Positive
CH242	SAPPH-IRe 2013	CH	0.00331479	25-29	Negative
CH036	SAPPH-IRe 2013	CH	0.0298331	18-19	Negative
CH203	SAPPH-IRe 2013	CH	0.0149166	30-34	Positive
CH237	SAPPH-IRe 2013	CH	0.00298331	25-29	Negative
CH184	SAPPH-IRe 2013	CH	0.00298331	25-29	Positive
CH047	SAPPH-IRe 2013	CH	0.00298331	25-29	Positive
CH096	SAPPH-IRe 2013	CH	0.00298331	35-39	Negative
CH219	SAPPH-IRe 2013	CH	0.0149166	30-34	Positive
CH285	SAPPH-IRe 2013	CH	0.000745828	30-34	Positive
CH095	SAPPH-IRe 2013	CH	0.00994438	20-24	Negative
CH143	SAPPH-IRe 2013	CH	0.00198888	30-34	Negative
CH122	SAPPH-IRe 2013	CH	0.00298331	25-29	Positive
CH214	SAPPH-IRe 2013	CH	0.000994438	20-24	Positive
CH309	SAPPH-IRe 2013	CH	0.000497219	20-24	Positive
CH200	SAPPH-IRe 2013	CH	0.00149166	30-34	Negative
CH364	SAPPH-IRe 2013	CH	0.00248609	25-29	Positive
CH226	SAPPH-IRe 2013	CH	0.00994438	35-39	Positive
CH035	SAPPH-IRe 2013	CH	0.00149166	25-29	Negative
CH076	SAPPH-IRe 2013	CH	0.00994438	30-34	Positive
CH013	SAPPH-IRe 2013	CH	0.00994438	20-24	Negative
CH319	SAPPH-IRe 2013	CH	0.00994438	20-24	Negative
CH373	SAPPH-IRe 2013	CH	0.00036831	20-24	Negative
CH025	SAPPH-IRe 2013	CH	0.00596663	25-29	Positive
CH157	SAPPH-IRe 2013	CH	0.00372914	20-24	Negative
CH195	SAPPH-IRe 2013	CH	0.00175916	20-24	Negative
CH056	SAPPH-IRe 2013	CH	0.00149166	20-24	Negative
CH283	SAPPH-IRe 2013	CH	0.000994438	20-24	Positive
CH057	SAPPH-IRe 2013	CH	0.00426188	30-34	Positive
CH026	SAPPH-IRe 2013	CH	0.00994438	30-34	Positive
CH018	SAPPH-IRe 2013	CH	0.000596663	30-34	Negative
CH322	SAPPH-IRe 2013	CH	0.00745828	25-29	Negative
CH235	SAPPH-IRe 2013	CH	0.00745828	20-24	Negative
CH068	SAPPH-IRe 2013	CH	0.00596663	25-29	Positive
CH374	SAPPH-IRe 2013	CH	0.00497219	30-34	Positive
CH248	SAPPH-IRe 2013	CH	0.000994438	25-29	Negative
CH153	SAPPH-IRe 2013	CH	0.00994438	20-24	Negative
CH314	SAPPH-IRe 2013	CH	0.00198888	35-39	Positive
CH145	SAPPH-IRe 2013	CH	0.0149166	25-29	Negative
CH120	SAPPH-IRe 2013	CH	0.00149166	35-39	Positive
CH321	SAPPH-IRe 2013	CH	0.00596663	20-24	Negative
CH034	SAPPH-IRe 2013	CH	0.00372914	30-34	Positive
CH240	SAPPH-IRe 2013	CH	0.00372914	25-29	Negative
CH116	SAPPH-IRe 2013	CH	0.000745828	20-24	Negative
CH142	SAPPH-IRe 2013	CH	0.00426188	30-34	Positive
CH139	SAPPH-IRe 2013	CH	0.00745828	25-29	Negative
CH215	SAPPH-IRe 2013	CH	0.00596663	25-29	Positive
CH208	SAPPH-IRe 2013	CH	0.00596663	25-29	Positive
CH078	SAPPH-IRe 2013	CH	0.00119333	20-24	Negative
CH101	SAPPH-IRe 2013	CH	0.000596663	20-24	Positive
CH002	SAPPH-IRe 2013	CH	0.000994438	30-34	Positive
CH051	SAPPH-IRe 2013	CH	0.00149166	35-39	Positive
CH115	SAPPH-IRe 2013	CH	0.00596663	30-34	Positive
CH363	SAPPH-IRe 2013	CH	0.0298331	20-24	Negative
CH312	SAPPH-IRe 2013	CH	0.00994438	30-34	Negative
CH284	SAPPH-IRe 2013	CH	0.000745828	35-39	Negative
CH154	SAPPH-IRe 2013	CH	0.00298331	30-34	Negative
CH315	SAPPH-IRe 2013	CH	0.00994438	25-29	Positive
CH295	SAPPH-IRe 2013	CH	0.00149166	25-29	Negative
CH223	SAPPH-IRe 2013	CH	0.00198888	30-34	Negative
CH366	SAPPH-IRe 2013	CH	0.0149166	20-24	Negative
CH293	SAPPH-IRe 2013	CH	0.00149166	20-24	Negative
CH086	SAPPH-IRe 2013	CH	0.00149166	25-29	Positive
CH196	SAPPH-IRe 2013	CH	0.000994438	25-29	Negative
CH238	SAPPH-IRe 2013	CH	0.00149166	20-24	Positive
CH297	SAPPH-IRe 2013	CH	0.00596663	25-29	Positive
CH064	SAPPH-IRe 2013	CH	0.000994438	35-39	Negative
CH310	SAPPH-IRe 2013	CH	0.00298331	25-29	Positive
CH148	SAPPH-IRe 2013	CH	0.0298331	25-29	Positive
CH055	SAPPH-IRe 2013	CH	0.00149166	35-39	Positive
CH206	SAPPH-IRe 2013	CH	0.00106547	30-34	Negative
CH320	SAPPH-IRe 2013	CH	0.00497219	20-24	Negative
CH146	SAPPH-IRe 2013	CH	0.00596663	25-29	Negative
CH070	SAPPH-IRe 2013	CH	0.00497219	25-29	Positive
CH058	SAPPH-IRe 2013	CH	0.00149166	30-34	Positive
CH019	SAPPH-IRe 2013	CH	0.00298331	20-24	Negative
CH118	SAPPH-IRe 2013	CH	0.000662958	30-34	Negative
GW118	SAPPH-IRe 2013	HR	0.0044079	18-19	Negative
GW146	SAPPH-IRe 2013	HR	0.00705264	25-29	Negative
GW004	SAPPH-IRe 2013	HR	0.0050376	35-39	Positive
GW113	SAPPH-IRe 2013	HR	0.00881581	20-24	Negative
GW077	SAPPH-IRe 2013	HR	0.0117544	18-19	Positive
GW095	SAPPH-IRe 2013	HR	0.00881581	18-19	Negative
GW099	SAPPH-IRe 2013	HR	0.00100752	20-24	Positive
GW144	SAPPH-IRe 2013	HR	0.00881581	18-19	Negative
GW123	SAPPH-IRe 2013	HR	0.000352632	20-24	Negative
GW026	SAPPH-IRe 2013	HR	0.0176316	30-34	Positive
GW149	SAPPH-IRe 2013	HR	0.0176316	18-19	Negative
GW056	SAPPH-IRe 2013	HR	0.00141053	30-34	Negative
GW032	SAPPH-IRe 2013	HR	0.00352632	30-34	Positive
GW150	SAPPH-IRe 2013	HR	0.00705264	20-24	Positive
GW154	SAPPH-IRe 2013	HR	0.00352632	30-34	Positive
GW076	SAPPH-IRe 2013	HR	0.0176316	25-29	Negative
GW020	SAPPH-IRe 2013	HR	0.00160287	25-29	Negative
GW021	SAPPH-IRe 2013	HR	0.00235088	35-39	Positive
GW065	SAPPH-IRe 2013	HR	0.00235088	20-24	Negative
GW006	SAPPH-IRe 2013	HR	0.00352632	25-29	Negative
GW152	SAPPH-IRe 2013	HR	0.00274493	25-29	Positive
GW074	SAPPH-IRe 2013	HR	0.000881581	30-34	Positive
GW061	SAPPH-IRe 2013	HR	0.00100752	30-34	Negative
GW067	SAPPH-IRe 2013	HR	0.0176316	20-24	Negative
GW122	SAPPH-IRe 2013	HR	0.000641149	30-34	Positive
GW052	SAPPH-IRe 2013	HR	0.0117544	30-34	Negative
GW002	SAPPH-IRe 2013	HR	0.00141053	25-29	Negative
GW133	SAPPH-IRe 2013	HR	0.0176316	35-39	Positive
GW098	SAPPH-IRe 2013	HR	0.00705264	30-34	Positive
GW038	SAPPH-IRe 2013	HR	0.0176316	25-29	Positive
GW010	SAPPH-IRe 2013	HR	0.00352632	35-39	Positive
GW091	SAPPH-IRe 2013	HR	0.0050376	25-29	Positive
GW014	SAPPH-IRe 2013	HR	0.00705264	25-29	Positive
GW106	SAPPH-IRe 2013	HR	0.00881581	25-29	Positive
GW043	SAPPH-IRe 2013	HR	0.0176316	20-24	Positive
GW143	SAPPH-IRe 2013	HR	0.0176316	25-29	Negative
GW046	SAPPH-IRe 2013	HR	0.00235088	25-29	Positive
GW138	SAPPH-IRe 2013	HR	0.00705264	25-29	Positive
GW030	SAPPH-IRe 2013	HR	0.00881581	25-29	Positive
GW017	SAPPH-IRe 2013	HR	0.0029386	25-29	Negative
GW011	SAPPH-IRe 2013	HR	0.00141053	35-39	Positive
GW051	SAPPH-IRe 2013	HR	0.00352632	25-29	Positive
GW096	SAPPH-IRe 2013	HR	0.00185596	35-39	Positive
GW003	SAPPH-IRe 2013	HR	0.00352632	25-29	Positive
GW139	SAPPH-IRe 2013	HR	0.00881581	25-29	Negative
GW070	SAPPH-IRe 2013	HR	0.00117544	20-24	Positive
GW037	SAPPH-IRe 2013	HR	0.00705264	18-19	Negative
GW013	SAPPH-IRe 2013	HR	0.00117544	20-24	Positive
GW049	SAPPH-IRe 2013	HR	0.00705264	20-24	Positive
GW145	SAPPH-IRe 2013	HR	0.00881581	20-24	Negative
GW151	SAPPH-IRe 2013	HR	0.0176316	20-24	Negative
GW069	SAPPH-IRe 2013	HR	0.00705264	30-34	Positive
GW097	SAPPH-IRe 2013	HR	0.0058772	35-39	Negative
GW068	SAPPH-IRe 2013	HR	0.00044079	18-19	Negative
GW127	SAPPH-IRe 2013	HR	0.0176316	18-19	Negative
GW015	SAPPH-IRe 2013	HR	0.00352632	30-34	Positive
GW155	SAPPH-IRe 2013	HR	0.00881581	30-34	Positive
GW005	SAPPH-IRe 2013	HR	0.00176316	30-34	Positive
GW148	SAPPH-IRe 2013	HR	0.0117544	18-19	Negative
GW102	SAPPH-IRe 2013	HR	0.00352632	25-29	Positive
GW108	SAPPH-IRe 2013	HR	0.00352632	20-24	Negative
GW140	SAPPH-IRe 2013	HR	0.0117544	20-24	Negative
GW135	SAPPH-IRe 2013	HR	0.00881581	20-24	Negative
GW101	SAPPH-IRe 2013	HR	0.00100752	35-39	Positive
GW071	SAPPH-IRe 2013	HR	0.00881581	25-29	Negative
GW090	SAPPH-IRe 2013	HR	0.0176316	20-24	Negative
GW084	SAPPH-IRe 2013	HR	0.00881581	20-24	Negative
GW072	SAPPH-IRe 2013	HR	0.00195907	35-39	Positive
GW047	SAPPH-IRe 2013	HR	0.00705264	25-29	Negative
GW007	SAPPH-IRe 2013	HR	0.000705264	35-39	Positive
GW141	SAPPH-IRe 2013	HR	0.00705264	18-19	Negative
GW131	SAPPH-IRe 2013	HR	0.00141053	35-39	Positive
GW119	SAPPH-IRe 2013	HR	0.00117544	18-19	Negative
GW128	SAPPH-IRe 2013	HR	0.00352632	35-39	Positive
GW053	SAPPH-IRe 2013	HR	0.00881581	30-34	Positive
GW022	SAPPH-IRe 2013	HR	0.00352632	25-29	Positive
GW060	SAPPH-IRe 2013	HR	0.00705264	30-34	Negative
GW016	SAPPH-IRe 2013	HR	0.00352632	25-29	Negative
GW126	SAPPH-IRe 2013	HR	0.00176316	20-24	Negative
GW019	SAPPH-IRe 2013	HR	0.00352632	20-24	Positive
GW075	SAPPH-IRe 2013	HR	0.00352632	25-29	Negative
GW124	SAPPH-IRe 2013	HR	0.0117544	20-24	Negative
GW093	SAPPH-IRe 2013	HR	0.00705264	20-24	Negative
GW023	SAPPH-IRe 2013	HR	0.00274493	35-39	Positive
GW132	SAPPH-IRe 2013	HR	0.00881581	25-29	Negative
GW024	SAPPH-IRe 2013	HR	0.000979534	30-34	Positive
GW114	SAPPH-IRe 2013	HR	0.00117544	25-29	Negative
GW059	SAPPH-IRe 2013	HR	0.00352632	20-24	Negative
GW110	SAPPH-IRe 2013	HR	0.00352632	35-39	Positive
GW088	SAPPH-IRe 2013	HR	0.00141053	30-34	Negative
GW012	SAPPH-IRe 2013	HR	0.00352632	30-34	Positive
GW103	SAPPH-IRe 2013	HR	0.00141053	25-29	Negative
GW104	SAPPH-IRe 2013	HR	0.00705264	25-29	Positive
GW042	SAPPH-IRe 2013	HR	0.0050376	20-24	Negative
GW018	SAPPH-IRe 2013	HR	0.0117544	20-24	Negative
GW082	SAPPH-IRe 2013	HR	0.00881581	30-34	Positive
GW050	SAPPH-IRe 2013	HR	0.00705264	30-34	Positive
GW121	SAPPH-IRe 2013	HR	0.0058772	18-19	Negative
GW009	SAPPH-IRe 2013	HR	0.0025188	30-34	Negative
GW025	SAPPH-IRe 2013	HR	0.00320575	35-39	Positive
GW153	SAPPH-IRe 2013	HR	0.00235088	25-29	Positive
GW134	SAPPH-IRe 2013	HR	0.00352632	25-29	Positive
GW125	SAPPH-IRe 2013	HR	0.0117544	30-34	Positive
GW073	SAPPH-IRe 2013	HR	0.00391814	30-34	Positive
GW062	SAPPH-IRe 2013	HR	0.00271256	35-39	Negative
GW039	SAPPH-IRe 2013	HR	0.0058772	18-19	Negative
GW079	SAPPH-IRe 2013	HR	0.0117544	25-29	Negative
GW078	SAPPH-IRe 2013	HR	0.00881581	20-24	Negative
GW040	SAPPH-IRe 2013	HR	0.00881581	20-24	Positive
GW092	SAPPH-IRe 2013	HR	0.0176316	25-29	Positive
GW086	SAPPH-IRe 2013	HR	0.0176316	20-24	Negative
GW111	SAPPH-IRe 2013	HR	0.0050376	30-34	Positive
GW033	SAPPH-IRe 2013	HR	0.0050376	25-29	Negative
GW107	SAPPH-IRe 2013	HR	0.0117544	20-24	Positive
GW094	SAPPH-IRe 2013	HR	0.0176316	20-24	Negative
GW055	SAPPH-IRe 2013	HR	0.00352632	30-34	Positive
GW136	SAPPH-IRe 2013	HR	0.0176316	30-34	Positive
GW117	SAPPH-IRe 2013	HR	0.00352632	30-34	Negative
GW089	SAPPH-IRe 2013	HR	0.0117544	25-29	Positive
GW057	SAPPH-IRe 2013	HR	0.00235088	30-34	Negative
GW137	SAPPH-IRe 2013	HR	0.00352632	35-39	Positive
GW081	SAPPH-IRe 2013	HR	0.0117544	18-19	Negative
GW112	SAPPH-IRe 2013	HR	0.00391814	20-24	Negative
GW041	SAPPH-IRe 2013	HR	0.0117544	30-34	Negative
GW115	SAPPH-IRe 2013	HR	0.0117544	25-29	Positive
GW083	SAPPH-IRe 2013	HR	0.00176316	20-24	Negative
GW066	SAPPH-IRe 2013	HR	0.00881581	35-39	Positive
GW130	SAPPH-IRe 2013	HR	0.00352632	20-24	Negative
GW080	SAPPH-IRe 2013	HR	0.00881581	20-24	Negative
HW072	SAPPH-IRe 2013	HW	0.00230062	35-39	Negative
HW060	SAPPH-IRe 2013	HW	0.00153374	30-34	Negative
HW057	SAPPH-IRe 2013	HW	0.00575154	30-34	Negative
HW054	SAPPH-IRe 2013	HW	0.00575154	25-29	Negative
HW048	SAPPH-IRe 2013	HW	0.00383436	35-39	Positive
HW046	SAPPH-IRe 2013	HW	0.000418294	35-39	Negative
HW044	SAPPH-IRe 2013	HW	0.00766872	30-34	Negative
HW036	SAPPH-IRe 2013	HW	0.000657319	30-34	Negative
HW021	SAPPH-IRe 2013	HW	0.00230062	20-24	Negative
HW106	SAPPH-IRe 2013	HW	0.00230062	35-39	Negative
HW013	SAPPH-IRe 2013	HW	0.00460123	35-39	Positive
HW117	SAPPH-IRe 2013	HW	0.00575154	18-19	Negative
HW174	SAPPH-IRe 2013	HW	0.00328659	20-24	Positive
HW061	SAPPH-IRe 2013	HW	0.00460123	20-24	Negative
HW144	SAPPH-IRe 2013	HW	0.0115031	25-29	Positive
HW147	SAPPH-IRe 2013	HW	0.00383436	25-29	Positive
HW151	SAPPH-IRe 2013	HW	0.0230062	20-24	Negative
HW149	SAPPH-IRe 2013	HW	0.000605425	25-29	Negative
HW140	SAPPH-IRe 2013	HW	0.00115031	25-29	Positive
HW071	SAPPH-IRe 2013	HW	0.00230062	25-29	Negative
HW105	SAPPH-IRe 2013	HW	0.00287577	35-39	Positive
HW196	SAPPH-IRe 2013	HW	0.00766872	35-39	Positive
HW037	SAPPH-IRe 2013	HW	0.00153374	25-29	Negative
HW045	SAPPH-IRe 2013	HW	0.0230062	18-19	Positive
HW160	SAPPH-IRe 2013	HW	0.00115031	25-29	Negative
HW029	SAPPH-IRe 2013	HW	0.00460123	30-34	Negative
HW030	SAPPH-IRe 2013	HW	0.00460123	25-29	Negative
HW063	SAPPH-IRe 2013	HW	0.00383436	20-24	Negative
HW024	SAPPH-IRe 2013	HW	0.00255624	30-34	Positive
HW137	SAPPH-IRe 2013	HW	0.000153374	25-29	Positive
HW139	SAPPH-IRe 2013	HW	0.00153374	20-24	Negative
HW206	SAPPH-IRe 2013	HW	0.0230062	25-29	Positive
HW129	SAPPH-IRe 2013	HW	0.00766872	30-34	Positive
HW043	SAPPH-IRe 2013	HW	0.00115031	18-19	Negative
HW074	SAPPH-IRe 2013	HW	0.00575154	30-34	Negative
HW084	SAPPH-IRe 2013	HW	0.00115031	35-39	Positive
HW055	SAPPH-IRe 2013	HW	0.00460123	20-24	Negative
HW051	SAPPH-IRe 2013	HW	0.000657319	35-39	Negative
HW167	SAPPH-IRe 2013	HW	0.00460123	25-29	Positive
HW182	SAPPH-IRe 2013	HW	0.00287577	30-34	Negative
HW073	SAPPH-IRe 2013	HW	0.00460123	30-34	Positive
HW146	SAPPH-IRe 2013	HW	0.00115031	25-29	Positive
HW143	SAPPH-IRe 2013	HW	0.00115031	20-24	Negative
HW006	SAPPH-IRe 2013	HW	0.00766872	25-29	Negative
HW181	SAPPH-IRe 2013	HW	0.0115031	30-34	Negative
HW062	SAPPH-IRe 2013	HW	0.00230062	20-24	Negative
HW127	SAPPH-IRe 2013	HW	0.00230062	25-29	Negative
HW108	SAPPH-IRe 2013	HW	0.00766872	30-34	Positive
HW175	SAPPH-IRe 2013	HW	0.0115031	25-29	Negative
HW126	SAPPH-IRe 2013	HW	0.000657319	25-29	Negative
HW066	SAPPH-IRe 2013	HW	0.00575154	25-29	Negative
HW026	SAPPH-IRe 2013	HW	0.00460123	18-19	Negative
HW198	SAPPH-IRe 2013	HW	0.0115031	20-24	Positive
HW040	SAPPH-IRe 2013	HW	0.00766872	20-24	Negative
HW201	SAPPH-IRe 2013	HW	0.000575154	25-29	Negative
HW031	SAPPH-IRe 2013	HW	0.00460123	30-34	Negative
HW004	SAPPH-IRe 2013	HW	0.00115031	35-39	Negative
HW148	SAPPH-IRe 2013	HW	0.0115031	30-34	Negative
HW186	SAPPH-IRe 2013	HW	0.000575154	30-34	Negative
HW136	SAPPH-IRe 2013	HW	0.00460123	20-24	Positive
HW204	SAPPH-IRe 2013	HW	0.00460123	25-29	Negative
HW078	SAPPH-IRe 2013	HW	0.000287577	35-39	Positive
HW142	SAPPH-IRe 2013	HW	0.00230062	30-34	Positive
HW005	SAPPH-IRe 2013	HW	0.00460123	35-39	Positive
HW041	SAPPH-IRe 2013	HW	0.0115031	25-29	Negative
HW101	SAPPH-IRe 2013	HW	0.0115031	25-29	Positive
HW052	SAPPH-IRe 2013	HW	0.00460123	35-39	Positive
HW027	SAPPH-IRe 2013	HW	0.00460123	35-39	Positive
HW003	SAPPH-IRe 2013	HW	0.00230062	25-29	Negative
HW188	SAPPH-IRe 2013	HW	0.00383436	30-34	Negative
HW180	SAPPH-IRe 2013	HW	0.00766872	25-29	Negative
HW110	SAPPH-IRe 2013	HW	0.000766872	30-34	Positive
HW097	SAPPH-IRe 2013	HW	0.00230062	35-39	Negative
HW010	SAPPH-IRe 2013	HW	0.00383436	30-34	Negative
HW070	SAPPH-IRe 2013	HW	0.000821648	35-39	Positive
HW169	SAPPH-IRe 2013	HW	0.00460123	30-34	Negative
HW075	SAPPH-IRe 2013	HW	0.0115031	35-39	Negative
HW130	SAPPH-IRe 2013	HW	0.00230062	25-29	Positive
HW173	SAPPH-IRe 2013	HW	0.00287577	20-24	Negative
HW065	SAPPH-IRe 2013	HW	0.00191718	30-34	Negative
HW135	SAPPH-IRe 2013	HW	0.00460123	25-29	Negative
HW163	SAPPH-IRe 2013	HW	0.00115031	20-24	Positive
HW016	SAPPH-IRe 2013	HW	0.0115031	35-39	Negative
HW069	SAPPH-IRe 2013	HW	0.00575154	20-24	Negative
HW032	SAPPH-IRe 2013	HW	0.00460123	30-34	Negative
HW087	SAPPH-IRe 2013	HW	0.000511248	25-29	Negative
HW194	SAPPH-IRe 2013	HW	0.00115031	20-24	Positive
HW064	SAPPH-IRe 2013	HW	0.00460123	18-19	Negative
HW025	SAPPH-IRe 2013	HW	0.000359471	35-39	Positive
HW081	SAPPH-IRe 2013	HW	0.00153374	30-34	Negative
HW114	SAPPH-IRe 2013	HW	0.00230062	25-29	Negative
HW161	SAPPH-IRe 2013	HW	0.00230062	20-24	Positive
HW096	SAPPH-IRe 2013	HW	0.00230062	25-29	Positive
HW111	SAPPH-IRe 2013	HW	0.00383436	20-24	Positive
HW133	SAPPH-IRe 2013	HW	0.000766872	25-29	Negative
HW056	SAPPH-IRe 2013	HW	0.00287577	35-39	Negative
HW023	SAPPH-IRe 2013	HW	0.0115031	25-29	Negative
HW132	SAPPH-IRe 2013	HW	0.00115031	25-29	Negative
HW047	SAPPH-IRe 2013	HW	0.0115031	30-34	Negative
HW007	SAPPH-IRe 2013	HW	0.00230062	35-39	Positive
HW155	SAPPH-IRe 2013	HW	0.0230062	30-34	Positive
HW011	SAPPH-IRe 2013	HW	0.00230062	30-34	Negative
HW107	SAPPH-IRe 2013	HW	0.00328659	35-39	Negative
HW200	SAPPH-IRe 2013	HW	0.00460123	35-39	Negative
HW034	SAPPH-IRe 2013	HW	0.00766872	25-29	Negative
HW205	SAPPH-IRe 2013	HW	0.00575154	35-39	Positive
HW202	SAPPH-IRe 2013	HW	0.00383436	20-24	Negative
HW039	SAPPH-IRe 2013	HW	0.00766872	25-29	Negative
HW192	SAPPH-IRe 2013	HW	0.00230062	25-29	Negative
HW189	SAPPH-IRe 2013	HW	0.00575154	20-24	Positive
HW185	SAPPH-IRe 2013	HW	0.00766872	35-39	Positive
HW038	SAPPH-IRe 2013	HW	0.00115031	30-34	Positive
HW159	SAPPH-IRe 2013	HW	0.00230062	35-39	Negative
HW199	SAPPH-IRe 2013	HW	0.0115031	20-24	Negative
HW009	SAPPH-IRe 2013	HW	0.00230062	30-34	Positive
HW033	SAPPH-IRe 2013	HW	0.00460123	25-29	Negative
HW050	SAPPH-IRe 2013	HW	0.0115031	25-29	Negative
HW098	SAPPH-IRe 2013	HW	0.0115031	25-29	Positive
HW119	SAPPH-IRe 2013	HW	0.00766872	30-34	Positive
HW001	SAPPH-IRe 2013	HW	0.000359471	35-39	Negative
HW184	SAPPH-IRe 2013	HW	0.0230062	30-34	Negative
HW121	SAPPH-IRe 2013	HW	0.00460123	30-34	Negative
HW123	SAPPH-IRe 2013	HW	0.000575154	35-39	Positive
HW058	SAPPH-IRe 2013	HW	0.00575154	20-24	Positive
HW076	SAPPH-IRe 2013	HW	0.000328659	35-39	Positive
HW157	SAPPH-IRe 2013	HW	0.00575154	25-29	Positive
HW168	SAPPH-IRe 2013	HW	0.00230062	35-39	Positive
HW207	SAPPH-IRe 2013	HW	0.0115031	35-39	Positive
HW102	SAPPH-IRe 2013	HW	0.00328659	30-34	Negative
HW191	SAPPH-IRe 2013	HW	0.00766872	25-29	Negative
HW156	SAPPH-IRe 2013	HW	0.000230062	30-34	Negative
HW131	SAPPH-IRe 2013	HW	0.00230062	25-29	Positive
HW193	SAPPH-IRe 2013	HW	0.00328659	25-29	Positive
HW190	SAPPH-IRe 2013	HW	0.00460123	25-29	Positive
HW002	SAPPH-IRe 2013	HW	0.00328659	30-34	Positive
HW179	SAPPH-IRe 2013	HW	0.0230062	35-39	Positive
HW172	SAPPH-IRe 2013	HW	0.00230062	20-24	Negative
HW171	SAPPH-IRe 2013	HW	0.00230062	20-24	Negative
HW170	SAPPH-IRe 2013	HW	0.00383436	20-24	Negative
HW165	SAPPH-IRe 2013	HW	0.000460123	25-29	Positive
HW154	SAPPH-IRe 2013	HW	0.00575154	25-29	Negative
HW152	SAPPH-IRe 2013	HW	0.0230062	20-24	Negative
HW145	SAPPH-IRe 2013	HW	0.0115031	20-24	Negative
HW141	SAPPH-IRe 2013	HW	0.00153374	25-29	Positive
HW197	SAPPH-IRe 2013	HW	0.00383436	35-39	Negative
HW012	SAPPH-IRe 2013	HW	0.00160749	35-39	Negative
HW138	SAPPH-IRe 2013	HW	0.000287577	25-29	Negative
HW042	SAPPH-IRe 2013	HW	0.00230062	20-24	Negative
HW109	SAPPH-IRe 2013	HW	0.00575154	30-34	Positive
HW099	SAPPH-IRe 2013	HW	0.00230062	30-34	Positive
HW094	SAPPH-IRe 2013	HW	0.00115031	35-39	Negative
HW092	SAPPH-IRe 2013	HW	0.00191718	35-39	Positive
JU160	SAPPH-IRe 2013	JU	0.000863759	30-34	Negative
JU169	SAPPH-IRe 2013	JU	0.021594	30-34	Positive
JU043	SAPPH-IRe 2013	JU	0.0010797	25-29	Positive
JU120	SAPPH-IRe 2013	JU	0.00863759	25-29	Negative
JU025	SAPPH-IRe 2013	JU	0.0021594	20-24	Negative
JU011	SAPPH-IRe 2013	JU	0.0028792	25-29	Negative
JU179	SAPPH-IRe 2013	JU	0.00431879	20-24	Positive
JU054	SAPPH-IRe 2013	JU	0.000863759	25-29	Positive
JU199	SAPPH-IRe 2013	JU	0.000431879	35-39	Positive
JU033	SAPPH-IRe 2013	JU	0.00539849	20-24	Negative
JU032	SAPPH-IRe 2013	JU	0.0021594	35-39	Positive
JU130	SAPPH-IRe 2013	JU	0.000520336	30-34	Positive
JU172	SAPPH-IRe 2013	JU	0.014396	30-34	Positive
JU152	SAPPH-IRe 2013	JU	0.000863759	25-29	Negative
JU178	SAPPH-IRe 2013	JU	0.00359899	20-24	Negative
JU036	SAPPH-IRe 2013	JU	0.000431879	20-24	Positive
JU176	SAPPH-IRe 2013	JU	0.021594	20-24	Negative
JU135	SAPPH-IRe 2013	JU	0.00539849	25-29	Positive
JU092	SAPPH-IRe 2013	JU	0.00431879	18-19	Negative
JU147	SAPPH-IRe 2013	JU	0.014396	20-24	Negative
JU081	SAPPH-IRe 2013	JU	0.0028792	25-29	Negative
JU107	SAPPH-IRe 2013	JU	0.000863759	18-19	Negative
JU031	SAPPH-IRe 2013	JU	0.0014396	35-39	Negative
JU075	SAPPH-IRe 2013	JU	0.0061697	25-29	Positive
JU159	SAPPH-IRe 2013	JU	0.00431879	25-29	Negative
JU146	SAPPH-IRe 2013	JU	0.010797	20-24	Negative
JU069	SAPPH-IRe 2013	JU	0.000431879	35-39	Positive
JU021	SAPPH-IRe 2013	JU	0.000539849	35-39	Positive
JU177	SAPPH-IRe 2013	JU	0.000863759	30-34	Positive
JU035	SAPPH-IRe 2013	JU	0.00863759	35-39	Negative
JU066	SAPPH-IRe 2013	JU	0.0021594	30-34	Positive
JU037	SAPPH-IRe 2013	JU	0.0014396	35-39	Positive
JU148	SAPPH-IRe 2013	JU	0.021594	30-34	Positive
JU168	SAPPH-IRe 2013	JU	0.00863759	30-34	Positive
JU057	SAPPH-IRe 2013	JU	0.000431879	20-24	Negative
JU044	SAPPH-IRe 2013	JU	0.0021594	20-24	Negative
JU100	SAPPH-IRe 2013	JU	0.0014396	35-39	Positive
JU047	SAPPH-IRe 2013	JU	0.000431879	20-24	Positive
JU116	SAPPH-IRe 2013	JU	0.000431879	30-34	Positive
JU085	SAPPH-IRe 2013	JU	0.0014396	20-24	Negative
JU008	SAPPH-IRe 2013	JU	0.00431879	30-34	Positive
JU052	SAPPH-IRe 2013	JU	0.00431879	25-29	Positive
JU053	SAPPH-IRe 2013	JU	0.000431879	30-34	Positive
JU126	SAPPH-IRe 2013	JU	0.00021594	25-29	Negative
JU190	SAPPH-IRe 2013	JU	0.0061697	25-29	Negative
JU065	SAPPH-IRe 2013	JU	0.0014396	30-34	Positive
JU060	SAPPH-IRe 2013	JU	0.014396	20-24	Negative
JU001	SAPPH-IRe 2013	JU	0.0021594	25-29	Positive
JU144	SAPPH-IRe 2013	JU	0.000431879	35-39	Negative
JU070	SAPPH-IRe 2013	JU	0.00539849	25-29	Negative
JU183	SAPPH-IRe 2013	JU	0.00863759	20-24	Negative
JU163	SAPPH-IRe 2013	JU	0.0014396	25-29	Positive
JU155	SAPPH-IRe 2013	JU	0.0021594	20-24	Negative
JU124	SAPPH-IRe 2013	JU	0.00021594	25-29	Negative
JU058	SAPPH-IRe 2013	JU	0.0014396	20-24	Negative
JU059	SAPPH-IRe 2013	JU	0.014396	20-24	Negative
JU071	SAPPH-IRe 2013	JU	0.00130873	25-29	Negative
JU004	SAPPH-IRe 2013	JU	0.0028792	20-24	Positive
JU127	SAPPH-IRe 2013	JU	0.00863759	25-29	Negative
JU074	SAPPH-IRe 2013	JU	0.0010797	18-19	Negative
JU196	SAPPH-IRe 2013	JU	0.000719799	20-24	Positive
JU076	SAPPH-IRe 2013	JU	0.0021594	20-24	Negative
JU087	SAPPH-IRe 2013	JU	0.00431879	18-19	Negative
JU078	SAPPH-IRe 2013	JU	0.000539849	20-24	Negative
JU056	SAPPH-IRe 2013	JU	0.00154243	30-34	Negative
JU133	SAPPH-IRe 2013	JU	0.014396	20-24	Negative
JU095	SAPPH-IRe 2013	JU	0.00166107	25-29	Negative
JU191	SAPPH-IRe 2013	JU	0.00431879	25-29	Negative
JU007	SAPPH-IRe 2013	JU	0.0028792	25-29	Negative
JU182	SAPPH-IRe 2013	JU	0.0014396	35-39	Negative
JU086	SAPPH-IRe 2013	JU	0.00172752	30-34	Negative
JU028	SAPPH-IRe 2013	JU	0.00172752	35-39	Positive
JU140	SAPPH-IRe 2013	JU	0.0014396	25-29	Negative
JU132	SAPPH-IRe 2013	JU	0.021594	20-24	Negative
JU090	SAPPH-IRe 2013	JU	0.00479866	20-24	Negative
JU045	SAPPH-IRe 2013	JU	0.0028792	20-24	Positive
JU158	SAPPH-IRe 2013	JU	0.00021594	30-34	Negative
JU117	SAPPH-IRe 2013	JU	0.014396	25-29	Positive
JU049	SAPPH-IRe 2013	JU	0.00431879	25-29	Positive
JU097	SAPPH-IRe 2013	JU	0.0021594	25-29	Positive
JU067	SAPPH-IRe 2013	JU	0.0028792	25-29	Negative
JU083	SAPPH-IRe 2013	JU	0.0061697	30-34	Positive
JU143	SAPPH-IRe 2013	JU	0.00431879	35-39	Negative
JU106	SAPPH-IRe 2013	JU	0.000863759	35-39	Negative
JU200	SAPPH-IRe 2013	JU	0.00863759	25-29	Positive
JU193	SAPPH-IRe 2013	JU	0.0014396	20-24	Negative
JU009	SAPPH-IRe 2013	JU	0.0010797	30-34	Positive
JU073	SAPPH-IRe 2013	JU	0.0010797	30-34	Positive
JU162	SAPPH-IRe 2013	JU	0.0021594	20-24	Negative
JU077	SAPPH-IRe 2013	JU	0.0010797	30-34	Positive
JU174	SAPPH-IRe 2013	JU	0.021594	20-24	Positive
JU005	SAPPH-IRe 2013	JU	0.00719799	25-29	Negative
JU123	SAPPH-IRe 2013	JU	0.00863759	20-24	Negative
JU017	SAPPH-IRe 2013	JU	0.000863759	30-34	Positive
JU189	SAPPH-IRe 2013	JU	0.0431879	20-24	Negative
JU099	SAPPH-IRe 2013	JU	0.021594	35-39	Positive
JU153	SAPPH-IRe 2013	JU	0.010797	30-34	Negative
JU102	SAPPH-IRe 2013	JU	0.00863759	20-24	Negative
JU184	SAPPH-IRe 2013	JU	0.014396	18-19	Positive
JU103	SAPPH-IRe 2013	JU	0.0028792	20-24	Negative
JU098	SAPPH-IRe 2013	JU	0.00719799	25-29	Positive
JU006	SAPPH-IRe 2013	JU	0.000863759	25-29	Positive
JU050	SAPPH-IRe 2013	JU	0.000863759	25-29	Positive
JU022	SAPPH-IRe 2013	JU	0.0021594	25-29	Positive
JU186	SAPPH-IRe 2013	JU	0.0010797	25-29	Positive
JU157	SAPPH-IRe 2013	JU	0.00431879	18-19	Negative
JU024	SAPPH-IRe 2013	JU	0.00431879	25-29	Negative
JU131	SAPPH-IRe 2013	JU	0.00134962	25-29	Positive
JU166	SAPPH-IRe 2013	JU	0.0028792	25-29	Negative
JU020	SAPPH-IRe 2013	JU	0.000431879	35-39	Positive
JU139	SAPPH-IRe 2013	JU	0.021594	25-29	Negative
JU013	SAPPH-IRe 2013	JU	0.000785235	18-19	Negative
JU012	SAPPH-IRe 2013	JU	0.0028792	18-19	Negative
JU064	SAPPH-IRe 2013	JU	0.00431879	25-29	Positive
JU030	SAPPH-IRe 2013	JU	0.00122265	35-39	Positive
JU145	SAPPH-IRe 2013	JU	0.00061697	20-24	Positive
JU062	SAPPH-IRe 2013	JU	0.000719799	25-29	Negative
JU046	SAPPH-IRe 2013	JU	0.0014396	35-39	Negative
JU156	SAPPH-IRe 2013	JU	0.021594	20-24	Negative
JU195	SAPPH-IRe 2013	JU	0.00431879	20-24	Negative
JU150	SAPPH-IRe 2013	JU	0.00172752	20-24	Negative
JU173	SAPPH-IRe 2013	JU	0.021594	25-29	Positive
JU171	SAPPH-IRe 2013	JU	0.0014396	20-24	Negative
JU010	SAPPH-IRe 2013	JU	8.63759e-05	25-29	Positive
JU129	SAPPH-IRe 2013	JU	0.000863759	35-39	Positive
JU136	SAPPH-IRe 2013	JU	0.00719799	35-39	Positive
JU040	SAPPH-IRe 2013	JU	0.00539849	30-34	Positive
JU061	SAPPH-IRe 2013	JU	0.021594	20-24	Negative
JU027	SAPPH-IRe 2013	JU	0.00431879	30-34	Positive
JU185	SAPPH-IRe 2013	JU	0.00359899	25-29	Negative
JU088	SAPPH-IRe 2013	JU	0.000359899	30-34	Positive
JU108	SAPPH-IRe 2013	JU	0.00431879	35-39	Positive
JU096	SAPPH-IRe 2013	JU	0.00431879	25-29	Positive
JU063	SAPPH-IRe 2013	JU	0.0021594	20-24	Positive
JU091	SAPPH-IRe 2013	JU	0.000431879	20-24	Negative
JU170	SAPPH-IRe 2013	JU	0.00014396	30-34	Negative
JU038	SAPPH-IRe 2013	JU	0.00122265	25-29	Negative
JU003	SAPPH-IRe 2013	JU	0.00021594	30-34	Negative
JU118	SAPPH-IRe 2013	JU	0.021594	30-34	Negative
JU188	SAPPH-IRe 2013	JU	0.0021594	30-34	Positive
JU002	SAPPH-IRe 2013	JU	0.0021594	25-29	Positive
JU138	SAPPH-IRe 2013	JU	0.000863759	35-39	Negative
JU093	SAPPH-IRe 2013	JU	0.000863759	25-29	Negative
JU122	SAPPH-IRe 2013	JU	0.014396	30-34	Positive
JU051	SAPPH-IRe 2013	JU	0.00172752	25-29	Negative
JU149	SAPPH-IRe 2013	JU	0.0014396	25-29	Positive
JU181	SAPPH-IRe 2013	JU	0.0021594	20-24	Negative
JU161	SAPPH-IRe 2013	JU	0.00719799	30-34	Positive
JU151	SAPPH-IRe 2013	JU	0.021594	20-24	Positive
JU104	SAPPH-IRe 2013	JU	0.0021594	35-39	Positive
JU125	SAPPH-IRe 2013	JU	0.010797	20-24	Positive
JU187	SAPPH-IRe 2013	JU	0.00122265	30-34	Positive
JU029	SAPPH-IRe 2013	JU	0.000863759	20-24	Negative
JU072	SAPPH-IRe 2013	JU	0.021594	30-34	Negative
JU082	SAPPH-IRe 2013	JU	0.000863759	25-29	Positive
JU079	SAPPH-IRe 2013	JU	0.000863759	20-24	Negative
JU192	SAPPH-IRe 2013	JU	0.00028792	30-34	Positive
JU026	SAPPH-IRe 2013	JU	0.014396	30-34	Negative
JU194	SAPPH-IRe 2013	JU	0.00172752	30-34	Negative
JU023	SAPPH-IRe 2013	JU	0.00061697	20-24	Positive
JU198	SAPPH-IRe 2013	JU	0.000863759	20-24	Positive
JU180	SAPPH-IRe 2013	JU	0.00431879	20-24	Negative
JU165	SAPPH-IRe 2013	JU	0.021594	25-29	Positive
KD068	SAPPH-IRe 2013	KD	0.000817627	30-34	Positive
KD116	SAPPH-IRe 2013	KD	0.00327051	35-39	Positive
KD134	SAPPH-IRe 2013	KD	0.000545085	20-24	Negative
KD032	SAPPH-IRe 2013	KD	0.000272542	30-34	Positive
KD043	SAPPH-IRe 2013	KD	0.00654102	20-24	Positive
KD054	SAPPH-IRe 2013	KD	0.00327051	20-24	Negative
KD201	SAPPH-IRe 2013	KD	0.00327051	25-29	Positive
KD044	SAPPH-IRe 2013	KD	0.00327051	25-29	Negative
KD014	SAPPH-IRe 2013	KD	0.00327051	30-34	Positive
KD152	SAPPH-IRe 2013	KD	0.00327051	25-29	Positive
KD030	SAPPH-IRe 2013	KD	0.00654102	20-24	Negative
KD104	SAPPH-IRe 2013	KD	0.00467216	20-24	Positive
KD070	SAPPH-IRe 2013	KD	0.0163525	25-29	Negative
KD052	SAPPH-IRe 2013	KD	0.0163525	20-24	Positive
KD133	SAPPH-IRe 2013	KD	0.00654102	20-24	Negative
KD174	SAPPH-IRe 2013	KD	0.00817627	35-39	Positive
KD159	SAPPH-IRe 2013	KD	0.00817627	20-24	Negative
KD017	SAPPH-IRe 2013	KD	0.0327051	30-34	Negative
KD144	SAPPH-IRe 2013	KD	0.0163525	30-34	Negative
KD041	SAPPH-IRe 2013	KD	0.00817627	25-29	Positive
KD021	SAPPH-IRe 2013	KD	0.0013082	20-24	Negative
KD166	SAPPH-IRe 2013	KD	0.0109017	20-24	Positive
KD072	SAPPH-IRe 2013	KD	0.00545085	30-34	Positive
KD074	SAPPH-IRe 2013	KD	0.00817627	30-34	Positive
KD150	SAPPH-IRe 2013	KD	0.00327051	30-34	Positive
KD058	SAPPH-IRe 2013	KD	0.00218034	30-34	Negative
KD151	SAPPH-IRe 2013	KD	0.000817627	35-39	Positive
KD073	SAPPH-IRe 2013	KD	0.00545085	25-29	Positive
KD187	SAPPH-IRe 2013	KD	0.00654102	20-24	Negative
KD193	SAPPH-IRe 2013	KD	0.00327051	20-24	Negative
KD154	SAPPH-IRe 2013	KD	0.00163525	25-29	Positive
KD111	SAPPH-IRe 2013	KD	0.00654102	30-34	Positive
KD022	SAPPH-IRe 2013	KD	0.000327051	20-24	Negative
KD076	SAPPH-IRe 2013	KD	0.00654102	20-24	Negative
KD163	SAPPH-IRe 2013	KD	0.00408814	30-34	Positive
KD123	SAPPH-IRe 2013	KD	0.00654102	30-34	Negative
KD082	SAPPH-IRe 2013	KD	0.00327051	35-39	Negative
KD042	SAPPH-IRe 2013	KD	0.00467216	20-24	Negative
KD117	SAPPH-IRe 2013	KD	0.00654102	30-34	Positive
KD132	SAPPH-IRe 2013	KD	0.00218034	30-34	Positive
KD094	SAPPH-IRe 2013	KD	0.00545085	30-34	Positive
KD051	SAPPH-IRe 2013	KD	0.0163525	18-19	Negative
KD075	SAPPH-IRe 2013	KD	0.0163525	20-24	Negative
KD198	SAPPH-IRe 2013	KD	0.00218034	20-24	Negative
KD106	SAPPH-IRe 2013	KD	0.00163525	30-34	Negative
KD145	SAPPH-IRe 2013	KD	0.00467216	25-29	Positive
KD118	SAPPH-IRe 2013	KD	0.00272542	35-39	Positive
KD050	SAPPH-IRe 2013	KD	0.0109017	20-24	Positive
KD016	SAPPH-IRe 2013	KD	0.0109017	20-24	Negative
KD035	SAPPH-IRe 2013	KD	0.00327051	25-29	Positive
KD190	SAPPH-IRe 2013	KD	0.00327051	30-34	Positive
KD098	SAPPH-IRe 2013	KD	0.00272542	30-34	Positive
KD006	SAPPH-IRe 2013	KD	0.00408814	25-29	Positive
KD182	SAPPH-IRe 2013	KD	0.00327051	35-39	Positive
KD181	SAPPH-IRe 2013	KD	0.00545085	35-39	Positive
KD160	SAPPH-IRe 2013	KD	0.00327051	30-34	Positive
KD195	SAPPH-IRe 2013	KD	0.00654102	20-24	Positive
KD084	SAPPH-IRe 2013	KD	0.00817627	20-24	Positive
KD179	SAPPH-IRe 2013	KD	0.00327051	35-39	Positive
KD007	SAPPH-IRe 2013	KD	0.000654102	25-29	Positive
KD093	SAPPH-IRe 2013	KD	0.00327051	25-29	Negative
KD018	SAPPH-IRe 2013	KD	0.00408814	20-24	Positive
KD109	SAPPH-IRe 2013	KD	0.00408814	25-29	Positive
KD099	SAPPH-IRe 2013	KD	0.00817627	25-29	Positive
KD003	SAPPH-IRe 2013	KD	0.00545085	20-24	Positive
KD005	SAPPH-IRe 2013	KD	0.000654102	25-29	Positive
KD161	SAPPH-IRe 2013	KD	0.00654102	35-39	Positive
KD059	SAPPH-IRe 2013	KD	0.00327051	30-34	Negative
KD015	SAPPH-IRe 2013	KD	0.00163525	30-34	Positive
KD063	SAPPH-IRe 2013	KD	0.00817627	25-29	Negative
KD020	SAPPH-IRe 2013	KD	0.00181695	25-29	Positive
KD077	SAPPH-IRe 2013	KD	0.000654102	20-24	Negative
KD033	SAPPH-IRe 2013	KD	0.00817627	20-24	Positive
KD069	SAPPH-IRe 2013	KD	0.0109017	20-24	Negative
KD128	SAPPH-IRe 2013	KD	0.00272542	20-24	Positive
KD024	SAPPH-IRe 2013	KD	0.000817627	25-29	Positive
KD148	SAPPH-IRe 2013	KD	0.00163525	25-29	Positive
KD113	SAPPH-IRe 2013	KD	0.00817627	25-29	Positive
KD191	SAPPH-IRe 2013	KD	0.00817627	30-34	Positive
KD013	SAPPH-IRe 2013	KD	0.0109017	35-39	Positive
KD176	SAPPH-IRe 2013	KD	0.00218034	25-29	Positive
KD078	SAPPH-IRe 2013	KD	0.00218034	25-29	Positive
KD180	SAPPH-IRe 2013	KD	0.00545085	25-29	Positive
KD095	SAPPH-IRe 2013	KD	0.00545085	30-34	Negative
KD048	SAPPH-IRe 2013	KD	0.00817627	20-24	Negative
KD088	SAPPH-IRe 2013	KD	0.000934431	30-34	Positive
KD090	SAPPH-IRe 2013	KD	0.00109017	20-24	Negative
KD009	SAPPH-IRe 2013	KD	0.0036339	18-19	Negative
KD131	SAPPH-IRe 2013	KD	0.00327051	35-39	Positive
KD165	SAPPH-IRe 2013	KD	0.00204407	25-29	Positive
KD130	SAPPH-IRe 2013	KD	0.00654102	30-34	Positive
KD147	SAPPH-IRe 2013	KD	0.0109017	20-24	Negative
KD028	SAPPH-IRe 2013	KD	0.00163525	25-29	Negative
KD001	SAPPH-IRe 2013	KD	0.0014866	30-34	Negative
KD053	SAPPH-IRe 2013	KD	0.00327051	35-39	Negative
KD156	SAPPH-IRe 2013	KD	0.00163525	35-39	Positive
KD120	SAPPH-IRe 2013	KD	0.0163525	35-39	Positive
KD143	SAPPH-IRe 2013	KD	0.00163525	35-39	Positive
KD067	SAPPH-IRe 2013	KD	0.0109017	25-29	Positive
KD192	SAPPH-IRe 2013	KD	0.00327051	30-34	Positive
KD080	SAPPH-IRe 2013	KD	0.00545085	35-39	Positive
KD087	SAPPH-IRe 2013	KD	0.00204407	25-29	Positive
KD108	SAPPH-IRe 2013	KD	0.0163525	35-39	Negative
KD002	SAPPH-IRe 2013	KD	0.00327051	30-34	Positive
KD047	SAPPH-IRe 2013	KD	0.00327051	35-39	Positive
KD200	SAPPH-IRe 2013	KD	0.00545085	20-24	Negative
KD010	SAPPH-IRe 2013	KD	0.00218034	30-34	Positive
KD188	SAPPH-IRe 2013	KD	0.00327051	30-34	Positive
KD186	SAPPH-IRe 2013	KD	0.00181695	25-29	Positive
KD129	SAPPH-IRe 2013	KD	0.00327051	35-39	Positive
KD178	SAPPH-IRe 2013	KD	0.00545085	25-29	Negative
KD171	SAPPH-IRe 2013	KD	0.00654102	20-24	Negative
KD170	SAPPH-IRe 2013	KD	0.00233608	25-29	Positive
KD169	SAPPH-IRe 2013	KD	0.00408814	30-34	Positive
KD168	SAPPH-IRe 2013	KD	0.00327051	25-29	Positive
KD167	SAPPH-IRe 2013	KD	0.00817627	25-29	Positive
KD197	SAPPH-IRe 2013	KD	0.00467216	35-39	Negative
KD105	SAPPH-IRe 2013	KD	0.0163525	20-24	Negative
KD065	SAPPH-IRe 2013	KD	0.0109017	30-34	Positive
KD172	SAPPH-IRe 2013	KD	0.00327051	30-34	Positive
KD138	SAPPH-IRe 2013	KD	0.00817627	30-34	Positive
KD155	SAPPH-IRe 2013	KD	0.000654102	35-39	Positive
KD011	SAPPH-IRe 2013	KD	0.000480957	25-29	Positive
KD125	SAPPH-IRe 2013	KD	0.00327051	30-34	Positive
KD029	SAPPH-IRe 2013	KD	0.00163525	25-29	Positive
KD121	SAPPH-IRe 2013	KD	0.0013082	25-29	Positive
KD034	SAPPH-IRe 2013	KD	0.00327051	30-34	Positive
KD008	SAPPH-IRe 2013	KD	0.0109017	20-24	Positive
KD012	SAPPH-IRe 2013	KD	0.0109017	30-34	Positive
KD100	SAPPH-IRe 2013	KD	0.00163525	30-34	Negative
KD057	SAPPH-IRe 2013	KD	0.00218034	25-29	Positive
KD101	SAPPH-IRe 2013	KD	0.0163525	35-39	Positive
KD079	SAPPH-IRe 2013	KD	0.000654102	30-34	Positive
KD110	SAPPH-IRe 2013	KD	0.00272542	35-39	Negative
KD071	SAPPH-IRe 2013	KD	0.00109017	30-34	Positive
KD115	SAPPH-IRe 2013	KD	0.00545085	35-39	Positive
KD199	SAPPH-IRe 2013	KD	0.00545085	25-29	Positive
KD177	SAPPH-IRe 2013	KD	0.00297319	30-34	Positive
KD045	SAPPH-IRe 2013	KD	0.000654102	20-24	Positive
KD097	SAPPH-IRe 2013	KD	0.00327051	25-29	Negative
KD096	SAPPH-IRe 2013	KD	0.00163525	35-39	Positive
KD064	SAPPH-IRe 2013	KD	0.00218034	25-29	Positive
KD140	SAPPH-IRe 2013	KD	0.00327051	35-39	Positive
KD023	SAPPH-IRe 2013	KD	0.00327051	30-34	Negative
KD031	SAPPH-IRe 2013	KD	0.00327051	20-24	Negative
KD019	SAPPH-IRe 2013	KD	0.00467216	25-29	Positive
KD066	SAPPH-IRe 2013	KD	0.00654102	18-19	Positive
KD027	SAPPH-IRe 2013	KD	0.00218034	30-34	Positive
KD055	SAPPH-IRe 2013	KD	0.00654102	30-34	Positive
KD107	SAPPH-IRe 2013	KD	0.00163525	35-39	Negative
KD137	SAPPH-IRe 2013	KD	0.00817627	30-34	Positive
KD036	SAPPH-IRe 2013	KD	0.00163525	35-39	Positive
KD189	SAPPH-IRe 2013	KD	0.00163525	35-39	Positive
KD196	SAPPH-IRe 2013	KD	0.00327051	35-39	Positive
KD037	SAPPH-IRe 2013	KD	0.0012113	35-39	Positive
KD149	SAPPH-IRe 2013	KD	0.00545085	30-34	Positive
KD056	SAPPH-IRe 2013	KD	0.00163525	30-34	Positive
KD158	SAPPH-IRe 2013	KD	0.00327051	35-39	Negative
KD103	SAPPH-IRe 2013	KD	0.00327051	20-24	Positive
KD114	SAPPH-IRe 2013	KD	0.0163525	25-29	Positive
KD141	SAPPH-IRe 2013	KD	0.00327051	35-39	Positive
KD004	SAPPH-IRe 2013	KD	0.00408814	25-29	Positive
KD135	SAPPH-IRe 2013	KD	0.00109017	20-24	Negative
KD153	SAPPH-IRe 2013	KD	0.0036339	25-29	Positive
KB043	SAPPH-IRe 2013	KB	0.0010609	25-29	Negative
KB010	SAPPH-IRe 2013	KB	0.00371316	20-24	Negative
KB137	SAPPH-IRe 2013	KB	0.0092829	25-29	Positive
KB097	SAPPH-IRe 2013	KB	0.00123772	35-39	Positive
KB094	SAPPH-IRe 2013	KB	0.00123772	35-39	Positive
KB089	SAPPH-IRe 2013	KB	0.0092829	30-34	Negative
KB136	SAPPH-IRe 2013	KB	0.00185658	25-29	Positive
KB149	SAPPH-IRe 2013	KB	0.00412573	30-34	Positive
KB172	SAPPH-IRe 2013	KB	0.00123772	30-34	Negative
KB179	SAPPH-IRe 2013	KB	0.00464145	35-39	Negative
KB073	SAPPH-IRe 2013	KB	0.000371316	30-34	Positive
KB017	SAPPH-IRe 2013	KB	0.00185658	35-39	Positive
KB098	SAPPH-IRe 2013	KB	0.00247544	20-24	Negative
KB028	SAPPH-IRe 2013	KB	0.00742632	30-34	Positive
KB027	SAPPH-IRe 2013	KB	0.00742632	35-39	Positive
KB187	SAPPH-IRe 2013	KB	0.00123772	30-34	Positive
KB146	SAPPH-IRe 2013	KB	0.0092829	35-39	Negative
KB012	SAPPH-IRe 2013	KB	0.00123772	30-34	Positive
KB139	SAPPH-IRe 2013	KB	0.00185658	35-39	Positive
KB126	SAPPH-IRe 2013	KB	0.000464145	30-34	Positive
KB084	SAPPH-IRe 2013	KB	0.0010609	20-24	Negative
KB030	SAPPH-IRe 2013	KB	0.00185658	25-29	Positive
KB060	SAPPH-IRe 2013	KB	0.00742632	25-29	Positive
KB083	SAPPH-IRe 2013	KB	0.000742632	25-29	Negative
KB023	SAPPH-IRe 2013	KB	0.000185658	20-24	Negative
KB102	SAPPH-IRe 2013	KB	0.00464145	25-29	Positive
KB167	SAPPH-IRe 2013	KB	0.00123772	30-34	Negative
KB014	SAPPH-IRe 2013	KB	0.00742632	20-24	Positive
KB192	SAPPH-IRe 2013	KB	0.00148526	20-24	Negative
KB071	SAPPH-IRe 2013	KB	0.00371316	35-39	Positive
KB061	SAPPH-IRe 2013	KB	0.000742632	35-39	Positive
KB074	SAPPH-IRe 2013	KB	0.00185658	25-29	Negative
KB188	SAPPH-IRe 2013	KB	0.00185658	25-29	Positive
KB177	SAPPH-IRe 2013	KB	0.00185658	20-24	Negative
KB201	SAPPH-IRe 2013	KB	0.0092829	20-24	Negative
KB122	SAPPH-IRe 2013	KB	0.00371316	25-29	Positive
KB059	SAPPH-IRe 2013	KB	0.00530452	30-34	Positive
KB049	SAPPH-IRe 2013	KB	0.00162738	30-34	Positive
KB051	SAPPH-IRe 2013	KB	0.0061886	25-29	Negative
KB154	SAPPH-IRe 2013	KB	0.0092829	30-34	Positive
KB175	SAPPH-IRe 2013	KB	0.00530452	25-29	Positive
KB138	SAPPH-IRe 2013	KB	0.00371316	35-39	Positive
KB127	SAPPH-IRe 2013	KB	0.0061886	35-39	Positive
KB170	SAPPH-IRe 2013	KB	0.00092829	25-29	Positive
KB034	SAPPH-IRe 2013	KB	0.00092829	25-29	Positive
KB166	SAPPH-IRe 2013	KB	0.000742632	35-39	Negative
KB048	SAPPH-IRe 2013	KB	0.0092829	30-34	Positive
KB107	SAPPH-IRe 2013	KB	0.00123772	20-24	Positive
KB174	SAPPH-IRe 2013	KB	0.0185658	20-24	Positive
KB099	SAPPH-IRe 2013	KB	0.00742632	25-29	Negative
KB032	SAPPH-IRe 2013	KB	0.00371316	20-24	Positive
KB086	SAPPH-IRe 2013	KB	0.00742632	30-34	Positive
KB064	SAPPH-IRe 2013	KB	0.00061886	30-34	Positive
KB189	SAPPH-IRe 2013	KB	0.00371316	25-29	Positive
KB132	SAPPH-IRe 2013	KB	0.00185658	20-24	Negative
KB062	SAPPH-IRe 2013	KB	0.00185658	25-29	Negative
KB171	SAPPH-IRe 2013	KB	0.00247544	30-34	Positive
KB016	SAPPH-IRe 2013	KB	0.00185658	25-29	Positive
KB247	SAPPH-IRe 2013	KB	0.00185658	30-34	Positive
KB053	SAPPH-IRe 2013	KB	0.00530452	30-34	Positive
KB198	SAPPH-IRe 2013	KB	0.00123772	20-24	Negative
KB042	SAPPH-IRe 2013	KB	0.00092829	30-34	Positive
KB193	SAPPH-IRe 2013	KB	0.000742632	25-29	Negative
KB080	SAPPH-IRe 2013	KB	0.00185658	25-29	Positive
KB079	SAPPH-IRe 2013	KB	0.00185658	30-34	Positive
KB197	SAPPH-IRe 2013	KB	0.00371316	30-34	Positive
KB100	SAPPH-IRe 2013	KB	0.0185658	25-29	Negative
KB058	SAPPH-IRe 2013	KB	0.00185658	20-24	Negative
KB022	SAPPH-IRe 2013	KB	0.0092829	20-24	Negative
KB135	SAPPH-IRe 2013	KB	0.0185658	35-39	Negative
KB130	SAPPH-IRe 2013	KB	0.0030943	35-39	Positive
KB044	SAPPH-IRe 2013	KB	0.00185658	20-24	Positive
KB195	SAPPH-IRe 2013	KB	0.0185658	25-29	Positive
KB180	SAPPH-IRe 2013	KB	0.00371316	25-29	Positive
KB169	SAPPH-IRe 2013	KB	0.00247544	20-24	Negative
KB191	SAPPH-IRe 2013	KB	0.0185658	35-39	Positive
KB157	SAPPH-IRe 2013	KB	0.00247544	20-24	Negative
KB181	SAPPH-IRe 2013	KB	0.00371316	35-39	Negative
KB068	SAPPH-IRe 2013	KB	0.0061886	35-39	Negative
KB056	SAPPH-IRe 2013	KB	0.0092829	30-34	Positive
KB040	SAPPH-IRe 2013	KB	0.00530452	35-39	Negative
KB200	SAPPH-IRe 2013	KB	7.42632e-05	25-29	Negative
KB236	SAPPH-IRe 2013	KB	0.0061886	25-29	Negative
KB092	SAPPH-IRe 2013	KB	0.0123772	25-29	Negative
KB196	SAPPH-IRe 2013	KB	0.00530452	30-34	Positive
KB029	SAPPH-IRe 2013	KB	0.00092829	25-29	Positive
KB114	SAPPH-IRe 2013	KB	0.0371316	35-39	Negative
KB020	SAPPH-IRe 2013	KB	0.00742632	25-29	Negative
KB008	SAPPH-IRe 2013	KB	0.00371316	20-24	Positive
KB183	SAPPH-IRe 2013	KB	0.0123772	30-34	Positive
KB005	SAPPH-IRe 2013	KB	0.00123772	35-39	Positive
KB178	SAPPH-IRe 2013	KB	0.0185658	30-34	Positive
KB173	SAPPH-IRe 2013	KB	0.00742632	25-29	Positive
KB237	SAPPH-IRe 2013	KB	0.00247544	20-24	Negative
KB163	SAPPH-IRe 2013	KB	0.00185658	30-34	Negative
KB047	SAPPH-IRe 2013	KB	0.00371316	30-34	Positive
KB025	SAPPH-IRe 2013	KB	0.00185658	30-34	Positive
KB033	SAPPH-IRe 2013	KB	0.00247544	30-34	Positive
KB052	SAPPH-IRe 2013	KB	0.00185658	20-24	Positive
KB011	SAPPH-IRe 2013	KB	0.00285628	25-29	Negative
KB050	SAPPH-IRe 2013	KB	0.0123772	30-34	Positive
KB003	SAPPH-IRe 2013	KB	0.00371316	25-29	Positive
KB041	SAPPH-IRe 2013	KB	0.00123772	30-34	Positive
KB035	SAPPH-IRe 2013	KB	0.00371316	35-39	Positive
KB158	SAPPH-IRe 2013	KB	0.0185658	25-29	Positive
KB131	SAPPH-IRe 2013	KB	0.00185658	35-39	Positive
KB129	SAPPH-IRe 2013	KB	0.00371316	25-29	Positive
KB121	SAPPH-IRe 2013	KB	0.0123772	30-34	Positive
KB103	SAPPH-IRe 2013	KB	0.000742632	30-34	Positive
KB007	SAPPH-IRe 2013	KB	0.000360501	35-39	Positive
KB123	SAPPH-IRe 2013	KB	0.0061886	20-24	Negative
KB117	SAPPH-IRe 2013	KB	0.00185658	25-29	Negative
KB185	SAPPH-IRe 2013	KB	0.00464145	35-39	Positive
KB116	SAPPH-IRe 2013	KB	0.0185658	20-24	Negative
KB159	SAPPH-IRe 2013	KB	0.00185658	30-34	Negative
KB115	SAPPH-IRe 2013	KB	0.0092829	35-39	Positive
KB110	SAPPH-IRe 2013	KB	0.0185658	30-34	Positive
KB031	SAPPH-IRe 2013	KB	0.00371316	35-39	Positive
KB199	SAPPH-IRe 2013	KB	0.00247544	25-29	Negative
KB057	SAPPH-IRe 2013	KB	0.00185658	35-39	Positive
KB124	SAPPH-IRe 2013	KB	0.00185658	25-29	Positive
KB111	SAPPH-IRe 2013	KB	0.00123772	30-34	Positive
KB024	SAPPH-IRe 2013	KB	0.00185658	25-29	Positive
KB108	SAPPH-IRe 2013	KB	0.00185658	30-34	Positive
KB164	SAPPH-IRe 2013	KB	0.0092829	30-34	Negative
KB104	SAPPH-IRe 2013	KB	0.00185658	35-39	Positive
KB153	SAPPH-IRe 2013	KB	0.00123772	30-34	Positive
KB101	SAPPH-IRe 2013	KB	0.00530452	30-34	Positive
KB091	SAPPH-IRe 2013	KB	0.000742632	30-34	Negative
KB235	SAPPH-IRe 2013	KB	0.00412573	30-34	Positive
KB142	SAPPH-IRe 2013	KB	0.000742632	25-29	Positive
KB054	SAPPH-IRe 2013	KB	0.000742632	35-39	Positive
KB036	SAPPH-IRe 2013	KB	0.00742632	20-24	Positive
KB239	SAPPH-IRe 2013	KB	0.00123772	30-34	Positive
KB001	SAPPH-IRe 2013	KB	0.00123772	35-39	Positive
KB063	SAPPH-IRe 2013	KB	0.00371316	35-39	Positive
KB088	SAPPH-IRe 2013	KB	0.00185658	30-34	Negative
KB112	SAPPH-IRe 2013	KB	0.00371316	30-34	Positive
KB165	SAPPH-IRe 2013	KB	0.0092829	30-34	Negative
KB015	SAPPH-IRe 2013	KB	0.00092829	20-24	Negative
KB009	SAPPH-IRe 2013	KB	0.00123772	35-39	Positive
KB134	SAPPH-IRe 2013	KB	0.00185658	30-34	Positive
KB069	SAPPH-IRe 2013	KB	0.0092829	30-34	Positive
KB155	SAPPH-IRe 2013	KB	0.00742632	25-29	Positive
KB140	SAPPH-IRe 2013	KB	0.000371316	35-39	Negative
KB119	SAPPH-IRe 2013	KB	0.0061886	20-24	Negative
KB019	SAPPH-IRe 2013	KB	0.0123772	35-39	Positive
KB077	SAPPH-IRe 2013	KB	0.00247544	30-34	Negative
KB038	SAPPH-IRe 2013	KB	0.0092829	35-39	Positive
KB176	SAPPH-IRe 2013	KB	0.00247544	30-34	Positive
KB046	SAPPH-IRe 2013	KB	0.00742632	25-29	Positive
KB156	SAPPH-IRe 2013	KB	0.0185658	20-24	Negative
KB190	SAPPH-IRe 2013	KB	0.00742632	20-24	Negative
KB039	SAPPH-IRe 2013	KB	0.00185658	20-24	Negative
MG110	SAPPH-IRe 2013	MG	0.000117003	25-29	Positive
MG115	SAPPH-IRe 2013	MG	0.00292508	30-34	Negative
MG121	SAPPH-IRe 2013	MG	0.00877523	20-24	Positive
MG200	SAPPH-IRe 2013	MG	0.00585015	20-24	Negative
MG112	SAPPH-IRe 2013	MG	0.00292508	20-24	Positive
MG138	SAPPH-IRe 2013	MG	0.00877523	35-39	Positive
MG018	SAPPH-IRe 2013	MG	0.0012536	20-24	Negative
MG080	SAPPH-IRe 2013	MG	0.00585015	25-29	Negative
MG182	SAPPH-IRe 2013	MG	0.00877523	20-24	Negative
MG019	SAPPH-IRe 2013	MG	0.00351009	20-24	Negative
MG195	SAPPH-IRe 2013	MG	0.00877523	25-29	Negative
MG133	SAPPH-IRe 2013	MG	0.00250721	30-34	Negative
MG041	SAPPH-IRe 2013	MG	0.00175505	30-34	Positive
MG104	SAPPH-IRe 2013	MG	0.00585015	20-24	Negative
MG058	SAPPH-IRe 2013	MG	0.000877523	25-29	Negative
MG065	SAPPH-IRe 2013	MG	0.000877523	30-34	Positive
MG062	SAPPH-IRe 2013	MG	0.000585015	20-24	Positive
MG179	SAPPH-IRe 2013	MG	0.00351009	25-29	Negative
MG070	SAPPH-IRe 2013	MG	0.00351009	25-29	Negative
MG091	SAPPH-IRe 2013	MG	0.00585015	30-34	Positive
MG048	SAPPH-IRe 2013	MG	0.00175593	30-34	Negative
MG064	SAPPH-IRe 2013	MG	0.0015955	25-29	Positive
MG143	SAPPH-IRe 2013	MG	0.00877523	30-34	Positive
MG118	SAPPH-IRe 2013	MG	0.00585015	25-29	Positive
MG073	SAPPH-IRe 2013	MG	0.00877523	30-34	Negative
MG032	SAPPH-IRe 2013	MG	0.00292508	35-39	Positive
MG145	SAPPH-IRe 2013	MG	0.00877523	18-19	Negative
MG197	SAPPH-IRe 2013	MG	0.0175505	35-39	Positive
MG026	SAPPH-IRe 2013	MG	0.00877523	18-19	Positive
MG146	SAPPH-IRe 2013	MG	0.00117003	30-34	Negative
MG187	SAPPH-IRe 2013	MG	0.00250721	30-34	Positive
MG016	SAPPH-IRe 2013	MG	0.00175593	35-39	Positive
MG069	SAPPH-IRe 2013	MG	0.00585015	20-24	Negative
MG076	SAPPH-IRe 2013	MG	0.00175505	20-24	Negative
MG027	SAPPH-IRe 2013	MG	0.00877523	25-29	Positive
MG130	SAPPH-IRe 2013	MG	0.00292508	30-34	Positive
MG199	SAPPH-IRe 2013	MG	0.00219381	20-24	Negative
MG015	SAPPH-IRe 2013	MG	0.00438761	18-19	Negative
MG001	SAPPH-IRe 2013	MG	0.00877523	35-39	Positive
MG193	SAPPH-IRe 2013	MG	0.00351009	20-24	Negative
MG078	SAPPH-IRe 2013	MG	0.00117003	25-29	Positive
MG105	SAPPH-IRe 2013	MG	0.00438761	30-34	Positive
MG045	SAPPH-IRe 2013	MG	0.0175505	35-39	Negative
MG139	SAPPH-IRe 2013	MG	0.00877523	20-24	Negative
MG165	SAPPH-IRe 2013	MG	0.00351009	20-24	Positive
MG013	SAPPH-IRe 2013	MG	0.000877523	30-34	Positive
MG154	SAPPH-IRe 2013	MG	0.00175505	30-34	Negative
MG043	SAPPH-IRe 2013	MG	0.00877523	30-34	Negative
MG057	SAPPH-IRe 2013	MG	0.00219381	20-24	Negative
MG164	SAPPH-IRe 2013	MG	0.000877523	20-24	Negative
MG108	SAPPH-IRe 2013	MG	0.00351009	25-29	Negative
MG068	SAPPH-IRe 2013	MG	0.00877523	25-29	Negative
MG142	SAPPH-IRe 2013	MG	0.00175505	25-29	Positive
MG194	SAPPH-IRe 2013	MG	0.00877523	18-19	Negative
MG021	SAPPH-IRe 2013	MG	0.00585015	35-39	Negative
MG191	SAPPH-IRe 2013	MG	0.000877523	25-29	Negative
MG151	SAPPH-IRe 2013	MG	0.00175593	25-29	Positive
MG072	SAPPH-IRe 2013	MG	0.000877523	20-24	Negative
MG162	SAPPH-IRe 2013	MG	0.00877523	25-29	Negative
MG174	SAPPH-IRe 2013	MG	0.00877523	25-29	Positive
MG147	SAPPH-IRe 2013	MG	0.0175505	20-24	Negative
MG003	SAPPH-IRe 2013	MG	0.000877523	25-29	Positive
MG129	SAPPH-IRe 2013	MG	0.000877523	25-29	Negative
MG009	SAPPH-IRe 2013	MG	0.00292508	30-34	Positive
MG052	SAPPH-IRe 2013	MG	0.00877523	20-24	Negative
MG119	SAPPH-IRe 2013	MG	0.000351009	35-39	Positive
MG096	SAPPH-IRe 2013	MG	0.00877523	30-34	Positive
MG005	SAPPH-IRe 2013	MG	0.00877523	25-29	Positive
MG054	SAPPH-IRe 2013	MG	0.00877523	30-34	Positive
MG190	SAPPH-IRe 2013	MG	0.00250721	25-29	Positive
MG189	SAPPH-IRe 2013	MG	0.00175505	20-24	Negative
MG034	SAPPH-IRe 2013	MG	0.00877523	35-39	Positive
MG092	SAPPH-IRe 2013	MG	0.00219381	20-24	Negative
MG156	SAPPH-IRe 2013	MG	0.00585015	35-39	Negative
MG084	SAPPH-IRe 2013	MG	0.00877523	35-39	Negative
MG051	SAPPH-IRe 2013	MG	0.00877523	20-24	Negative
MG006	SAPPH-IRe 2013	MG	0.00175505	30-34	Positive
MG144	SAPPH-IRe 2013	MG	0.00175505	20-24	Negative
MG132	SAPPH-IRe 2013	MG	0.00438761	25-29	Negative
MG087	SAPPH-IRe 2013	MG	0.00175505	20-24	Negative
MG050	SAPPH-IRe 2013	MG	0.00585015	30-34	Negative
MG109	SAPPH-IRe 2013	MG	0.00351009	20-24	Positive
MG024	SAPPH-IRe 2013	MG	0.00292508	30-34	Positive
MG074	SAPPH-IRe 2013	MG	0.00585015	35-39	Negative
MG134	SAPPH-IRe 2013	MG	0.00585015	30-34	Negative
MG044	SAPPH-IRe 2013	MG	0.00219381	35-39	Positive
MG152	SAPPH-IRe 2013	MG	0.000877523	25-29	Negative
MG098	SAPPH-IRe 2013	MG	0.000877523	20-24	Negative
MG023	SAPPH-IRe 2013	MG	8.77523e-05	30-34	Positive
MG125	SAPPH-IRe 2013	MG	0.000501441	25-29	Negative
MG049	SAPPH-IRe 2013	MG	0.00877523	20-24	Positive
MG008	SAPPH-IRe 2013	MG	0.000877523	20-24	Positive
MG153	SAPPH-IRe 2013	MG	0.00351009	30-34	Positive
MG030	SAPPH-IRe 2013	MG	0.0175505	25-29	Negative
MG079	SAPPH-IRe 2013	MG	0.00585015	20-24	Negative
MG188	SAPPH-IRe 2013	MG	0.00877523	25-29	Positive
MG038	SAPPH-IRe 2013	MG	0.00292508	25-29	Negative
MG075	SAPPH-IRe 2013	MG	0.00175593	25-29	Positive
MG198	SAPPH-IRe 2013	MG	0.00877523	20-24	Negative
MG171	SAPPH-IRe 2013	MG	0.00877523	25-29	Negative
MG061	SAPPH-IRe 2013	MG	0.000877523	35-39	Positive
MG056	SAPPH-IRe 2013	MG	0.00877523	25-29	Positive
MG100	SAPPH-IRe 2013	MG	0.00585015	20-24	Positive
MG085	SAPPH-IRe 2013	MG	0.00351009	20-24	Negative
MG137	SAPPH-IRe 2013	MG	0.00585015	25-29	Negative
MG192	SAPPH-IRe 2013	MG	0.00585015	20-24	Negative
MG028	SAPPH-IRe 2013	MG	0.000351009	30-34	Positive
MG183	SAPPH-IRe 2013	MG	0.000877523	20-24	Negative
MG141	SAPPH-IRe 2013	MG	0.00175505	35-39	Negative
MG014	SAPPH-IRe 2013	MG	0.00351009	20-24	Negative
MG055	SAPPH-IRe 2013	MG	0.00877523	25-29	Negative
MG017	SAPPH-IRe 2013	MG	0.00585015	35-39	Positive
MG202	SAPPH-IRe 2013	MG	0.00585015	25-29	Positive
MG059	SAPPH-IRe 2013	MG	0.00585015	30-34	Positive
MG060	SAPPH-IRe 2013	MG	0.00117003	35-39	Positive
MG022	SAPPH-IRe 2013	MG	0.00438761	30-34	Negative
MG097	SAPPH-IRe 2013	MG	0.00351009	20-24	Negative
MG131	SAPPH-IRe 2013	MG	0.000292508	20-24	Negative
MG186	SAPPH-IRe 2013	MG	0.00877523	20-24	Negative
MG181	SAPPH-IRe 2013	MG	0.00438761	20-24	Positive
MG004	SAPPH-IRe 2013	MG	0.00877523	30-34	Positive
MG046	SAPPH-IRe 2013	MG	0.00039001	35-39	Positive
MG127	SAPPH-IRe 2013	MG	0.00438761	25-29	Positive
MG101	SAPPH-IRe 2013	MG	0.00585015	20-24	Negative
MG178	SAPPH-IRe 2013	MG	0.00877523	20-24	Positive
MG150	SAPPH-IRe 2013	MG	0.0175505	30-34	Positive
MG161	SAPPH-IRe 2013	MG	0.000877523	35-39	Negative
MG077	SAPPH-IRe 2013	MG	0.000877523	20-24	Negative
MG083	SAPPH-IRe 2013	MG	0.0175505	18-19	Positive
MG106	SAPPH-IRe 2013	MG	0.00351009	30-34	Negative
MG173	SAPPH-IRe 2013	MG	0.00438761	18-19	Negative
MG172	SAPPH-IRe 2013	MG	0.00351009	20-24	Negative
MG025	SAPPH-IRe 2013	MG	0.00438761	35-39	Positive
MG123	SAPPH-IRe 2013	MG	0.00351009	20-24	Positive
MG167	SAPPH-IRe 2013	MG	0.00292508	20-24	Negative
MG031	SAPPH-IRe 2013	MG	0.00877523	30-34	Negative
MG196	SAPPH-IRe 2013	MG	0.00877523	20-24	Negative
MG185	SAPPH-IRe 2013	MG	0.00175505	20-24	Negative
MG166	SAPPH-IRe 2013	MG	0.000438761	30-34	Negative
MG093	SAPPH-IRe 2013	MG	0.00219381	35-39	Negative
MG113	SAPPH-IRe 2013	MG	0.000877523	20-24	Negative
MG107	SAPPH-IRe 2013	MG	0.00351009	20-24	Negative
MG066	SAPPH-IRe 2013	MG	0.00146254	25-29	Negative
MG201	SAPPH-IRe 2013	MG	0.00877523	20-24	Negative
MG163	SAPPH-IRe 2013	MG	0.00438761	35-39	Negative
MG088	SAPPH-IRe 2013	MG	0.00585015	25-29	Positive
MG102	SAPPH-IRe 2013	MG	0.000975025	20-24	Negative
MG047	SAPPH-IRe 2013	MG	0.00117003	25-29	Negative
MG007	SAPPH-IRe 2013	MG	0.00877523	18-19	Positive
MG155	SAPPH-IRe 2013	MG	0.000438761	30-34	Negative
MG168	SAPPH-IRe 2013	MG	0.000877523	20-24	Negative
MG035	SAPPH-IRe 2013	MG	0.00250721	25-29	Negative
MG089	SAPPH-IRe 2013	MG	0.00175593	35-39	Positive
MG033	SAPPH-IRe 2013	MG	0.0175505	25-29	Negative
MG122	SAPPH-IRe 2013	MG	0.00219381	35-39	Negative
MG184	SAPPH-IRe 2013	MG	0.00438761	20-24	Negative
MG114	SAPPH-IRe 2013	MG	0.000585015	20-24	Negative
MG116	SAPPH-IRe 2013	MG	0.00877523	20-24	Negative
MG029	SAPPH-IRe 2013	MG	0.000438761	30-34	Positive
MG176	SAPPH-IRe 2013	MG	0.00438761	25-29	Positive
MG095	SAPPH-IRe 2013	MG	0.00877523	25-29	Negative
MG063	SAPPH-IRe 2013	MG	0.00877523	25-29	Negative
MG124	SAPPH-IRe 2013	MG	0.00351009	20-24	Negative
MG177	SAPPH-IRe 2013	MG	0.000975025	20-24	Positive
MG036	SAPPH-IRe 2013	MG	0.00438761	25-29	Positive
MG135	SAPPH-IRe 2013	MG	0.00250721	25-29	Positive
MG067	SAPPH-IRe 2013	MG	0.0175505	25-29	Negative
MD102	SAPPH-IRe 2013	MD	0.00345556	18-19	Negative
MD060	SAPPH-IRe 2013	MD	0.00265812	35-39	Positive
MD001	SAPPH-IRe 2013	MD	0.00575926	25-29	Positive
MD078	SAPPH-IRe 2013	MD	0.00863889	25-29	Negative
MD057	SAPPH-IRe 2013	MD	0.00863889	18-19	Positive
MD025	SAPPH-IRe 2013	MD	0.00345556	25-29	Negative
MD021	SAPPH-IRe 2013	MD	0.00493651	25-29	Negative
MD039	SAPPH-IRe 2013	MD	0.00691111	20-24	Negative
MD118	SAPPH-IRe 2013	MD	0.00575926	20-24	Negative
MD104	SAPPH-IRe 2013	MD	0.00691111	35-39	Positive
MD013	SAPPH-IRe 2013	MD	0.00691111	30-34	Positive
MD130	SAPPH-IRe 2013	MD	0.00691111	35-39	Negative
MD146	SAPPH-IRe 2013	MD	0.00172778	20-24	Negative
MD050	SAPPH-IRe 2013	MD	0.00172778	25-29	Positive
MD164	SAPPH-IRe 2013	MD	0.00172778	35-39	Positive
MD162	SAPPH-IRe 2013	MD	0.00115185	25-29	Positive
MD106	SAPPH-IRe 2013	MD	0.00691111	20-24	Negative
MD155	SAPPH-IRe 2013	MD	0.00691111	25-29	Negative
MD111	SAPPH-IRe 2013	MD	0.000345556	25-29	Positive
MD142	SAPPH-IRe 2013	MD	0.0172778	20-24	Negative
MD121	SAPPH-IRe 2013	MD	0.00691111	25-29	Positive
MD128	SAPPH-IRe 2013	MD	0.00575926	25-29	Positive
MD120	SAPPH-IRe 2013	MD	0.00345556	20-24	Positive
MD074	SAPPH-IRe 2013	MD	0.00172778	20-24	Positive
MD112	SAPPH-IRe 2013	MD	0.00863889	20-24	Positive
MD063	SAPPH-IRe 2013	MD	0.00691111	18-19	Positive
MD095	SAPPH-IRe 2013	MD	0.00345556	25-29	Negative
MD093	SAPPH-IRe 2013	MD	0.00230371	20-24	Negative
MD091	SAPPH-IRe 2013	MD	0.00287963	35-39	Positive
MD077	SAPPH-IRe 2013	MD	0.00345556	30-34	Negative
MD072	SAPPH-IRe 2013	MD	0.00863889	18-19	Positive
MD071	SAPPH-IRe 2013	MD	0.00691111	20-24	Positive
MD069	SAPPH-IRe 2013	MD	0.00863889	35-39	Positive
MD147	SAPPH-IRe 2013	MD	0.00230371	25-29	Negative
MD084	SAPPH-IRe 2013	MD	0.00345556	25-29	Negative
MD131	SAPPH-IRe 2013	MD	0.00172778	20-24	Positive
MD004	SAPPH-IRe 2013	MD	0.00287963	35-39	Positive
MD037	SAPPH-IRe 2013	MD	0.00691111	20-24	Positive
MD032	SAPPH-IRe 2013	MD	0.0115185	25-29	Positive
MD139	SAPPH-IRe 2013	MD	0.00863889	30-34	Positive
MD028	SAPPH-IRe 2013	MD	0.00123413	25-29	Negative
MD125	SAPPH-IRe 2013	MD	0.00691111	20-24	Positive
MD098	SAPPH-IRe 2013	MD	0.0115185	30-34	Positive
MD020	SAPPH-IRe 2013	MD	0.00691111	30-34	Positive
MD143	SAPPH-IRe 2013	MD	0.00575926	35-39	Negative
MD016	SAPPH-IRe 2013	MD	0.0172778	25-29	Positive
MD014	SAPPH-IRe 2013	MD	0.00172778	18-19	Positive
MD038	SAPPH-IRe 2013	MD	0.0115185	20-24	Negative
MD053	SAPPH-IRe 2013	MD	0.00345556	20-24	Negative
MD049	SAPPH-IRe 2013	MD	0.00493651	18-19	Negative
MD085	SAPPH-IRe 2013	MD	0.00863889	35-39	Positive
MD019	SAPPH-IRe 2013	MD	0.00172778	20-24	Positive
MD126	SAPPH-IRe 2013	MD	0.0115185	30-34	Positive
MD044	SAPPH-IRe 2013	MD	0.00172778	35-39	Positive
MD067	SAPPH-IRe 2013	MD	0.00691111	20-24	Positive
MD045	SAPPH-IRe 2013	MD	0.00172778	30-34	Negative
MD008	SAPPH-IRe 2013	MD	0.00345556	25-29	Positive
MD082	SAPPH-IRe 2013	MD	0.00345556	30-34	Positive
MD059	SAPPH-IRe 2013	MD	0.00172778	30-34	Positive
MD150	SAPPH-IRe 2013	MD	0.00691111	35-39	Positive
MD007	SAPPH-IRe 2013	MD	0.00691111	25-29	Negative
MD029	SAPPH-IRe 2013	MD	0.00115185	35-39	Positive
MD009	SAPPH-IRe 2013	MD	0.00230371	25-29	Positive
MD114	SAPPH-IRe 2013	MD	0.000172778	25-29	Positive
MD088	SAPPH-IRe 2013	MD	0.00172778	18-19	Positive
MD006	SAPPH-IRe 2013	MD	0.00345556	35-39	Positive
MD127	SAPPH-IRe 2013	MD	0.00172778	18-19	Positive
MD047	SAPPH-IRe 2013	MD	0.00691111	20-24	Positive
MD090	SAPPH-IRe 2013	MD	0.00431945	25-29	Positive
MD132	SAPPH-IRe 2013	MD	0.00691111	25-29	Positive
MD041	SAPPH-IRe 2013	MD	0.00691111	18-19	Negative
MD062	SAPPH-IRe 2013	MD	0.00691111	35-39	Positive
MD148	SAPPH-IRe 2013	MD	0.00345556	30-34	Negative
MD026	SAPPH-IRe 2013	MD	0.0345556	20-24	Positive
MD092	SAPPH-IRe 2013	MD	0.00345556	20-24	Positive
MD115	SAPPH-IRe 2013	MD	0.00345556	35-39	Positive
MD163	SAPPH-IRe 2013	MD	0.0115185	30-34	Negative
MD138	SAPPH-IRe 2013	MD	0.00575926	20-24	Negative
MD043	SAPPH-IRe 2013	MD	0.000691111	30-34	Negative
MD129	SAPPH-IRe 2013	MD	0.00345556	35-39	Negative
MD056	SAPPH-IRe 2013	MD	0.00863889	18-19	Negative
MD117	SAPPH-IRe 2013	MD	0.00863889	18-19	Positive
MD096	SAPPH-IRe 2013	MD	0.0115185	20-24	Positive
MD015	SAPPH-IRe 2013	MD	0.0172778	35-39	Positive
MD058	SAPPH-IRe 2013	MD	0.00863889	30-34	Positive
MD107	SAPPH-IRe 2013	MD	0.00575926	30-34	Positive
MD149	SAPPH-IRe 2013	MD	0.0115185	30-34	Negative
MD080	SAPPH-IRe 2013	MD	0.00691111	18-19	Negative
MD158	SAPPH-IRe 2013	MD	0.0172778	35-39	Negative
MD137	SAPPH-IRe 2013	MD	0.00345556	20-24	Positive
MD051	SAPPH-IRe 2013	MD	0.00345556	20-24	Negative
MD100	SAPPH-IRe 2013	MD	0.00863889	25-29	Negative
MD161	SAPPH-IRe 2013	MD	0.00575926	25-29	Positive
MD094	SAPPH-IRe 2013	MD	0.00230371	18-19	Negative
MD064	SAPPH-IRe 2013	MD	0.00575926	18-19	Positive
MD052	SAPPH-IRe 2013	MD	0.000172778	20-24	Positive
MD116	SAPPH-IRe 2013	MD	0.0115185	20-24	Negative
MD036	SAPPH-IRe 2013	MD	0.0172778	25-29	Positive
MD152	SAPPH-IRe 2013	MD	0.00691111	25-29	Positive
MD065	SAPPH-IRe 2013	MD	0.00115185	18-19	Positive
MD002	SAPPH-IRe 2013	MD	0.00230371	25-29	Negative
MD123	SAPPH-IRe 2013	MD	0.00230371	20-24	Positive
MD145	SAPPH-IRe 2013	MD	0.00345556	30-34	Negative
MD005	SAPPH-IRe 2013	MD	0.0172778	25-29	Negative
MD134	SAPPH-IRe 2013	MD	0.00691111	20-24	Positive
MD153	SAPPH-IRe 2013	MD	0.00345556	25-29	Negative
MD011	SAPPH-IRe 2013	MD	0.00863889	25-29	Negative
MD159	SAPPH-IRe 2013	MD	0.000691111	35-39	Positive
MD166	SAPPH-IRe 2013	MD	0.00345556	20-24	Negative
MD160	SAPPH-IRe 2013	MD	0.00691111	25-29	Positive
MD054	SAPPH-IRe 2013	MD	0.00287963	20-24	Negative
MD081	SAPPH-IRe 2013	MD	0.00172778	18-19	Positive
MD076	SAPPH-IRe 2013	MD	0.00691111	30-34	Positive
MD157	SAPPH-IRe 2013	MD	0.00115185	30-34	Negative
MD140	SAPPH-IRe 2013	MD	0.0115185	20-24	Positive
MD031	SAPPH-IRe 2013	MD	0.00172778	30-34	Positive
MD027	SAPPH-IRe 2013	MD	0.00230371	25-29	Positive
MD144	SAPPH-IRe 2013	MD	0.00314142	30-34	Negative
MD033	SAPPH-IRe 2013	MD	0.00248021	30-34	Negative
MD048	SAPPH-IRe 2013	MD	0.00691111	30-34	Negative
MD103	SAPPH-IRe 2013	MD	0.0115185	20-24	Positive
MD066	SAPPH-IRe 2013	MD	0.00863889	25-29	Positive
MD034	SAPPH-IRe 2013	MD	0.000691111	20-24	Positive
MD124	SAPPH-IRe 2013	MD	0.00493651	25-29	Negative
MD136	SAPPH-IRe 2013	MD	0.00230371	35-39	Negative
MD154	SAPPH-IRe 2013	MD	0.0115185	20-24	Positive
MD083	SAPPH-IRe 2013	MD	0.00575926	25-29	Negative
MD022	SAPPH-IRe 2013	MD	0.00115185	30-34	Negative
MD101	SAPPH-IRe 2013	MD	0.00691111	35-39	Positive
MD099	SAPPH-IRe 2013	MD	0.00691111	25-29	Positive
MD156	SAPPH-IRe 2013	MD	0.000172778	30-34	Positive
MD151	SAPPH-IRe 2013	MD	0.00172778	30-34	Positive
MD040	SAPPH-IRe 2013	MD	0.00345556	30-34	Negative
MD003	SAPPH-IRe 2013	MD	0.00431945	25-29	Negative
MD086	SAPPH-IRe 2013	MD	0.00345556	35-39	Negative
MD105	SAPPH-IRe 2013	MD	0.0115185	25-29	Positive
MD087	SAPPH-IRe 2013	MD	0.00691111	30-34	Positive
MD097	SAPPH-IRe 2013	MD	0.00691111	25-29	Positive
MD110	SAPPH-IRe 2013	MD	0.0172778	20-24	Negative
MD023	SAPPH-IRe 2013	MD	0.00345556	25-29	Positive
MD035	SAPPH-IRe 2013	MD	0.0115185	18-19	Negative
MD075	SAPPH-IRe 2013	MD	0.00345556	30-34	Positive
MD024	SAPPH-IRe 2013	MD	0.00115185	20-24	Negative
NG001	SAPPH-IRe 2013	NG	0.00315296	30-34	Positive
NG021	SAPPH-IRe 2013	NG	0.0039412	20-24	Negative
NG040	SAPPH-IRe 2013	NG	0.0078824	35-39	Positive
NG097	SAPPH-IRe 2013	NG	0.0078824	30-34	Positive
NG008	SAPPH-IRe 2013	NG	0.00210197	35-39	Positive
NG068	SAPPH-IRe 2013	NG	0.00105099	30-34	Positive
NG054	SAPPH-IRe 2013	NG	0.00157648	25-29	Positive
NG119	SAPPH-IRe 2013	NG	0.00315296	25-29	Positive
NG143	SAPPH-IRe 2013	NG	0.00630592	18-19	Negative
NG122	SAPPH-IRe 2013	NG	0.000630592	20-24	Negative
NG130	SAPPH-IRe 2013	NG	0.0105099	35-39	Positive
NG022	SAPPH-IRe 2013	NG	0.0078824	30-34	Positive
NG033	SAPPH-IRe 2013	NG	0.00315296	30-34	Positive
NG034	SAPPH-IRe 2013	NG	0.0078824	25-29	Positive
NG016	SAPPH-IRe 2013	NG	0.0157648	30-34	Negative
NG121	SAPPH-IRe 2013	NG	0.00525493	20-24	Negative
NG114	SAPPH-IRe 2013	NG	0.0078824	18-19	Positive
NG094	SAPPH-IRe 2013	NG	0.0105099	18-19	Positive
NG160	SAPPH-IRe 2013	NG	0.0157648	30-34	Negative
NG013	SAPPH-IRe 2013	NG	0.00078824	20-24	Positive
NG182	SAPPH-IRe 2013	NG	0.0078824	30-34	Negative
NG188	SAPPH-IRe 2013	NG	0.0078824	25-29	Positive
NG183	SAPPH-IRe 2013	NG	0.0078824	35-39	Negative
NG086	SAPPH-IRe 2013	NG	0.00450423	20-24	Negative
NG031	SAPPH-IRe 2013	NG	0.00126118	20-24	Positive
NG073	SAPPH-IRe 2013	NG	0.00630592	20-24	Negative
NG159	SAPPH-IRe 2013	NG	0.00315296	25-29	Positive
NG161	SAPPH-IRe 2013	NG	0.00105099	35-39	Positive
NG089	SAPPH-IRe 2013	NG	0.00157648	30-34	Positive
NG071	SAPPH-IRe 2013	NG	0.0039412	20-24	Positive
NG148	SAPPH-IRe 2013	NG	0.00262747	30-34	Negative
NG181	SAPPH-IRe 2013	NG	0.0078824	25-29	Positive
NG169	SAPPH-IRe 2013	NG	0.00525493	30-34	Positive
NG124	SAPPH-IRe 2013	NG	0.0105099	30-34	Positive
NG070	SAPPH-IRe 2013	NG	0.00210197	30-34	Positive
NG062	SAPPH-IRe 2013	NG	0.00525493	20-24	Negative
NG015	SAPPH-IRe 2013	NG	0.0315296	20-24	Positive
NG084	SAPPH-IRe 2013	NG	0.00630592	30-34	Negative
NG055	SAPPH-IRe 2013	NG	0.00157648	30-34	Negative
NG091	SAPPH-IRe 2013	NG	0.00210197	25-29	Negative
NG134	SAPPH-IRe 2013	NG	0.000525493	35-39	Negative
NG157	SAPPH-IRe 2013	NG	0.00262747	30-34	Negative
NG077	SAPPH-IRe 2013	NG	0.00210197	35-39	Positive
NG004	SAPPH-IRe 2013	NG	0.000630592	30-34	Positive
NG049	SAPPH-IRe 2013	NG	0.00630592	30-34	Positive
NG174	SAPPH-IRe 2013	NG	0.0157648	25-29	Negative
NG035	SAPPH-IRe 2013	NG	0.00525493	30-34	Positive
NG158	SAPPH-IRe 2013	NG	0.00525493	30-34	Negative
NG107	SAPPH-IRe 2013	NG	0.00165945	30-34	Negative
NG106	SAPPH-IRe 2013	NG	0.00630592	35-39	Negative
NG002	SAPPH-IRe 2013	NG	0.0157648	30-34	Negative
NG056	SAPPH-IRe 2013	NG	0.000630592	35-39	Positive
NG010	SAPPH-IRe 2013	NG	0.00350329	30-34	Positive
NG093	SAPPH-IRe 2013	NG	0.00315296	20-24	Positive
NG064	SAPPH-IRe 2013	NG	0.00262747	35-39	Positive
NG092	SAPPH-IRe 2013	NG	0.00210197	35-39	Positive
NG081	SAPPH-IRe 2013	NG	0.00450423	20-24	Positive
NG187	SAPPH-IRe 2013	NG	0.00105099	35-39	Positive
NG050	SAPPH-IRe 2013	NG	0.0078824	35-39	Positive
NG066	SAPPH-IRe 2013	NG	0.0039412	25-29	Negative
NG113	SAPPH-IRe 2013	NG	0.0157648	30-34	Positive
NG127	SAPPH-IRe 2013	NG	0.0157648	30-34	Negative
NG104	SAPPH-IRe 2013	NG	0.00157648	30-34	Positive
NG032	SAPPH-IRe 2013	NG	0.00126118	20-24	Positive
NG145	SAPPH-IRe 2013	NG	0.00630592	20-24	Negative
NG189	SAPPH-IRe 2013	NG	0.00210197	25-29	Negative
NG108	SAPPH-IRe 2013	NG	0.00450423	25-29	Negative
NG192	SAPPH-IRe 2013	NG	0.00157648	30-34	Negative
NG059	SAPPH-IRe 2013	NG	0.00105099	20-24	Positive
NG194	SAPPH-IRe 2013	NG	0.00315296	35-39	Positive
NG152	SAPPH-IRe 2013	NG	0.0039412	35-39	Positive
NG184	SAPPH-IRe 2013	NG	0.00157648	30-34	Negative
NG180	SAPPH-IRe 2013	NG	0.00315296	35-39	Negative
NG069	SAPPH-IRe 2013	NG	0.00126118	18-19	Negative
NG046	SAPPH-IRe 2013	NG	0.000105099	25-29	Negative
NG007	SAPPH-IRe 2013	NG	0.00078824	30-34	Positive
NG087	SAPPH-IRe 2013	NG	0.00210197	20-24	Negative
NG190	SAPPH-IRe 2013	NG	0.0157648	30-34	Positive
NG025	SAPPH-IRe 2013	NG	0.00630592	25-29	Positive
NG165	SAPPH-IRe 2013	NG	0.00157648	20-24	Positive
NG052	SAPPH-IRe 2013	NG	0.00157648	30-34	Negative
NG051	SAPPH-IRe 2013	NG	0.0078824	25-29	Positive
NG162	SAPPH-IRe 2013	NG	0.00157648	25-29	Negative
NG053	SAPPH-IRe 2013	NG	0.00157648	20-24	Positive
NG105	SAPPH-IRe 2013	NG	0.00157648	30-34	Positive
NG075	SAPPH-IRe 2013	NG	0.00630592	35-39	Positive
NG003	SAPPH-IRe 2013	NG	0.00210197	25-29	Positive
NG083	SAPPH-IRe 2013	NG	0.00350329	20-24	Negative
NG063	SAPPH-IRe 2013	NG	0.00157648	25-29	Negative
NG006	SAPPH-IRe 2013	NG	0.00105099	30-34	Positive
NG024	SAPPH-IRe 2013	NG	0.00315296	25-29	Positive
NG115	SAPPH-IRe 2013	NG	0.0039412	25-29	Positive
NG193	SAPPH-IRe 2013	NG	0.00630592	30-34	Negative
NG095	SAPPH-IRe 2013	NG	0.00157648	30-34	Positive
NG011	SAPPH-IRe 2013	NG	0.0105099	35-39	Positive
NG178	SAPPH-IRe 2013	NG	0.00630592	25-29	Negative
NG164	SAPPH-IRe 2013	NG	0.0157648	30-34	Negative
NG118	SAPPH-IRe 2013	NG	0.0105099	35-39	Positive
NG185	SAPPH-IRe 2013	NG	0.00315296	35-39	Negative
NG078	SAPPH-IRe 2013	NG	0.0039412	20-24	Positive
NG175	SAPPH-IRe 2013	NG	0.0039412	35-39	Positive
NG117	SAPPH-IRe 2013	NG	0.00315296	25-29	Negative
NG170	SAPPH-IRe 2013	NG	0.00525493	35-39	Negative
NG067	SAPPH-IRe 2013	NG	0.0157648	25-29	Negative
NG163	SAPPH-IRe 2013	NG	0.00630592	25-29	Negative
NG138	SAPPH-IRe 2013	NG	0.00630592	18-19	Negative
NG099	SAPPH-IRe 2013	NG	0.00315296	35-39	Positive
NG200	SAPPH-IRe 2013	NG	0.00315296	30-34	Negative
NG198	SAPPH-IRe 2013	NG	0.00630592	20-24	Positive
NG037	SAPPH-IRe 2013	NG	0.0105099	25-29	Negative
NG131	SAPPH-IRe 2013	NG	0.00315296	25-29	Positive
NG065	SAPPH-IRe 2013	NG	0.00525493	25-29	Negative
NG135	SAPPH-IRe 2013	NG	0.00525493	18-19	Positive
NG167	SAPPH-IRe 2013	NG	0.00157648	30-34	Positive
NG129	SAPPH-IRe 2013	NG	0.0315296	35-39	Positive
NG128	SAPPH-IRe 2013	NG	0.00315296	20-24	Negative
NG166	SAPPH-IRe 2013	NG	0.00126118	30-34	Negative
NG125	SAPPH-IRe 2013	NG	0.0105099	35-39	Negative
NG154	SAPPH-IRe 2013	NG	0.000630592	20-24	Positive
NG123	SAPPH-IRe 2013	NG	0.0039412	25-29	Negative
NG102	SAPPH-IRe 2013	NG	0.00315296	25-29	Positive
NG120	SAPPH-IRe 2013	NG	0.00126118	25-29	Negative
NG116	SAPPH-IRe 2013	NG	0.000315296	35-39	Negative
NG112	SAPPH-IRe 2013	NG	0.00078824	20-24	Negative
NG173	SAPPH-IRe 2013	NG	0.000315296	35-39	Negative
NG177	SAPPH-IRe 2013	NG	0.00039412	25-29	Negative
NG103	SAPPH-IRe 2013	NG	0.00630592	20-24	Negative
NG186	SAPPH-IRe 2013	NG	0.0105099	25-29	Negative
NG019	SAPPH-IRe 2013	NG	0.00210197	25-29	Positive
NG080	SAPPH-IRe 2013	NG	0.00315296	25-29	Positive
NG172	SAPPH-IRe 2013	NG	0.00315296	35-39	Positive
NG014	SAPPH-IRe 2013	NG	0.00105099	20-24	Positive
NG026	SAPPH-IRe 2013	NG	0.00630592	25-29	Positive
NG061	SAPPH-IRe 2013	NG	0.00210197	20-24	Negative
NG058	SAPPH-IRe 2013	NG	0.00210197	25-29	Negative
NG085	SAPPH-IRe 2013	NG	0.0105099	25-29	Positive
NG136	SAPPH-IRe 2013	NG	0.0105099	20-24	Negative
NG082	SAPPH-IRe 2013	NG	0.00525493	35-39	Positive
NG079	SAPPH-IRe 2013	NG	0.00315296	20-24	Positive
NG141	SAPPH-IRe 2013	NG	0.00630592	20-24	Positive
NG074	SAPPH-IRe 2013	NG	0.00157648	25-29	Negative
NG012	SAPPH-IRe 2013	NG	0.0078824	25-29	Negative
NG201	SAPPH-IRe 2013	NG	0.0157648	25-29	Positive
NG100	SAPPH-IRe 2013	NG	0.0105099	25-29	Positive
NG156	SAPPH-IRe 2013	NG	0.00210197	30-34	Positive
NG057	SAPPH-IRe 2013	NG	0.00315296	35-39	Negative
NG045	SAPPH-IRe 2013	NG	0.00126118	25-29	Negative
NG144	SAPPH-IRe 2013	NG	0.00630592	18-19	Negative
NG153	SAPPH-IRe 2013	NG	0.00262747	25-29	Negative
NG048	SAPPH-IRe 2013	NG	0.00157648	30-34	Negative
NG047	SAPPH-IRe 2013	NG	0.00262747	30-34	Positive
NG044	SAPPH-IRe 2013	NG	0.00242535	18-19	Positive
NG176	SAPPH-IRe 2013	NG	0.00630592	25-29	Positive
NG028	SAPPH-IRe 2013	NG	0.0105099	25-29	Negative
NG060	SAPPH-IRe 2013	NG	0.0105099	30-34	Positive
NG101	SAPPH-IRe 2013	NG	0.00157648	30-34	Positive
NG149	SAPPH-IRe 2013	NG	0.00630592	25-29	Negative
NG005	SAPPH-IRe 2013	NG	0.0157648	20-24	Positive
NG038	SAPPH-IRe 2013	NG	0.00525493	25-29	Negative
NG168	SAPPH-IRe 2013	NG	0.000630592	30-34	Positive
NG199	SAPPH-IRe 2013	NG	0.00157648	35-39	Negative
NG029	SAPPH-IRe 2013	NG	0.00126118	25-29	Positive
NG042	SAPPH-IRe 2013	NG	0.00450423	30-34	Positive
NG023	SAPPH-IRe 2013	NG	0.00315296	30-34	Positive
NG155	SAPPH-IRe 2013	NG	0.0105099	35-39	Negative
NG020	SAPPH-IRe 2013	NG	0.00105099	25-29	Positive
NG017	SAPPH-IRe 2013	NG	0.000630592	30-34	Positive
NG076	SAPPH-IRe 2013	NG	0.00105099	35-39	Positive
NG009	SAPPH-IRe 2013	NG	0.00105099	30-34	Positive
NG140	SAPPH-IRe 2013	NG	0.0105099	25-29	Positive
NG132	SAPPH-IRe 2013	NG	0.0078824	18-19	Negative
NG110	SAPPH-IRe 2013	NG	0.00157648	25-29	Positive
ZV108	SAPPH-IRe 2013	ZV	0.00212353	30-34	Positive
ZV087	SAPPH-IRe 2013	ZV	0.00382236	35-39	Positive
ZV083	SAPPH-IRe 2013	ZV	0.00127412	35-39	Positive
ZV005	SAPPH-IRe 2013	ZV	0.000764472	25-29	Positive
ZV002	SAPPH-IRe 2013	ZV	0.00095559	30-34	Positive
ZV072	SAPPH-IRe 2013	ZV	0.00254824	25-29	Positive
ZV017	SAPPH-IRe 2013	ZV	0.00191118	30-34	Positive
ZV134	SAPPH-IRe 2013	ZV	0.0191118	20-24	Positive
ZV190	SAPPH-IRe 2013	ZV	0.000764472	30-34	Positive
ZV023	SAPPH-IRe 2013	ZV	0.00191118	25-29	Positive
ZV057	SAPPH-IRe 2013	ZV	0.00191118	20-24	Negative
ZV102	SAPPH-IRe 2013	ZV	0.00546051	25-29	Positive
ZV013	SAPPH-IRe 2013	ZV	0.000764472	25-29	Positive
ZV138	SAPPH-IRe 2013	ZV	0.00955589	30-34	Positive
ZV116	SAPPH-IRe 2013	ZV	0.00764472	25-29	Positive
ZV147	SAPPH-IRe 2013	ZV	0.00191118	25-29	Positive
ZV162	SAPPH-IRe 2013	ZV	0.00382236	20-24	Negative
ZV151	SAPPH-IRe 2013	ZV	0.00382236	20-24	Positive
ZV073	SAPPH-IRe 2013	ZV	0.000764472	25-29	Positive
ZV053	SAPPH-IRe 2013	ZV	0.00546051	35-39	Positive
ZV106	SAPPH-IRe 2013	ZV	0.00191118	30-34	Positive
ZV043	SAPPH-IRe 2013	ZV	0.0031853	35-39	Positive
ZV173	SAPPH-IRe 2013	ZV	0.00382236	35-39	Positive
ZV018	SAPPH-IRe 2013	ZV	0.000570501	18-19	Positive
ZV160	SAPPH-IRe 2013	ZV	0.0191118	30-34	Positive
ZV016	SAPPH-IRe 2013	ZV	0.00254824	25-29	Positive
ZV192	SAPPH-IRe 2013	ZV	0.00546051	18-19	Negative
ZV141	SAPPH-IRe 2013	ZV	0.00955589	18-19	Positive
ZV003	SAPPH-IRe 2013	ZV	0.000764472	30-34	Negative
ZV069	SAPPH-IRe 2013	ZV	0.00127412	25-29	Positive
ZV153	SAPPH-IRe 2013	ZV	0.00764472	35-39	Positive
ZV019	SAPPH-IRe 2013	ZV	0.00127412	25-29	Positive
ZV213	SAPPH-IRe 2013	ZV	0.000224845	20-24	Positive
ZV011	SAPPH-IRe 2013	ZV	0.00152894	25-29	Positive
ZV121	SAPPH-IRe 2013	ZV	0.00382236	25-29	Positive
ZV119	SAPPH-IRe 2013	ZV	0.00127412	35-39	Positive
ZV063	SAPPH-IRe 2013	ZV	0.00764472	18-19	Negative
ZV014	SAPPH-IRe 2013	ZV	0.00955589	20-24	Positive
ZV088	SAPPH-IRe 2013	ZV	0.000764472	30-34	Positive
ZV084	SAPPH-IRe 2013	ZV	0.00764472	25-29	Positive
ZV020	SAPPH-IRe 2013	ZV	0.000764472	30-34	Positive
ZV185	SAPPH-IRe 2013	ZV	0.00764472	25-29	Positive
ZV132	SAPPH-IRe 2013	ZV	0.0191118	35-39	Positive
ZV045	SAPPH-IRe 2013	ZV	0.00382236	20-24	Positive
ZV036	SAPPH-IRe 2013	ZV	0.00764472	35-39	Negative
ZV105	SAPPH-IRe 2013	ZV	0.00191118	20-24	Positive
ZV172	SAPPH-IRe 2013	ZV	0.00764472	30-34	Positive
ZV085	SAPPH-IRe 2013	ZV	0.00382236	35-39	Negative
ZV096	SAPPH-IRe 2013	ZV	0.00152894	35-39	Positive
ZV142	SAPPH-IRe 2013	ZV	0.00127412	30-34	Positive
ZV035	SAPPH-IRe 2013	ZV	0.0063706	35-39	Positive
ZV165	SAPPH-IRe 2013	ZV	0.00127412	35-39	Positive
ZV010	SAPPH-IRe 2013	ZV	0.00191118	30-34	Positive
ZV093	SAPPH-IRe 2013	ZV	0.00955589	20-24	Positive
ZV066	SAPPH-IRe 2013	ZV	0.00127412	25-29	Positive
ZV161	SAPPH-IRe 2013	ZV	0.00764472	35-39	Positive
ZV139	SAPPH-IRe 2013	ZV	0.0063706	30-34	Positive
ZV212	SAPPH-IRe 2013	ZV	0.000764472	18-19	Negative
ZV125	SAPPH-IRe 2013	ZV	0.00382236	25-29	Positive
ZV059	SAPPH-IRe 2013	ZV	0.00477795	30-34	Negative
ZV117	SAPPH-IRe 2013	ZV	0.00382236	35-39	Positive
ZV215	SAPPH-IRe 2013	ZV	0.00103307	30-34	Negative
ZV074	SAPPH-IRe 2013	ZV	0.0191118	30-34	Positive
ZV197	SAPPH-IRe 2013	ZV	0.00127412	25-29	Positive
ZV140	SAPPH-IRe 2013	ZV	0.00382236	35-39	Positive
ZV158	SAPPH-IRe 2013	ZV	0.00191118	20-24	Positive
ZV091	SAPPH-IRe 2013	ZV	0.00382236	25-29	Negative
ZV021	SAPPH-IRe 2013	ZV	0.000764472	30-34	Positive
ZV188	SAPPH-IRe 2013	ZV	0.00127412	25-29	Positive
ZV012	SAPPH-IRe 2013	ZV	0.00191118	30-34	Positive
ZV038	SAPPH-IRe 2013	ZV	0.000659027	25-29	Negative
ZV089	SAPPH-IRe 2013	ZV	0.00955589	20-24	Negative
ZV115	SAPPH-IRe 2013	ZV	0.00191118	20-24	Positive
ZV090	SAPPH-IRe 2013	ZV	0.00095559	25-29	Positive
ZV044	SAPPH-IRe 2013	ZV	0.0063706	20-24	Negative
ZV180	SAPPH-IRe 2013	ZV	0.000764472	30-34	Positive
ZV110	SAPPH-IRe 2013	ZV	0.00764472	30-34	Positive
ZV054	SAPPH-IRe 2013	ZV	0.00127412	25-29	Negative
ZV032	SAPPH-IRe 2013	ZV	0.00764472	25-29	Negative
ZV149	SAPPH-IRe 2013	ZV	0.00955589	35-39	Positive
ZV065	SAPPH-IRe 2013	ZV	0.0127412	30-34	Positive
ZV181	SAPPH-IRe 2013	ZV	0.00764472	35-39	Positive
ZV055	SAPPH-IRe 2013	ZV	0.00127412	20-24	Positive
ZV064	SAPPH-IRe 2013	ZV	0.0063706	35-39	Positive
ZV037	SAPPH-IRe 2013	ZV	0.00127412	25-29	Positive
ZV079	SAPPH-IRe 2013	ZV	0.00127412	25-29	Positive
ZV122	SAPPH-IRe 2013	ZV	0.00955589	30-34	Positive
ZV146	SAPPH-IRe 2013	ZV	0.000764472	20-24	Negative
ZV168	SAPPH-IRe 2013	ZV	0.000191118	35-39	Positive
ZV129	SAPPH-IRe 2013	ZV	0.00254824	30-34	Negative
ZV041	SAPPH-IRe 2013	ZV	0.0063706	35-39	Negative
ZV114	SAPPH-IRe 2013	ZV	0.00152894	35-39	Negative
ZV107	SAPPH-IRe 2013	ZV	0.00546051	35-39	Negative
ZV040	SAPPH-IRe 2013	ZV	0.00294028	25-29	Negative
ZV070	SAPPH-IRe 2013	ZV	0.00191118	30-34	Positive
[truncated: 2,200 more rows]

## Sheet: Figure 1b
ptid	survey_name	site_code	norminv_deg	age	hiv
BI194	SAPPH-IRe 2016	BI	0.00159869	25-29	Positive
BI182	SAPPH-IRe 2016	BI	0.00213158	35-39	Negative
BI146	SAPPH-IRe 2016	BI	0.00106579	35-39	Negative
BI166	SAPPH-IRe 2016	BI	0.00639475	20-24	Negative
BI076	SAPPH-IRe 2016	BI	0.000456768	30-34	Negative
BI181	SAPPH-IRe 2016	BI	0.00639475	25-29	Positive
BI204	SAPPH-IRe 2016	BI	0.00106579	35-39	Negative
BI081	SAPPH-IRe 2016	BI	0.000319737	25-29	Positive
BI109	SAPPH-IRe 2016	BI	0.00213158	25-29	Negative
BI043	SAPPH-IRe 2016	BI	0.00159869	30-34	Positive
BI120	SAPPH-IRe 2016	BI	0.00159869	35-39	Positive
BI197	SAPPH-IRe 2016	BI	0.0159869	30-34	Positive
BI021	SAPPH-IRe 2016	BI	0.00213158	35-39	Positive
BI003	SAPPH-IRe 2016	BI	0.000639475	30-34	Positive
BI117	SAPPH-IRe 2016	BI	0.00319737	25-29	Negative
BI068	SAPPH-IRe 2016	BI	0.0159869	30-34	Positive
BI151	SAPPH-IRe 2016	BI	0.00106579	25-29	Negative
BI207	SAPPH-IRe 2016	BI	0.000639475	30-34	Positive
BI046	SAPPH-IRe 2016	BI	0.0159869	20-24	Positive
BI185	SAPPH-IRe 2016	BI	0.00159869	25-29	Positive
BI167	SAPPH-IRe 2016	BI	0.00799344	25-29	Positive
BI097	SAPPH-IRe 2016	BI	0.000399672	25-29	Negative
BI094	SAPPH-IRe 2016	BI	0.00799344	35-39	Positive
BI023	SAPPH-IRe 2016	BI	0.0106579	30-34	Positive
BI164	SAPPH-IRe 2016	BI	0.000639475	25-29	Negative
BI002	SAPPH-IRe 2016	BI	0.00799344	30-34	Positive
BI024	SAPPH-IRe 2016	BI	0.00106579	25-29	Positive
BI034	SAPPH-IRe 2016	BI	0.000639475	35-39	Positive
BI114	SAPPH-IRe 2016	BI	0.00159869	35-39	Positive
BI011	SAPPH-IRe 2016	BI	0.0159869	25-29	Positive
BI163	SAPPH-IRe 2016	BI	0.00319737	25-29	Negative
BI086	SAPPH-IRe 2016	BI	0.00532896	30-34	Positive
BI127	SAPPH-IRe 2016	BI	0.00145335	25-29	Positive
BI203	SAPPH-IRe 2016	BI	0.0029067	25-29	Negative
BI183	SAPPH-IRe 2016	BI	0.000159869	25-29	Positive
BI067	SAPPH-IRe 2016	BI	0.00106579	35-39	Positive
BI017	SAPPH-IRe 2016	BI	0.00319737	25-29	Positive
BI032	SAPPH-IRe 2016	BI	0.00799344	35-39	Positive
BI031	SAPPH-IRe 2016	BI	0.00159869	30-34	Positive
BI079	SAPPH-IRe 2016	BI	0.00319737	25-29	Positive
BI073	SAPPH-IRe 2016	BI	0.0159869	25-29	Negative
BI051	SAPPH-IRe 2016	BI	0.00213158	25-29	Negative
BI089	SAPPH-IRe 2016	BI	0.0106579	30-34	Positive
BI168	SAPPH-IRe 2016	BI	0.00159869	35-39	Negative
BI050	SAPPH-IRe 2016	BI	0.00159869	20-24	Positive
BI022	SAPPH-IRe 2016	BI	0.00106579	25-29	Positive
BI162	SAPPH-IRe 2016	BI	0.00159869	20-24	Negative
BI165	SAPPH-IRe 2016	BI	0.00639475	25-29	Positive
BI108	SAPPH-IRe 2016	BI	0.00159869	35-39	Positive
BI026	SAPPH-IRe 2016	BI	0.00532896	35-39	Positive
BI116	SAPPH-IRe 2016	BI	0.0159869	30-34	Positive
BI184	SAPPH-IRe 2016	BI	0.00159869	35-39	Positive
BI201	SAPPH-IRe 2016	BI	0.00639475	35-39	Negative
BI039	SAPPH-IRe 2016	BI	0.0159869	35-39	Positive
BI029	SAPPH-IRe 2016	BI	0.000639475	30-34	Positive
BI048	SAPPH-IRe 2016	BI	0.00639475	20-24	Negative
BI047	SAPPH-IRe 2016	BI	0.00106579	35-39	Positive
BI191	SAPPH-IRe 2016	BI	0.00799344	20-24	Negative
BI098	SAPPH-IRe 2016	BI	0.00319737	20-24	Positive
BI036	SAPPH-IRe 2016	BI	0.00319737	30-34	Positive
BI173	SAPPH-IRe 2016	BI	0.00319737	25-29	Negative
BI200	SAPPH-IRe 2016	BI	0.00639475	25-29	Positive
BI077	SAPPH-IRe 2016	BI	0.00159869	30-34	Positive
BI027	SAPPH-IRe 2016	BI	0.00639475	30-34	Positive
BI160	SAPPH-IRe 2016	BI	0.000799344	30-34	Positive
BI001	SAPPH-IRe 2016	BI	0.000463388	30-34	Negative
BI175	SAPPH-IRe 2016	BI	0.00213158	30-34	Positive
BI049	SAPPH-IRe 2016	BI	0.00213158	35-39	Positive
BI140	SAPPH-IRe 2016	BI	0.00319737	20-24	Positive
BI056	SAPPH-IRe 2016	BI	0.00799344	35-39	Negative
BI105	SAPPH-IRe 2016	BI	0.00319737	20-24	Negative
BI069	SAPPH-IRe 2016	BI	0.000639475	30-34	Positive
BI111	SAPPH-IRe 2016	BI	0.0159869	30-34	Positive
BI028	SAPPH-IRe 2016	BI	0.00106579	30-34	Positive
BI155	SAPPH-IRe 2016	BI	0.00639475	25-29	Negative
BI045	SAPPH-IRe 2016	BI	0.0319737	25-29	Positive
BI150	SAPPH-IRe 2016	BI	0.00159869	35-39	Negative
BI083	SAPPH-IRe 2016	BI	0.00319737	35-39	Positive
BI009	SAPPH-IRe 2016	BI	0.0159869	25-29	Positive
BI101	SAPPH-IRe 2016	BI	0.000639475	35-39	Positive
BI074	SAPPH-IRe 2016	BI	0.000639475	30-34	Negative
BI018	SAPPH-IRe 2016	BI	0.00799344	30-34	Negative
BI019	SAPPH-IRe 2016	BI	0.0106579	25-29	Negative
BI208	SAPPH-IRe 2016	BI	0.00213158	30-34	Negative
BI138	SAPPH-IRe 2016	BI	0.000639475	25-29	Positive
BI180	SAPPH-IRe 2016	BI	0.0159869	25-29	Positive
BI196	SAPPH-IRe 2016	BI	0.00799344	30-34	Negative
BI149	SAPPH-IRe 2016	BI	0.00159869	20-24	Positive
BI121	SAPPH-IRe 2016	BI	0.000639475	35-39	Positive
BI190	SAPPH-IRe 2016	BI	0.00159869	30-34	Negative
BI057	SAPPH-IRe 2016	BI	0.00319737	25-29	Negative
BI172	SAPPH-IRe 2016	BI	0.00106579	20-24	Negative
BI038	SAPPH-IRe 2016	BI	0.00319737	25-29	Positive
BI030	SAPPH-IRe 2016	BI	0.0319737	35-39	Positive
BI133	SAPPH-IRe 2016	BI	0.00532896	35-39	Negative
BI122	SAPPH-IRe 2016	BI	0.0106579	35-39	Positive
BI060	SAPPH-IRe 2016	BI	0.00319737	25-29	Negative
BI042	SAPPH-IRe 2016	BI	0.00159869	25-29	Positive
BI085	SAPPH-IRe 2016	BI	0.00213158	30-34	Negative
BI202	SAPPH-IRe 2016	BI	0.00799344	25-29	Negative
BI179	SAPPH-IRe 2016	BI	0.00319737	25-29	Positive
BI058	SAPPH-IRe 2016	BI	0.00213158	25-29	Negative
BI063	SAPPH-IRe 2016	BI	0.00106579	25-29	Positive
BI176	SAPPH-IRe 2016	BI	0.00159869	30-34	Negative
BI099	SAPPH-IRe 2016	BI	0.00106579	30-34	Negative
BI188	SAPPH-IRe 2016	BI	0.00159869	25-29	Positive
BI059	SAPPH-IRe 2016	BI	0.000319737	20-24	Negative
BI137	SAPPH-IRe 2016	BI	0.0159869	25-29	Negative
BI092	SAPPH-IRe 2016	BI	0.0159869	30-34	Positive
BI115	SAPPH-IRe 2016	BI	0.0159869	20-24	Negative
BI169	SAPPH-IRe 2016	BI	0.00159869	30-34	Negative
BI062	SAPPH-IRe 2016	BI	0.00127895	25-29	Negative
BI091	SAPPH-IRe 2016	BI	0.000319737	30-34	Negative
BI037	SAPPH-IRe 2016	BI	0.00319737	35-39	Positive
BI008	SAPPH-IRe 2016	BI	0.00639475	25-29	Negative
BI084	SAPPH-IRe 2016	BI	0.00159869	25-29	Negative
BI187	SAPPH-IRe 2016	BI	0.00213158	30-34	Positive
BI161	SAPPH-IRe 2016	BI	0.00159869	25-29	Positive
BI107	SAPPH-IRe 2016	BI	0.0106579	30-34	Positive
BI112	SAPPH-IRe 2016	BI	0.00319737	25-29	Negative
BI199	SAPPH-IRe 2016	BI	0.00159869	25-29	Negative
BI104	SAPPH-IRe 2016	BI	0.000639475	30-34	Negative
BI119	SAPPH-IRe 2016	BI	0.00532896	30-34	Positive
BI004	SAPPH-IRe 2016	BI	0.00799344	30-34	Negative
BI118	SAPPH-IRe 2016	BI	0.00799344	35-39	Positive
BI142	SAPPH-IRe 2016	BI	0.00639475	25-29	Positive
BI088	SAPPH-IRe 2016	BI	0.00159869	35-39	Positive
BI072	SAPPH-IRe 2016	BI	0.00159869	30-34	Positive
BI096	SAPPH-IRe 2016	BI	0.00399672	30-34	Positive
BI033	SAPPH-IRe 2016	BI	0.00213158	30-34	Positive
BI143	SAPPH-IRe 2016	BI	0.00532896	35-39	Negative
BI206	SAPPH-IRe 2016	BI	0.00639475	20-24	Positive
BI132	SAPPH-IRe 2016	BI	0.00106579	35-39	Positive
BI193	SAPPH-IRe 2016	BI	0.0159869	25-29	Negative
BI064	SAPPH-IRe 2016	BI	0.00213158	25-29	Negative
BI126	SAPPH-IRe 2016	BI	0.00106579	20-24	Positive
BI012	SAPPH-IRe 2016	BI	0.00213158	25-29	Negative
BI075	SAPPH-IRe 2016	BI	0.0106579	35-39	Positive
BI053	SAPPH-IRe 2016	BI	0.00106579	30-34	Positive
BI100	SAPPH-IRe 2016	BI	0.0159869	35-39	Negative
BI154	SAPPH-IRe 2016	BI	0.00319737	30-34	Negative
BI093	SAPPH-IRe 2016	BI	0.00399672	25-29	Negative
BI209	SAPPH-IRe 2016	BI	0.00159869	30-34	Positive
BI070	SAPPH-IRe 2016	BI	0.00319737	35-39	Negative
BI174	SAPPH-IRe 2016	BI	0.00159869	30-34	Negative
BI080	SAPPH-IRe 2016	BI	0.00159869	25-29	Negative
BI123	SAPPH-IRe 2016	BI	0.00639475	20-24	Negative
BI055	SAPPH-IRe 2016	BI	0.00159869	25-29	Positive
BI192	SAPPH-IRe 2016	BI	0.00456768	30-34	Positive
BI052	SAPPH-IRe 2016	BI	0.0159869	35-39	Positive
BI141	SAPPH-IRe 2016	BI	0.0106579	20-24	Positive
BI013	SAPPH-IRe 2016	BI	0.00213158	35-39	Negative
BI078	SAPPH-IRe 2016	BI	0.00159869	35-39	Positive
BI178	SAPPH-IRe 2016	BI	0.00639475	18-19	Negative
BI106	SAPPH-IRe 2016	BI	0.000456768	35-39	Positive
BI040	SAPPH-IRe 2016	BI	0.00159869	35-39	Negative
CY017	SAPPH-IRe 2016	CY	0.000918132	30-34	Positive
CY184	SAPPH-IRe 2016	CY	0.00183626	35-39	Positive
CY029	SAPPH-IRe 2016	CY	0.0013772	30-34	Positive
CY126	SAPPH-IRe 2016	CY	0.00344299	35-39	Negative
CY190	SAPPH-IRe 2016	CY	0.00688599	25-29	Positive
CY116	SAPPH-IRe 2016	CY	0.00153022	25-29	Negative
CY189	SAPPH-IRe 2016	CY	0.00918132	25-29	Positive
CY020	SAPPH-IRe 2016	CY	0.00013772	30-34	Positive
CY050	SAPPH-IRe 2016	CY	0.0027544	20-24	Negative
CY204	SAPPH-IRe 2016	CY	0.00027544	20-24	Positive
CY134	SAPPH-IRe 2016	CY	0.00110176	35-39	Positive
CY183	SAPPH-IRe 2016	CY	0.0027544	20-24	Negative
CY199	SAPPH-IRe 2016	CY	0.00229533	30-34	Positive
CY152	SAPPH-IRe 2016	CY	0.000550879	25-29	Negative
CY072	SAPPH-IRe 2016	CY	0.0027544	20-24	Positive
CY108	SAPPH-IRe 2016	CY	0.000344299	25-29	Positive
CY065	SAPPH-IRe 2016	CY	0.00183626	25-29	Negative
CY164	SAPPH-IRe 2016	CY	0.000918132	30-34	Positive
CY111	SAPPH-IRe 2016	CY	0.00918132	20-24	Negative
CY160	SAPPH-IRe 2016	CY	0.00183626	20-24	Positive
CY011	SAPPH-IRe 2016	CY	0.00550879	25-29	Positive
CY172	SAPPH-IRe 2016	CY	0.00688599	30-34	Negative
CY005	SAPPH-IRe 2016	CY	0.000550879	20-24	Positive
CY067	SAPPH-IRe 2016	CY	0.00459066	30-34	Positive
CY103	SAPPH-IRe 2016	CY	0.0027544	30-34	Positive
CY081	SAPPH-IRe 2016	CY	0.00550879	25-29	Positive
CY013	SAPPH-IRe 2016	CY	0.000550879	35-39	Positive
CY179	SAPPH-IRe 2016	CY	0.013772	30-34	Positive
CY051	SAPPH-IRe 2016	CY	0.00459066	30-34	Positive
CY045	SAPPH-IRe 2016	CY	0.00688599	20-24	Positive
CY084	SAPPH-IRe 2016	CY	0.027544	18-19	Negative
CY007	SAPPH-IRe 2016	CY	0.0027544	20-24	Negative
CY141	SAPPH-IRe 2016	CY	0.00688599	25-29	Negative
CY064	SAPPH-IRe 2016	CY	0.000918132	30-34	Positive
CY133	SAPPH-IRe 2016	CY	0.000550879	35-39	Positive
CY063	SAPPH-IRe 2016	CY	0.000918132	35-39	Positive
CY174	SAPPH-IRe 2016	CY	0.00918132	18-19	Positive
CY092	SAPPH-IRe 2016	CY	0.013772	30-34	Positive
CY169	SAPPH-IRe 2016	CY	0.000918132	25-29	Positive
CY036	SAPPH-IRe 2016	CY	0.0013772	30-34	Negative
CY021	SAPPH-IRe 2016	CY	0.00550879	30-34	Positive
CY015	SAPPH-IRe 2016	CY	0.00344299	35-39	Positive
CY176	SAPPH-IRe 2016	CY	0.013772	30-34	Positive
CY024	SAPPH-IRe 2016	CY	0.0027544	30-34	Positive
CY162	SAPPH-IRe 2016	CY	0.0013772	35-39	Negative
CY023	SAPPH-IRe 2016	CY	0.00183626	30-34	Positive
CY143	SAPPH-IRe 2016	CY	0.013772	30-34	Positive
CY009	SAPPH-IRe 2016	CY	0.0027544	30-34	Positive
CY102	SAPPH-IRe 2016	CY	0.00688599	25-29	Positive
CY104	SAPPH-IRe 2016	CY	0.000918132	25-29	Positive
CY105	SAPPH-IRe 2016	CY	0.0013772	30-34	Positive
CY044	SAPPH-IRe 2016	CY	0.00918132	25-29	Negative
CY097	SAPPH-IRe 2016	CY	0.00027544	25-29	Negative
CY079	SAPPH-IRe 2016	CY	0.00183626	20-24	Positive
CY163	SAPPH-IRe 2016	CY	0.0027544	30-34	Positive
CY122	SAPPH-IRe 2016	CY	0.0013772	20-24	Negative
CY042	SAPPH-IRe 2016	CY	0.013772	20-24	Negative
CY114	SAPPH-IRe 2016	CY	0.0013772	25-29	Positive
CY132	SAPPH-IRe 2016	CY	0.00459066	20-24	Negative
CY129	SAPPH-IRe 2016	CY	0.0013772	30-34	Positive
CY074	SAPPH-IRe 2016	CY	0.00918132	18-19	Positive
CY031	SAPPH-IRe 2016	CY	0.0013772	30-34	Negative
CY112	SAPPH-IRe 2016	CY	0.00459066	35-39	Negative
CY008	SAPPH-IRe 2016	CY	0.000918132	30-34	Positive
CY120	SAPPH-IRe 2016	CY	0.000550879	20-24	Negative
CY121	SAPPH-IRe 2016	CY	0.0027544	35-39	Positive
CY030	SAPPH-IRe 2016	CY	0.00688599	30-34	Positive
CY137	SAPPH-IRe 2016	CY	0.00918132	25-29	Negative
CY158	SAPPH-IRe 2016	CY	0.00688599	25-29	Negative
CY068	SAPPH-IRe 2016	CY	0.0027544	35-39	Positive
CY118	SAPPH-IRe 2016	CY	0.00550879	35-39	Positive
CY194	SAPPH-IRe 2016	CY	0.0027544	35-39	Positive
CY026	SAPPH-IRe 2016	CY	0.00183626	30-34	Positive
CY157	SAPPH-IRe 2016	CY	0.00550879	20-24	Negative
CY200	SAPPH-IRe 2016	CY	0.00918132	25-29	Positive
CY203	SAPPH-IRe 2016	CY	0.027544	30-34	Positive
CY075	SAPPH-IRe 2016	CY	0.013772	20-24	Positive
CY196	SAPPH-IRe 2016	CY	0.0027544	30-34	Positive
CY182	SAPPH-IRe 2016	CY	0.00918132	20-24	Positive
CY192	SAPPH-IRe 2016	CY	0.00688599	20-24	Positive
CY149	SAPPH-IRe 2016	CY	0.000918132	20-24	Negative
CY006	SAPPH-IRe 2016	CY	0.013772	20-24	Negative
CY201	SAPPH-IRe 2016	CY	0.0027544	25-29	Positive
CY027	SAPPH-IRe 2016	CY	0.0013772	30-34	Positive
CY128	SAPPH-IRe 2016	CY	0.00183626	30-34	Negative
CY022	SAPPH-IRe 2016	CY	0.0027544	35-39	Positive
CY060	SAPPH-IRe 2016	CY	0.00688599	30-34	Positive
CY090	SAPPH-IRe 2016	CY	0.0013772	25-29	Negative
CY186	SAPPH-IRe 2016	CY	0.0027544	35-39	Positive
CY208	SAPPH-IRe 2016	CY	0.0027544	25-29	Negative
CY151	SAPPH-IRe 2016	CY	0.0027544	25-29	Negative
CY088	SAPPH-IRe 2016	CY	0.013772	30-34	Negative
CY125	SAPPH-IRe 2016	CY	0.0013772	25-29	Positive
CY191	SAPPH-IRe 2016	CY	0.027544	35-39	Positive
CY148	SAPPH-IRe 2016	CY	0.0013772	25-29	Negative
CY053	SAPPH-IRe 2016	CY	0.000918132	25-29	Positive
CY049	SAPPH-IRe 2016	CY	0.000550879	25-29	Positive
CY095	SAPPH-IRe 2016	CY	0.000688599	30-34	Positive
CY035	SAPPH-IRe 2016	CY	0.00162023	20-24	Positive
CY001	SAPPH-IRe 2016	CY	0.000918132	30-34	Negative
CY071	SAPPH-IRe 2016	CY	0.013772	25-29	Positive
CY048	SAPPH-IRe 2016	CY	0.0013772	30-34	Positive
CY147	SAPPH-IRe 2016	CY	0.013772	20-24	Negative
CY144	SAPPH-IRe 2016	CY	0.00550879	30-34	Negative
CY119	SAPPH-IRe 2016	CY	0.013772	20-24	Negative
CY041	SAPPH-IRe 2016	CY	0.0013772	25-29	Negative
CY195	SAPPH-IRe 2016	CY	0.00183626	25-29	Positive
CY210	SAPPH-IRe 2016	CY	0.00918132	25-29	Negative
CY140	SAPPH-IRe 2016	CY	0.0013772	30-34	Negative
CY127	SAPPH-IRe 2016	CY	0.00688599	25-29	Positive
CY066	SAPPH-IRe 2016	CY	0.00550879	35-39	Positive
CY177	SAPPH-IRe 2016	CY	0.00918132	30-34	Positive
CY185	SAPPH-IRe 2016	CY	0.00918132	30-34	Negative
CY155	SAPPH-IRe 2016	CY	0.000306044	20-24	Positive
CY047	SAPPH-IRe 2016	CY	0.0013772	30-34	Positive
CY145	SAPPH-IRe 2016	CY	0.00149139	20-24	Negative
CY181	SAPPH-IRe 2016	CY	0.00393485	25-29	Positive
CY142	SAPPH-IRe 2016	CY	0.00550879	35-39	Negative
CY054	SAPPH-IRe 2016	CY	0.00110176	30-34	Positive
CY100	SAPPH-IRe 2016	CY	0.0013772	25-29	Negative
CY131	SAPPH-IRe 2016	CY	0.0013772	30-34	Positive
CY161	SAPPH-IRe 2016	CY	0.0013772	35-39	Negative
CY043	SAPPH-IRe 2016	CY	0.00550879	30-34	Negative
CY091	SAPPH-IRe 2016	CY	0.0013772	30-34	Positive
CY115	SAPPH-IRe 2016	CY	0.0013772	25-29	Positive
CY069	SAPPH-IRe 2016	CY	0.00688599	20-24	Negative
CY018	SAPPH-IRe 2016	CY	0.00550879	35-39	Positive
CY154	SAPPH-IRe 2016	CY	0.0027544	30-34	Positive
CY167	SAPPH-IRe 2016	CY	0.00027544	30-34	Positive
CY156	SAPPH-IRe 2016	CY	0.013772	20-24	Negative
CY153	SAPPH-IRe 2016	CY	0.000918132	30-34	Negative
CY139	SAPPH-IRe 2016	CY	0.0013772	20-24	Negative
CY076	SAPPH-IRe 2016	CY	0.00550879	35-39	Positive
CY010	SAPPH-IRe 2016	CY	0.00013772	35-39	Positive
CY146	SAPPH-IRe 2016	CY	0.0027544	25-29	Positive
CY080	SAPPH-IRe 2016	CY	0.013772	25-29	Positive
CY110	SAPPH-IRe 2016	CY	0.00183626	25-29	Negative
CY056	SAPPH-IRe 2016	CY	0.0013772	30-34	Positive
CY202	SAPPH-IRe 2016	CY	0.0027544	25-29	Negative
CY002	SAPPH-IRe 2016	CY	0.000550879	30-34	Positive
CY057	SAPPH-IRe 2016	CY	0.000459066	25-29	Negative
CY101	SAPPH-IRe 2016	CY	0.000459066	20-24	Positive
CY073	SAPPH-IRe 2016	CY	0.0027544	25-29	Positive
CY062	SAPPH-IRe 2016	CY	0.0027544	30-34	Positive
CY098	SAPPH-IRe 2016	CY	0.00918132	30-34	Positive
CY040	SAPPH-IRe 2016	CY	0.00459066	30-34	Positive
CY078	SAPPH-IRe 2016	CY	0.000459066	30-34	Positive
CY052	SAPPH-IRe 2016	CY	0.000918132	35-39	Negative
CY175	SAPPH-IRe 2016	CY	0.00688599	20-24	Positive
CY089	SAPPH-IRe 2016	CY	0.013772	35-39	Positive
CY198	SAPPH-IRe 2016	CY	0.00688599	30-34	Negative
CY004	SAPPH-IRe 2016	CY	0.00211877	30-34	Positive
CY173	SAPPH-IRe 2016	CY	0.0027544	25-29	Positive
CY028	SAPPH-IRe 2016	CY	0.0013772	30-34	Positive
CY123	SAPPH-IRe 2016	CY	0.0013772	30-34	Negative
CY138	SAPPH-IRe 2016	CY	0.00459066	30-34	Positive
CY168	SAPPH-IRe 2016	CY	0.00688599	20-24	Negative
CY039	SAPPH-IRe 2016	CY	0.0013772	25-29	Positive
CY159	SAPPH-IRe 2016	CY	0.00013772	30-34	Negative
CY033	SAPPH-IRe 2016	CY	0.00306044	35-39	Negative
CY124	SAPPH-IRe 2016	CY	0.013772	30-34	Positive
CY086	SAPPH-IRe 2016	CY	0.000918132	35-39	Positive
CY171	SAPPH-IRe 2016	CY	0.00550879	30-34	Positive
CY058	SAPPH-IRe 2016	CY	0.000688599	25-29	Positive
CY087	SAPPH-IRe 2016	CY	0.00918132	20-24	Positive
CY130	SAPPH-IRe 2016	CY	0.00550879	30-34	Negative
CY193	SAPPH-IRe 2016	CY	0.000550879	35-39	Positive
CY096	SAPPH-IRe 2016	CY	0.00688599	30-34	Negative
CY150	SAPPH-IRe 2016	CY	0.0013772	25-29	Negative
CP158	SAPPH-IRe 2016	CP	0.00175434	25-29	Positive
CP088	SAPPH-IRe 2016	CP	0.00175434	25-29	Negative
CP046	SAPPH-IRe 2016	CP	0.00175434	25-29	Positive
CP067	SAPPH-IRe 2016	CP	0.00263151	25-29	Positive
CP016	SAPPH-IRe 2016	CP	0.00263151	25-29	Negative
CP165	SAPPH-IRe 2016	CP	0.00263151	30-34	Positive
CP031	SAPPH-IRe 2016	CP	0.00263151	20-24	Negative
CP059	SAPPH-IRe 2016	CP	0.0087717	20-24	Positive
CP019	SAPPH-IRe 2016	CP	0.00526302	20-24	Negative
CP150	SAPPH-IRe 2016	CP	0.0087717	25-29	Positive
CP040	SAPPH-IRe 2016	CP	0.00175434	30-34	Positive
CP024	SAPPH-IRe 2016	CP	0.00087717	20-24	Negative
CP035	SAPPH-IRe 2016	CP	0.00263151	20-24	Negative
CP073	SAPPH-IRe 2016	CP	0.00263151	35-39	Positive
CP185	SAPPH-IRe 2016	CP	0.0131575	20-24	Negative
CP164	SAPPH-IRe 2016	CP	0.0131575	30-34	Positive
CP196	SAPPH-IRe 2016	CP	0.000526302	30-34	Positive
CP023	SAPPH-IRe 2016	CP	0.0263151	18-19	Negative
CP011	SAPPH-IRe 2016	CP	0.00131575	35-39	Positive
CP159	SAPPH-IRe 2016	CP	0.00657877	30-34	Positive
CP151	SAPPH-IRe 2016	CP	0.0131575	25-29	Negative
CP096	SAPPH-IRe 2016	CP	0.00438585	30-34	Negative
CP091	SAPPH-IRe 2016	CP	0.00328939	20-24	Negative
CP145	SAPPH-IRe 2016	CP	0.00657877	30-34	Positive
CP142	SAPPH-IRe 2016	CP	0.00657877	35-39	Positive
CP008	SAPPH-IRe 2016	CP	0.00101212	25-29	Negative
CP108	SAPPH-IRe 2016	CP	0.00328939	20-24	Negative
CP084	SAPPH-IRe 2016	CP	0.00131575	30-34	Negative
CP106	SAPPH-IRe 2016	CP	0.00131575	20-24	Negative
CP130	SAPPH-IRe 2016	CP	0.00263151	35-39	Negative
CP036	SAPPH-IRe 2016	CP	0.0131575	25-29	Negative
CP129	SAPPH-IRe 2016	CP	0.00228101	18-19	Positive
CP114	SAPPH-IRe 2016	CP	0.00526302	30-34	Negative
CP095	SAPPH-IRe 2016	CP	0.00263151	30-34	Positive
CP137	SAPPH-IRe 2016	CP	0.00657877	30-34	Positive
CP141	SAPPH-IRe 2016	CP	0.000328939	30-34	Positive
CP121	SAPPH-IRe 2016	CP	0.00657877	35-39	Positive
CP052	SAPPH-IRe 2016	CP	0.000526302	30-34	Positive
CP117	SAPPH-IRe 2016	CP	0.00131575	25-29	Negative
CP076	SAPPH-IRe 2016	CP	0.00131575	18-19	Negative
CP128	SAPPH-IRe 2016	CP	0.00175434	35-39	Positive
CP175	SAPPH-IRe 2016	CP	0.00657877	25-29	Positive
CP112	SAPPH-IRe 2016	CP	0.00239228	30-34	Positive
CP148	SAPPH-IRe 2016	CP	0.00438585	20-24	Positive
CP144	SAPPH-IRe 2016	CP	0.00657877	30-34	Positive
CP116	SAPPH-IRe 2016	CP	0.00131575	30-34	Negative
CP004	SAPPH-IRe 2016	CP	0.00263151	30-34	Positive
CP089	SAPPH-IRe 2016	CP	0.00263151	30-34	Negative
CP154	SAPPH-IRe 2016	CP	0.0087717	35-39	Positive
CP198	SAPPH-IRe 2016	CP	0.00187965	25-29	Negative
CP083	SAPPH-IRe 2016	CP	0.00131575	25-29	Negative
CP014	SAPPH-IRe 2016	CP	0.000526302	25-29	Positive
CP199	SAPPH-IRe 2016	CP	0.0029239	35-39	Negative
CP190	SAPPH-IRe 2016	CP	0.00657877	25-29	Positive
CP066	SAPPH-IRe 2016	CP	0.00328939	30-34	Negative
CP065	SAPPH-IRe 2016	CP	0.00526302	25-29	Positive
CP063	SAPPH-IRe 2016	CP	0.00131575	20-24	Positive
CP146	SAPPH-IRe 2016	CP	0.0263151	35-39	Positive
CP051	SAPPH-IRe 2016	CP	0.00526302	25-29	Positive
CP085	SAPPH-IRe 2016	CP	0.000657877	30-34	Positive
CP057	SAPPH-IRe 2016	CP	0.00526302	20-24	Positive
CP055	SAPPH-IRe 2016	CP	0.0010526	30-34	Positive
CP094	SAPPH-IRe 2016	CP	0.00526302	25-29	Positive
CP167	SAPPH-IRe 2016	CP	0.0087717	20-24	Negative
CP064	SAPPH-IRe 2016	CP	0.00263151	35-39	Positive
CP171	SAPPH-IRe 2016	CP	0.00526302	30-34	Positive
CP048	SAPPH-IRe 2016	CP	0.0131575	25-29	Negative
CP126	SAPPH-IRe 2016	CP	0.00526302	30-34	Negative
CP079	SAPPH-IRe 2016	CP	0.0087717	20-24	Positive
CP028	SAPPH-IRe 2016	CP	0.0087717	30-34	Positive
CP027	SAPPH-IRe 2016	CP	0.00131575	25-29	Positive
CP097	SAPPH-IRe 2016	CP	0.00263151	25-29	Positive
CP062	SAPPH-IRe 2016	CP	0.00657877	18-19	Positive
CP030	SAPPH-IRe 2016	CP	0.00131575	25-29	Negative
CP101	SAPPH-IRe 2016	CP	0.00657877	25-29	Positive
CP013	SAPPH-IRe 2016	CP	0.00328939	35-39	Positive
CP012	SAPPH-IRe 2016	CP	0.00263151	30-34	Negative
CP010	SAPPH-IRe 2016	CP	0.00263151	30-34	Negative
CP104	SAPPH-IRe 2016	CP	0.00131575	20-24	Positive
CP123	SAPPH-IRe 2016	CP	0.00131575	25-29	Negative
CP006	SAPPH-IRe 2016	CP	0.00263151	30-34	Positive
CP193	SAPPH-IRe 2016	CP	0.00657877	30-34	Positive
CP135	SAPPH-IRe 2016	CP	0.00175434	25-29	Negative
CP020	SAPPH-IRe 2016	CP	0.00263151	25-29	Negative
CP118	SAPPH-IRe 2016	CP	0.00263151	35-39	Positive
CP188	SAPPH-IRe 2016	CP	0.00131575	25-29	Positive
CP203	SAPPH-IRe 2016	CP	0.0263151	20-24	Positive
CP149	SAPPH-IRe 2016	CP	0.00526302	25-29	Positive
CP192	SAPPH-IRe 2016	CP	0.00114413	30-34	Positive
CP134	SAPPH-IRe 2016	CP	0.0131575	30-34	Positive
CP043	SAPPH-IRe 2016	CP	0.00657877	25-29	Positive
CP162	SAPPH-IRe 2016	CP	0.00526302	20-24	Negative
CP025	SAPPH-IRe 2016	CP	0.00526302	25-29	Positive
CP132	SAPPH-IRe 2016	CP	0.0087717	20-24	Negative
CP155	SAPPH-IRe 2016	CP	0.00657877	25-29	Negative
CP176	SAPPH-IRe 2016	CP	0.00526302	20-24	Positive
CP099	SAPPH-IRe 2016	CP	0.00087717	30-34	Negative
CP103	SAPPH-IRe 2016	CP	0.0010526	30-34	Negative
CP044	SAPPH-IRe 2016	CP	0.00657877	30-34	Negative
CP152	SAPPH-IRe 2016	CP	0.0131575	20-24	Positive
CP018	SAPPH-IRe 2016	CP	0.00328939	30-34	Positive
CP172	SAPPH-IRe 2016	CP	0.00438585	18-19	Positive
CP187	SAPPH-IRe 2016	CP	0.0131575	30-34	Positive
CP168	SAPPH-IRe 2016	CP	0.0087717	20-24	Positive
CP045	SAPPH-IRe 2016	CP	0.00175434	20-24	Negative
CP002	SAPPH-IRe 2016	CP	0.00263151	30-34	Positive
CP034	SAPPH-IRe 2016	CP	0.00263151	30-34	Positive
CP170	SAPPH-IRe 2016	CP	0.0087717	18-19	Negative
CP194	SAPPH-IRe 2016	CP	0.00263151	30-34	Positive
CP173	SAPPH-IRe 2016	CP	0.00526302	25-29	Positive
CP038	SAPPH-IRe 2016	CP	0.00175434	30-34	Positive
CP183	SAPPH-IRe 2016	CP	0.00175434	25-29	Positive
CP122	SAPPH-IRe 2016	CP	0.0037593	25-29	Positive
CP201	SAPPH-IRe 2016	CP	0.0087717	30-34	Positive
CP157	SAPPH-IRe 2016	CP	0.00131575	30-34	Positive
CP113	SAPPH-IRe 2016	CP	0.000526302	35-39	Positive
CP053	SAPPH-IRe 2016	CP	0.00526302	20-24	Positive
CP169	SAPPH-IRe 2016	CP	0.00263151	20-24	Negative
CP125	SAPPH-IRe 2016	CP	0.00175434	35-39	Negative
CP127	SAPPH-IRe 2016	CP	0.00131575	18-19	Negative
CP092	SAPPH-IRe 2016	CP	0.000526302	30-34	Positive
CP042	SAPPH-IRe 2016	CP	0.00438585	30-34	Negative
CP138	SAPPH-IRe 2016	CP	0.00526302	30-34	Negative
CP093	SAPPH-IRe 2016	CP	0.00263151	35-39	Positive
CP200	SAPPH-IRe 2016	CP	0.0131575	35-39	Negative
CP119	SAPPH-IRe 2016	CP	0.0131575	35-39	Positive
CP026	SAPPH-IRe 2016	CP	0.0131575	30-34	Positive
CP032	SAPPH-IRe 2016	CP	0.00263151	25-29	Negative
CP077	SAPPH-IRe 2016	CP	0.00526302	20-24	Positive
CP184	SAPPH-IRe 2016	CP	0.00657877	18-19	Negative
CP181	SAPPH-IRe 2016	CP	0.00526302	30-34	Negative
CP191	SAPPH-IRe 2016	CP	0.00263151	30-34	Positive
CP140	SAPPH-IRe 2016	CP	0.00263151	30-34	Negative
CP078	SAPPH-IRe 2016	CP	0.00438585	20-24	Negative
CP086	SAPPH-IRe 2016	CP	0.0087717	20-24	Negative
CP060	SAPPH-IRe 2016	CP	0.0131575	30-34	Positive
CP120	SAPPH-IRe 2016	CP	0.00146195	30-34	Positive
CP204	SAPPH-IRe 2016	CP	0.00263151	20-24	Negative
CP001	SAPPH-IRe 2016	CP	0.00131575	30-34	Positive
CP180	SAPPH-IRe 2016	CP	0.0131575	25-29	Negative
CP202	SAPPH-IRe 2016	CP	0.00526302	30-34	Positive
CP041	SAPPH-IRe 2016	CP	0.00131575	35-39	Negative
CP017	SAPPH-IRe 2016	CP	0.00087717	25-29	Positive
CP070	SAPPH-IRe 2016	CP	0.00657877	20-24	Negative
CP007	SAPPH-IRe 2016	CP	0.00131575	30-34	Positive
CP009	SAPPH-IRe 2016	CP	0.00263151	30-34	Positive
CP005	SAPPH-IRe 2016	CP	0.00263151	25-29	Negative
CP072	SAPPH-IRe 2016	CP	0.00263151	25-29	Negative
CP143	SAPPH-IRe 2016	CP	0.00328939	30-34	Negative
CP071	SAPPH-IRe 2016	CP	0.00154795	25-29	Positive
CP163	SAPPH-IRe 2016	CP	0.00526302	35-39	Positive
CP177	SAPPH-IRe 2016	CP	0.00657877	35-39	Negative
CP174	SAPPH-IRe 2016	CP	0.00263151	20-24	Positive
CP050	SAPPH-IRe 2016	CP	0.00175434	25-29	Negative
CP195	SAPPH-IRe 2016	CP	0.00526302	30-34	Negative
CP136	SAPPH-IRe 2016	CP	0.00657877	20-24	Positive
CP166	SAPPH-IRe 2016	CP	0.00657877	35-39	Positive
CP081	SAPPH-IRe 2016	CP	0.000526302	25-29	Negative
CP069	SAPPH-IRe 2016	CP	0.00087717	30-34	Negative
CP189	SAPPH-IRe 2016	CP	0.00657877	30-34	Negative
CP156	SAPPH-IRe 2016	CP	0.0037593	30-34	Positive
CP100	SAPPH-IRe 2016	CP	0.00328939	25-29	Negative
CP049	SAPPH-IRe 2016	CP	0.00087717	20-24	Positive
CP124	SAPPH-IRe 2016	CP	0.00526302	30-34	Positive
CP022	SAPPH-IRe 2016	CP	0.00657877	30-34	Positive
CP033	SAPPH-IRe 2016	CP	0.0131575	20-24	Negative
CP206	SAPPH-IRe 2016	CP	0.00131575	35-39	Negative
CP061	SAPPH-IRe 2016	CP	0.00175434	25-29	Positive
CP058	SAPPH-IRe 2016	CP	0.00526302	35-39	Positive
CP039	SAPPH-IRe 2016	CP	0.00438585	30-34	Negative
CP074	SAPPH-IRe 2016	CP	0.0037593	20-24	Positive
CP075	SAPPH-IRe 2016	CP	0.00657877	25-29	Positive
CP105	SAPPH-IRe 2016	CP	0.0037593	25-29	Negative
CP087	SAPPH-IRe 2016	CP	0.00131575	20-24	Negative
CP115	SAPPH-IRe 2016	CP	0.0131575	30-34	Positive
CP111	SAPPH-IRe 2016	CP	0.00657877	35-39	Positive
CP107	SAPPH-IRe 2016	CP	0.00263151	30-34	Negative
CP056	SAPPH-IRe 2016	CP	0.00131575	20-24	Negative
CP133	SAPPH-IRe 2016	CP	0.0131575	20-24	Negative
CP139	SAPPH-IRe 2016	CP	0.0131575	20-24	Positive
CP021	SAPPH-IRe 2016	CP	0.00087717	20-24	Negative
CP110	SAPPH-IRe 2016	CP	0.00219292	30-34	Positive
CP197	SAPPH-IRe 2016	CP	0.0131575	25-29	Negative
CP186	SAPPH-IRe 2016	CP	0.0037593	35-39	Positive
CP147	SAPPH-IRe 2016	CP	0.00657877	20-24	Negative
CH153	SAPPH-IRe 2016	CH	0.00155151	20-24	Negative
CH018	SAPPH-IRe 2016	CH	0.000214824	30-34	Negative
CH121	SAPPH-IRe 2016	CH	0.0069818	20-24	Negative
CH162	SAPPH-IRe 2016	CH	0.00139636	25-29	Positive
CH138	SAPPH-IRe 2016	CH	0.00139636	30-34	Negative
CH125	SAPPH-IRe 2016	CH	0.00186181	25-29	Positive
CH165	SAPPH-IRe 2016	CH	0.000930906	25-29	Positive
CH203	SAPPH-IRe 2016	CH	0.00069818	18-19	Positive
CH017	SAPPH-IRe 2016	CH	0.00199338	30-34	Positive
CH174	SAPPH-IRe 2016	CH	0.0279272	25-29	Positive
CH033	SAPPH-IRe 2016	CH	0.000465453	30-34	Negative
CH062	SAPPH-IRe 2016	CH	0.00465453	35-39	Positive
CH124	SAPPH-IRe 2016	CH	0.00279272	20-24	Negative
CH092	SAPPH-IRe 2016	CH	0.00139636	25-29	Positive
CH184	SAPPH-IRe 2016	CH	0.00139636	30-34	Positive
CH065	SAPPH-IRe 2016	CH	0.00279272	20-24	Positive
CH066	SAPPH-IRe 2016	CH	0.00232727	20-24	Positive
CH141	SAPPH-IRe 2016	CH	0.00558544	30-34	Positive
CH045	SAPPH-IRe 2016	CH	0.0139636	20-24	Positive
CH024	SAPPH-IRe 2016	CH	0.00279272	35-39	Positive
CH008	SAPPH-IRe 2016	CH	0.0139636	25-29	Positive
CH159	SAPPH-IRe 2016	CH	0.00232727	25-29	Negative
CH140	SAPPH-IRe 2016	CH	0.0034909	30-34	Negative
CH206	SAPPH-IRe 2016	CH	0.00558544	35-39	Negative
CH042	SAPPH-IRe 2016	CH	0.000821388	25-29	Negative
CH072	SAPPH-IRe 2016	CH	0.00558544	25-29	Positive
CH051	SAPPH-IRe 2016	CH	0.00174545	30-34	Positive
CH085	SAPPH-IRe 2016	CH	0.00279272	35-39	Positive
CH157	SAPPH-IRe 2016	CH	0.00930906	30-34	Positive
CH127	SAPPH-IRe 2016	CH	0.00279272	35-39	Positive
CH079	SAPPH-IRe 2016	CH	0.00279272	30-34	Positive
CH137	SAPPH-IRe 2016	CH	0.00279272	30-34	Negative
CH179	SAPPH-IRe 2016	CH	0.0069818	20-24	Negative
CH099	SAPPH-IRe 2016	CH	0.0039896	20-24	Negative
CH058	SAPPH-IRe 2016	CH	0.00139636	25-29	Positive
CH063	SAPPH-IRe 2016	CH	0.00139636	35-39	Positive
CH061	SAPPH-IRe 2016	CH	0.00558544	25-29	Negative
CH113	SAPPH-IRe 2016	CH	0.00253883	20-24	Negative
CH086	SAPPH-IRe 2016	CH	0.00279272	30-34	Positive
CH020	SAPPH-IRe 2016	CH	0.00199338	35-39	Positive
CH100	SAPPH-IRe 2016	CH	0.00279272	30-34	Negative
CH041	SAPPH-IRe 2016	CH	0.00232727	30-34	Positive
CH208	SAPPH-IRe 2016	CH	0.0069818	20-24	Positive
CH056	SAPPH-IRe 2016	CH	0.0034909	35-39	Negative
CH037	SAPPH-IRe 2016	CH	0.00186181	25-29	Positive
CH181	SAPPH-IRe 2016	CH	0.00465453	35-39	Negative
CH194	SAPPH-IRe 2016	CH	0.00930906	25-29	Positive
CH110	SAPPH-IRe 2016	CH	0.000930906	30-34	Negative
CH101	SAPPH-IRe 2016	CH	0.000930906	20-24	Negative
CH131	SAPPH-IRe 2016	CH	0.0139636	20-24	Positive
CH164	SAPPH-IRe 2016	CH	0.00558544	30-34	Negative
CH210	SAPPH-IRe 2016	CH	0.000997399	30-34	Positive
CH152	SAPPH-IRe 2016	CH	0.00186181	35-39	Negative
CH205	SAPPH-IRe 2016	CH	0.00930906	30-34	Negative
CH098	SAPPH-IRe 2016	CH	0.00930906	25-29	Positive
CH198	SAPPH-IRe 2016	CH	0.0139636	20-24	Negative
CH190	SAPPH-IRe 2016	CH	0.00279272	35-39	Positive
CH193	SAPPH-IRe 2016	CH	0.0139636	25-29	Positive
CH002	SAPPH-IRe 2016	CH	0.0139636	30-34	Negative
CH139	SAPPH-IRe 2016	CH	0.00164278	35-39	Positive
CH078	SAPPH-IRe 2016	CH	0.0069818	20-24	Positive
CH019	SAPPH-IRe 2016	CH	0.0069818	25-29	Negative
CH176	SAPPH-IRe 2016	CH	0.00069818	30-34	Positive
CH136	SAPPH-IRe 2016	CH	0.000930906	30-34	Negative
CH167	SAPPH-IRe 2016	CH	0.00199338	35-39	Positive
CH070	SAPPH-IRe 2016	CH	0.00930906	20-24	Negative
CH144	SAPPH-IRe 2016	CH	0.000186181	30-34	Positive
CH128	SAPPH-IRe 2016	CH	0.0139636	20-24	Negative
CH115	SAPPH-IRe 2016	CH	0.0034909	35-39	Negative
CH028	SAPPH-IRe 2016	CH	0.00232727	20-24	Negative
CH149	SAPPH-IRe 2016	CH	0.0139636	20-24	Negative
CH104	SAPPH-IRe 2016	CH	0.00279272	35-39	Positive
CH146	SAPPH-IRe 2016	CH	0.0139636	20-24	Positive
CH107	SAPPH-IRe 2016	CH	0.0069818	18-19	Negative
CH196	SAPPH-IRe 2016	CH	0.0039896	25-29	Negative
CH129	SAPPH-IRe 2016	CH	0.00279272	20-24	Negative
CH171	SAPPH-IRe 2016	CH	0.00186181	25-29	Positive
CH158	SAPPH-IRe 2016	CH	0.00139636	25-29	Negative
CH120	SAPPH-IRe 2016	CH	0.00139636	20-24	Positive
CH077	SAPPH-IRe 2016	CH	0.0034909	25-29	Positive
CH114	SAPPH-IRe 2016	CH	0.00558544	30-34	Negative
CH105	SAPPH-IRe 2016	CH	0.00930906	18-19	Negative
CH108	SAPPH-IRe 2016	CH	0.00186181	35-39	Negative
CH097	SAPPH-IRe 2016	CH	0.000310302	20-24	Negative
CH095	SAPPH-IRe 2016	CH	0.00139636	18-19	Negative
CH012	SAPPH-IRe 2016	CH	0.00558544	30-34	Positive
CH084	SAPPH-IRe 2016	CH	0.00279272	25-29	Positive
CH014	SAPPH-IRe 2016	CH	0.00558544	25-29	Positive
CH175	SAPPH-IRe 2016	CH	0.00558544	25-29	Positive
CH074	SAPPH-IRe 2016	CH	0.00186181	30-34	Positive
CH156	SAPPH-IRe 2016	CH	0.00465453	30-34	Negative
CH135	SAPPH-IRe 2016	CH	0.00126942	25-29	Negative
CH102	SAPPH-IRe 2016	CH	0.00558544	20-24	Negative
CH047	SAPPH-IRe 2016	CH	0.00186181	25-29	Negative
CH076	SAPPH-IRe 2016	CH	0.0069818	25-29	Positive
CH160	SAPPH-IRe 2016	CH	0.0069818	35-39	Positive
CH087	SAPPH-IRe 2016	CH	0.0139636	20-24	Negative
CH032	SAPPH-IRe 2016	CH	0.0069818	30-34	Positive
CH026	SAPPH-IRe 2016	CH	0.00079792	30-34	Positive
CH025	SAPPH-IRe 2016	CH	0.00558544	30-34	Positive
CH016	SAPPH-IRe 2016	CH	0.00039896	25-29	Negative
CH015	SAPPH-IRe 2016	CH	0.000930906	35-39	Negative
CH161	SAPPH-IRe 2016	CH	0.00186181	30-34	Negative
CH093	SAPPH-IRe 2016	CH	0.0039896	20-24	Positive
CH006	SAPPH-IRe 2016	CH	0.00126942	30-34	Negative
CH005	SAPPH-IRe 2016	CH	0.00558544	25-29	Negative
CH001	SAPPH-IRe 2016	CH	0.000465453	30-34	Positive
CH090	SAPPH-IRe 2016	CH	0.000930906	25-29	Positive
CH133	SAPPH-IRe 2016	CH	0.00558544	20-24	Positive
CH180	SAPPH-IRe 2016	CH	0.00279272	25-29	Negative
CH163	SAPPH-IRe 2016	CH	0.00139636	25-29	Negative
CH148	SAPPH-IRe 2016	CH	0.00558544	25-29	Negative
CH039	SAPPH-IRe 2016	CH	0.0069818	20-24	Positive
CH068	SAPPH-IRe 2016	CH	0.0034909	20-24	Positive
CH143	SAPPH-IRe 2016	CH	0.00139636	35-39	Positive
CH049	SAPPH-IRe 2016	CH	0.00132987	30-34	Negative
CH053	SAPPH-IRe 2016	CH	0.00232727	25-29	Positive
CH109	SAPPH-IRe 2016	CH	0.0039896	20-24	Positive
CH132	SAPPH-IRe 2016	CH	0.00930906	30-34	Positive
CH082	SAPPH-IRe 2016	CH	0.00930906	20-24	Negative
CH073	SAPPH-IRe 2016	CH	0.00558544	30-34	Positive
CH116	SAPPH-IRe 2016	CH	0.00279272	20-24	Negative
CH201	SAPPH-IRe 2016	CH	0.00279272	20-24	Negative
CH052	SAPPH-IRe 2016	CH	0.00558544	25-29	Negative
CH064	SAPPH-IRe 2016	CH	0.00139636	35-39	Positive
CH123	SAPPH-IRe 2016	CH	0.00279272	30-34	Positive
CH147	SAPPH-IRe 2016	CH	0.00465453	20-24	Negative
CH145	SAPPH-IRe 2016	CH	0.0279272	30-34	Positive
CH187	SAPPH-IRe 2016	CH	0.00069818	30-34	Negative
CH031	SAPPH-IRe 2016	CH	0.00558544	35-39	Positive
CH029	SAPPH-IRe 2016	CH	0.0034909	30-34	Positive
CH207	SAPPH-IRe 2016	CH	0.00139636	25-29	Positive
CH038	SAPPH-IRe 2016	CH	0.000930906	20-24	Negative
CH050	SAPPH-IRe 2016	CH	0.00139636	30-34	Negative
CH080	SAPPH-IRe 2016	CH	0.00139636	35-39	Positive
CH059	SAPPH-IRe 2016	CH	0.0039896	30-34	Positive
CH151	SAPPH-IRe 2016	CH	0.00465453	25-29	Positive
CH009	SAPPH-IRe 2016	CH	0.00199338	30-34	Negative
CH142	SAPPH-IRe 2016	CH	0.00930906	35-39	Positive
CH043	SAPPH-IRe 2016	CH	0.0039896	25-29	Positive
CH155	SAPPH-IRe 2016	CH	0.0069818	30-34	Negative
CH035	SAPPH-IRe 2016	CH	0.00558544	35-39	Positive
CH200	SAPPH-IRe 2016	CH	0.0069818	20-24	Negative
CH030	SAPPH-IRe 2016	CH	0.00199338	25-29	Positive
CH177	SAPPH-IRe 2016	CH	0.00139636	20-24	Negative
CH096	SAPPH-IRe 2016	CH	0.0279272	25-29	Positive
CH189	SAPPH-IRe 2016	CH	0.00558544	25-29	Negative
CH195	SAPPH-IRe 2016	CH	0.00465453	25-29	Positive
CH011	SAPPH-IRe 2016	CH	0.0139636	25-29	Positive
CH040	SAPPH-IRe 2016	CH	0.00465453	25-29	Negative
CH182	SAPPH-IRe 2016	CH	0.0069818	18-19	Negative
CH067	SAPPH-IRe 2016	CH	0.00558544	20-24	Positive
CH075	SAPPH-IRe 2016	CH	0.0279272	30-34	Negative
CH126	SAPPH-IRe 2016	CH	0.0139636	25-29	Negative
CH192	SAPPH-IRe 2016	CH	0.00279272	25-29	Negative
CH154	SAPPH-IRe 2016	CH	0.00279272	30-34	Negative
CH150	SAPPH-IRe 2016	CH	0.00139636	35-39	Negative
CH048	SAPPH-IRe 2016	CH	0.00186181	20-24	Negative
CH046	SAPPH-IRe 2016	CH	0.00558544	30-34	Positive
CH122	SAPPH-IRe 2016	CH	0.00069818	20-24	Positive
CH106	SAPPH-IRe 2016	CH	0.00139636	20-24	Positive
CH204	SAPPH-IRe 2016	CH	0.00279272	20-24	Negative
CH083	SAPPH-IRe 2016	CH	0.00558544	30-34	Positive
CH081	SAPPH-IRe 2016	CH	0.00279272	25-29	Positive
CH209	SAPPH-IRe 2016	CH	0.00310302	25-29	Negative
CH199	SAPPH-IRe 2016	CH	0.00139636	18-19	Positive
CH173	SAPPH-IRe 2016	CH	0.0139636	20-24	Positive
CH054	SAPPH-IRe 2016	CH	0.00558544	20-24	Negative
CH111	SAPPH-IRe 2016	CH	0.00139636	25-29	Positive
CH130	SAPPH-IRe 2016	CH	0.00558544	20-24	Negative
CH057	SAPPH-IRe 2016	CH	0.0069818	30-34	Negative
CH197	SAPPH-IRe 2016	CH	0.00279272	25-29	Negative
CH103	SAPPH-IRe 2016	CH	0.00199338	25-29	Positive
CH172	SAPPH-IRe 2016	CH	0.00279272	30-34	Positive
CH166	SAPPH-IRe 2016	CH	0.00558544	20-24	Negative
CH185	SAPPH-IRe 2016	CH	0.0069818	30-34	Negative
GW142	SAPPH-IRe 2016	HR	0.0036347	35-39	Positive
GW006	SAPPH-IRe 2016	HR	0.00311545	20-24	Negative
GW122	SAPPH-IRe 2016	HR	0.00218082	25-29	Negative
GW120	SAPPH-IRe 2016	HR	0.00726939	30-34	Positive
GW118	SAPPH-IRe 2016	HR	0.00109041	20-24	Negative
GW037	SAPPH-IRe 2016	HR	0.0036347	20-24	Negative
GW039	SAPPH-IRe 2016	HR	0.0109041	20-24	Negative
GW173	SAPPH-IRe 2016	HR	0.00109041	25-29	Negative
GW175	SAPPH-IRe 2016	HR	0.0218082	30-34	Positive
GW085	SAPPH-IRe 2016	HR	0.00181735	20-24	Negative
GW078	SAPPH-IRe 2016	HR	0.0109041	25-29	Positive
GW074	SAPPH-IRe 2016	HR	0.00266049	35-39	Positive
GW070	SAPPH-IRe 2016	HR	0.00436164	25-29	Positive
GW032	SAPPH-IRe 2016	HR	0.00436164	20-24	Negative
GW050	SAPPH-IRe 2016	HR	0.00155773	35-39	Positive
GW172	SAPPH-IRe 2016	HR	0.00218082	35-39	Negative
GW047	SAPPH-IRe 2016	HR	0.00436164	18-19	Negative
GW144	SAPPH-IRe 2016	HR	0.00726939	20-24	Negative
GW034	SAPPH-IRe 2016	HR	0.0109041	30-34	Positive
GW068	SAPPH-IRe 2016	HR	0.0036347	25-29	Negative
GW113	SAPPH-IRe 2016	HR	0.00218082	20-24	Positive
GW028	SAPPH-IRe 2016	HR	0.00272602	20-24	Positive
GW018	SAPPH-IRe 2016	HR	0.0109041	30-34	Positive
GW133	SAPPH-IRe 2016	HR	0.00145388	30-34	Positive
GW008	SAPPH-IRe 2016	HR	0.00726939	30-34	Positive
GW014	SAPPH-IRe 2016	HR	0.00436164	30-34	Positive
GW073	SAPPH-IRe 2016	HR	0.00436164	20-24	Positive
GW093	SAPPH-IRe 2016	HR	0.00109041	30-34	Positive
GW128	SAPPH-IRe 2016	HR	0.00266049	25-29	Positive
GW083	SAPPH-IRe 2016	HR	0.00545204	18-19	Negative
GW192	SAPPH-IRe 2016	HR	0.00436164	20-24	Negative
GW065	SAPPH-IRe 2016	HR	0.00436164	30-34	Positive
GW104	SAPPH-IRe 2016	HR	0.0109041	20-24	Negative
GW036	SAPPH-IRe 2016	HR	0.00726939	20-24	Positive
GW052	SAPPH-IRe 2016	HR	0.00726939	30-34	Positive
GW183	SAPPH-IRe 2016	HR	0.00726939	25-29	Positive
GW155	SAPPH-IRe 2016	HR	0.00436164	20-24	Negative
GW134	SAPPH-IRe 2016	HR	0.00436164	30-34	Positive
GW138	SAPPH-IRe 2016	HR	0.00266049	30-34	Negative
GW135	SAPPH-IRe 2016	HR	0.0218082	35-39	Positive
GW077	SAPPH-IRe 2016	HR	0.00109041	30-34	Positive
GW121	SAPPH-IRe 2016	HR	0.0109041	20-24	Negative
GW011	SAPPH-IRe 2016	HR	0.00311545	30-34	Positive
GW076	SAPPH-IRe 2016	HR	0.00109041	25-29	Negative
GW109	SAPPH-IRe 2016	HR	0.00545204	25-29	Negative
GW090	SAPPH-IRe 2016	HR	0.00218082	25-29	Negative
GW038	SAPPH-IRe 2016	HR	0.00311545	25-29	Positive
GW046	SAPPH-IRe 2016	HR	0.00218082	25-29	Negative
GW001	SAPPH-IRe 2016	HR	0.00218082	30-34	Positive
GW002	SAPPH-IRe 2016	HR	0.0109041	35-39	Negative
GW195	SAPPH-IRe 2016	HR	0.00436164	25-29	Positive
GW182	SAPPH-IRe 2016	HR	0.0109041	25-29	Negative
GW045	SAPPH-IRe 2016	HR	0.000623091	30-34	Positive
GW111	SAPPH-IRe 2016	HR	0.0109041	20-24	Negative
GW140	SAPPH-IRe 2016	HR	0.00266049	25-29	Negative
GW149	SAPPH-IRe 2016	HR	0.0109041	30-34	Positive
GW024	SAPPH-IRe 2016	HR	0.0109041	20-24	Negative
GW196	SAPPH-IRe 2016	HR	0.00266049	30-34	Positive
GW033	SAPPH-IRe 2016	HR	0.000726939	20-24	Positive
GW030	SAPPH-IRe 2016	HR	0.00145388	25-29	Negative
GW158	SAPPH-IRe 2016	HR	0.00436164	25-29	Negative
GW056	SAPPH-IRe 2016	HR	0.0036347	25-29	Positive
GW048	SAPPH-IRe 2016	HR	0.0109041	20-24	Negative
GW181	SAPPH-IRe 2016	HR	0.00145388	25-29	Positive
GW186	SAPPH-IRe 2016	HR	0.0218082	30-34	Positive
GW007	SAPPH-IRe 2016	HR	0.00109041	35-39	Positive
GW082	SAPPH-IRe 2016	HR	0.00545204	20-24	Negative
GW164	SAPPH-IRe 2016	HR	0.0109041	25-29	Positive
GW099	SAPPH-IRe 2016	HR	0.00109041	30-34	Negative
GW201	SAPPH-IRe 2016	HR	0.00266049	25-29	Positive
GW191	SAPPH-IRe 2016	HR	0.0109041	30-34	Positive
GW206	SAPPH-IRe 2016	HR	0.00218082	18-19	Negative
GW053	SAPPH-IRe 2016	HR	0.00218082	30-34	Positive
GW071	SAPPH-IRe 2016	HR	0.00311545	20-24	Negative
GW208	SAPPH-IRe 2016	HR	0.00266049	18-19	Negative
GW136	SAPPH-IRe 2016	HR	0.0109041	20-24	Negative
GW125	SAPPH-IRe 2016	HR	0.00218082	30-34	Positive
GW124	SAPPH-IRe 2016	HR	0.00436164	30-34	Positive
GW059	SAPPH-IRe 2016	HR	0.00109041	20-24	Negative
GW126	SAPPH-IRe 2016	HR	0.00218082	35-39	Negative
GW107	SAPPH-IRe 2016	HR	0.00436164	30-34	Negative
GW042	SAPPH-IRe 2016	HR	0.00545204	20-24	Negative
GW157	SAPPH-IRe 2016	HR	0.00218082	35-39	Negative
GW174	SAPPH-IRe 2016	HR	0.00109041	30-34	Positive
GW187	SAPPH-IRe 2016	HR	0.00266049	25-29	Positive
GW089	SAPPH-IRe 2016	HR	0.00311545	20-24	Positive
GW123	SAPPH-IRe 2016	HR	0.0218082	20-24	Negative
GW021	SAPPH-IRe 2016	HR	0.00218082	25-29	Positive
GW092	SAPPH-IRe 2016	HR	0.00436164	25-29	Negative
GW102	SAPPH-IRe 2016	HR	0.0218082	35-39	Negative
GW160	SAPPH-IRe 2016	HR	0.000436164	35-39	Positive
GW015	SAPPH-IRe 2016	HR	0.000872327	30-34	Positive
GW190	SAPPH-IRe 2016	HR	0.00545204	20-24	Negative
GW066	SAPPH-IRe 2016	HR	0.00436164	20-24	Negative
GW025	SAPPH-IRe 2016	HR	0.00436164	25-29	Negative
GW170	SAPPH-IRe 2016	HR	0.00436164	25-29	Negative
GW020	SAPPH-IRe 2016	HR	0.00436164	25-29	Positive
GW148	SAPPH-IRe 2016	HR	0.00266049	35-39	Positive
GW101	SAPPH-IRe 2016	HR	0.00266049	30-34	Positive
GW108	SAPPH-IRe 2016	HR	0.00218082	25-29	Negative
GW167	SAPPH-IRe 2016	HR	0.00218082	25-29	Positive
GW156	SAPPH-IRe 2016	HR	0.0109041	25-29	Negative
GW043	SAPPH-IRe 2016	HR	0.00266049	20-24	Positive
GW105	SAPPH-IRe 2016	HR	0.00109041	20-24	Negative
GW129	SAPPH-IRe 2016	HR	0.0218082	35-39	Positive
GW197	SAPPH-IRe 2016	HR	0.0036347	30-34	Negative
GW084	SAPPH-IRe 2016	HR	0.0109041	20-24	Negative
GW029	SAPPH-IRe 2016	HR	0.000218082	30-34	Positive
GW019	SAPPH-IRe 2016	HR	0.0109041	20-24	Positive
GW180	SAPPH-IRe 2016	HR	0.00218082	25-29	Negative
GW189	SAPPH-IRe 2016	HR	0.00436164	25-29	Positive
GW154	SAPPH-IRe 2016	HR	0.00266049	20-24	Negative
GW063	SAPPH-IRe 2016	HR	0.00109041	30-34	Negative
GW188	SAPPH-IRe 2016	HR	0.00726939	20-24	Negative
GW150	SAPPH-IRe 2016	HR	0.0036347	25-29	Negative
GW061	SAPPH-IRe 2016	HR	0.00266049	30-34	Negative
GW117	SAPPH-IRe 2016	HR	0.00266049	20-24	Positive
GW005	SAPPH-IRe 2016	HR	0.00218082	20-24	Negative
GW027	SAPPH-IRe 2016	HR	0.00266049	20-24	Negative
GW058	SAPPH-IRe 2016	HR	0.0036347	30-34	Positive
GW202	SAPPH-IRe 2016	HR	0.00436164	25-29	Negative
GW159	SAPPH-IRe 2016	HR	0.00266049	25-29	Positive
GW145	SAPPH-IRe 2016	HR	0.00266049	20-24	Negative
GW106	SAPPH-IRe 2016	HR	0.000872327	20-24	Positive
GW097	SAPPH-IRe 2016	HR	0.00545204	25-29	Negative
GW087	SAPPH-IRe 2016	HR	0.00436164	25-29	Positive
GW080	SAPPH-IRe 2016	HR	0.00311545	20-24	Negative
GW044	SAPPH-IRe 2016	HR	0.00545204	20-24	Negative
GW184	SAPPH-IRe 2016	HR	0.00218082	35-39	Negative
GW127	SAPPH-IRe 2016	HR	0.00145388	20-24	Negative
GW012	SAPPH-IRe 2016	HR	0.00218082	25-29	Positive
GW098	SAPPH-IRe 2016	HR	0.00545204	20-24	Positive
GW204	SAPPH-IRe 2016	HR	0.00218082	20-24	Positive
GW151	SAPPH-IRe 2016	HR	0.00266049	20-24	Negative
GW115	SAPPH-IRe 2016	HR	0.00109041	25-29	Positive
GW091	SAPPH-IRe 2016	HR	0.00218082	25-29	Negative
GW081	SAPPH-IRe 2016	HR	0.000726939	25-29	Positive
GW035	SAPPH-IRe 2016	HR	0.0036347	25-29	Negative
GW060	SAPPH-IRe 2016	HR	0.0036347	25-29	Negative
GW022	SAPPH-IRe 2016	HR	0.00145388	25-29	Negative
GW194	SAPPH-IRe 2016	HR	0.00242313	20-24	Negative
GW193	SAPPH-IRe 2016	HR	0.00436164	30-34	Positive
GW023	SAPPH-IRe 2016	HR	0.00436164	25-29	Negative
GW110	SAPPH-IRe 2016	HR	0.00136301	30-34	Positive
GW152	SAPPH-IRe 2016	HR	0.00266049	20-24	Positive
GW176	SAPPH-IRe 2016	HR	0.00109041	30-34	Positive
GW062	SAPPH-IRe 2016	HR	0.00272602	20-24	Negative
GW055	SAPPH-IRe 2016	HR	0.00218082	25-29	Positive
GW153	SAPPH-IRe 2016	HR	0.0036347	18-19	Negative
GW026	SAPPH-IRe 2016	HR	0.00436164	35-39	Positive
GW139	SAPPH-IRe 2016	HR	0.0036347	25-29	Positive
GW041	SAPPH-IRe 2016	HR	0.00311545	25-29	Negative
GW075	SAPPH-IRe 2016	HR	0.0218082	35-39	Negative
GW166	SAPPH-IRe 2016	HR	0.0218082	25-29	Positive
GW017	SAPPH-IRe 2016	HR	0.0036347	35-39	Positive
GW207	SAPPH-IRe 2016	HR	0.00121157	18-19	Negative
GW013	SAPPH-IRe 2016	HR	0.00726939	30-34	Negative
GW096	SAPPH-IRe 2016	HR	0.00545204	30-34	Negative
GW203	SAPPH-IRe 2016	HR	0.0036347	35-39	Positive
GW200	SAPPH-IRe 2016	HR	0.00109041	35-39	Positive
GW199	SAPPH-IRe 2016	HR	0.00218082	20-24	Negative
GW198	SAPPH-IRe 2016	HR	0.00436164	30-34	Negative
GW040	SAPPH-IRe 2016	HR	0.00726939	20-24	Negative
GW112	SAPPH-IRe 2016	HR	0.00726939	35-39	Positive
GW205	SAPPH-IRe 2016	HR	0.00726939	20-24	Positive
GW141	SAPPH-IRe 2016	HR	0.00272602	35-39	Positive
GW171	SAPPH-IRe 2016	HR	0.00242313	35-39	Positive
GW168	SAPPH-IRe 2016	HR	0.0218082	35-39	Negative
GW003	SAPPH-IRe 2016	HR	0.00218082	30-34	Positive
GW163	SAPPH-IRe 2016	HR	0.000726939	35-39	Positive
GW161	SAPPH-IRe 2016	HR	0.00272602	25-29	Negative
GW132	SAPPH-IRe 2016	HR	0.00266049	25-29	Positive
HW196	SAPPH-IRe 2016	HW	0.00199027	30-34	Negative
HW079	SAPPH-IRe 2016	HW	0.00199027	35-39	Positive
HW018	SAPPH-IRe 2016	HW	0.00199027	25-29	Negative
HW032	SAPPH-IRe 2016	HW	0.00663425	30-34	Positive
HW003	SAPPH-IRe 2016	HW	0.00165856	20-24	Negative
HW197	SAPPH-IRe 2016	HW	0.00995138	18-19	Negative
HW147	SAPPH-IRe 2016	HW	0.00497569	30-34	Positive
HW031	SAPPH-IRe 2016	HW	0.00497569	20-24	Negative
HW166	SAPPH-IRe 2016	HW	0.00995138	35-39	Positive
HW041	SAPPH-IRe 2016	HW	0.00497569	35-39	Negative
HW095	SAPPH-IRe 2016	HW	0.00284325	25-29	Positive
HW081	SAPPH-IRe 2016	HW	0.00165856	30-34	Positive
HW080	SAPPH-IRe 2016	HW	0.000552854	35-39	Negative
HW193	SAPPH-IRe 2016	HW	0.00331713	30-34	Positive
HW060	SAPPH-IRe 2016	HW	0.000995137	35-39	Positive
HW113	SAPPH-IRe 2016	HW	0.00331713	30-34	Negative
HW129	SAPPH-IRe 2016	HW	0.00251235	25-29	Positive
HW185	SAPPH-IRe 2016	HW	0.00497569	25-29	Positive
HW074	SAPPH-IRe 2016	HW	0.00497569	35-39	Positive
HW029	SAPPH-IRe 2016	HW	0.00663425	30-34	Negative
HW124	SAPPH-IRe 2016	HW	0.00251235	30-34	Negative
HW011	SAPPH-IRe 2016	HW	0.00199027	25-29	Negative
HW075	SAPPH-IRe 2016	HW	0.00398055	35-39	Negative
HW114	SAPPH-IRe 2016	HW	0.00165856	30-34	Negative
HW073	SAPPH-IRe 2016	HW	0.0199028	35-39	Positive
HW175	SAPPH-IRe 2016	HW	0.0199028	18-19	Negative
HW043	SAPPH-IRe 2016	HW	0.0199028	30-34	Positive
HW090	SAPPH-IRe 2016	HW	0.00199027	35-39	Negative
HW137	SAPPH-IRe 2016	HW	0.00497569	25-29	Negative
HW168	SAPPH-IRe 2016	HW	0.00663425	20-24	Negative
HW142	SAPPH-IRe 2016	HW	0.00995138	35-39	Positive
HW162	SAPPH-IRe 2016	HW	0.00398055	35-39	Negative
HW099	SAPPH-IRe 2016	HW	0.00995138	30-34	Negative
HW173	SAPPH-IRe 2016	HW	0.00132685	35-39	Positive
HW127	SAPPH-IRe 2016	HW	0.00995138	25-29	Negative
HW118	SAPPH-IRe 2016	HW	0.00199027	30-34	Positive
HW033	SAPPH-IRe 2016	HW	0.00398055	30-34	Negative
HW037	SAPPH-IRe 2016	HW	0.00331713	30-34	Positive
HW201	SAPPH-IRe 2016	HW	0.00663425	20-24	Negative
HW012	SAPPH-IRe 2016	HW	0.000995137	25-29	Positive
HW052	SAPPH-IRe 2016	HW	0.00248784	30-34	Positive
HW126	SAPPH-IRe 2016	HW	0.00398055	20-24	Negative
HW167	SAPPH-IRe 2016	HW	0.00331713	35-39	Negative
HW070	SAPPH-IRe 2016	HW	0.00663425	35-39	Negative
HW025	SAPPH-IRe 2016	HW	0.00284325	25-29	Positive
HW189	SAPPH-IRe 2016	HW	0.00663425	20-24	Positive
HW100	SAPPH-IRe 2016	HW	0.00398055	25-29	Negative
HW063	SAPPH-IRe 2016	HW	0.00663425	20-24	Negative
HW049	SAPPH-IRe 2016	HW	0.00331713	30-34	Negative
HW199	SAPPH-IRe 2016	HW	0.00995138	35-39	Negative
HW042	SAPPH-IRe 2016	HW	0.00995138	35-39	Negative
HW145	SAPPH-IRe 2016	HW	0.00398055	35-39	Negative
HW154	SAPPH-IRe 2016	HW	0.00248784	35-39	Positive
HW056	SAPPH-IRe 2016	HW	0.00663425	25-29	Negative
HW161	SAPPH-IRe 2016	HW	0.000995137	25-29	Negative
HW133	SAPPH-IRe 2016	HW	0.00663425	35-39	Negative
HW208	SAPPH-IRe 2016	HW	0.00221142	20-24	Negative
HW112	SAPPH-IRe 2016	HW	0.0199028	30-34	Negative
HW047	SAPPH-IRe 2016	HW	0.00497569	35-39	Positive
HW004	SAPPH-IRe 2016	HW	0.000995137	30-34	Negative
HW061	SAPPH-IRe 2016	HW	0.00199027	20-24	Negative
HW200	SAPPH-IRe 2016	HW	0.00132685	25-29	Negative
HW156	SAPPH-IRe 2016	HW	0.00331713	25-29	Negative
HW076	SAPPH-IRe 2016	HW	0.00331713	20-24	Negative
HW067	SAPPH-IRe 2016	HW	0.00995138	25-29	Positive
HW066	SAPPH-IRe 2016	HW	0.00331713	20-24	Negative
HW171	SAPPH-IRe 2016	HW	0.00995138	20-24	Negative
HW184	SAPPH-IRe 2016	HW	0.00331713	20-24	Negative
HW187	SAPPH-IRe 2016	HW	0.0199028	35-39	Negative
HW002	SAPPH-IRe 2016	HW	0.000995137	35-39	Negative
HW198	SAPPH-IRe 2016	HW	0.00251235	25-29	Negative
HW086	SAPPH-IRe 2016	HW	0.000199028	35-39	Positive
HW059	SAPPH-IRe 2016	HW	0.0199028	35-39	Positive
HW148	SAPPH-IRe 2016	HW	0.000995137	35-39	Positive
HW132	SAPPH-IRe 2016	HW	0.00497569	35-39	Negative
HW072	SAPPH-IRe 2016	HW	0.00663425	30-34	Negative
HW206	SAPPH-IRe 2016	HW	0.00251235	25-29	Negative
HW180	SAPPH-IRe 2016	HW	0.00251235	25-29	Negative
HW058	SAPPH-IRe 2016	HW	0.00165856	20-24	Negative
HW108	SAPPH-IRe 2016	HW	0.00199027	35-39	Positive
HW054	SAPPH-IRe 2016	HW	0.00251235	30-34	Negative
HW144	SAPPH-IRe 2016	HW	0.00248784	30-34	Negative
HW149	SAPPH-IRe 2016	HW	0.00663425	30-34	Negative
HW048	SAPPH-IRe 2016	HW	0.00497569	35-39	Positive
HW151	SAPPH-IRe 2016	HW	0.000995137	25-29	Positive
HW103	SAPPH-IRe 2016	HW	0.00199027	30-34	Negative
HW102	SAPPH-IRe 2016	HW	0.00079611	25-29	Negative
HW136	SAPPH-IRe 2016	HW	0.00331713	20-24	Positive
HW022	SAPPH-IRe 2016	HW	0.00199027	35-39	Negative
HW069	SAPPH-IRe 2016	HW	0.000995137	35-39	Negative
HW194	SAPPH-IRe 2016	HW	0.00251235	20-24	Negative
HW163	SAPPH-IRe 2016	HW	0.00251235	25-29	Negative
HW015	SAPPH-IRe 2016	HW	0.00398055	30-34	Negative
HW116	SAPPH-IRe 2016	HW	0.00995138	25-29	Negative
HW089	SAPPH-IRe 2016	HW	0.00995138	35-39	Positive
HW107	SAPPH-IRe 2016	HW	0.00663425	25-29	Negative
HW186	SAPPH-IRe 2016	HW	0.00199027	20-24	Positive
HW130	SAPPH-IRe 2016	HW	0.00497569	20-24	Negative
HW028	SAPPH-IRe 2016	HW	0.000398055	25-29	Positive
HW077	SAPPH-IRe 2016	HW	0.00132685	35-39	Negative
HW006	SAPPH-IRe 2016	HW	0.0199028	30-34	Positive
HW152	SAPPH-IRe 2016	HW	0.00497569	20-24	Negative
HW134	SAPPH-IRe 2016	HW	0.00663425	25-29	Negative
HW158	SAPPH-IRe 2016	HW	0.00132685	30-34	Negative
HW128	SAPPH-IRe 2016	HW	0.00117075	20-24	Negative
HW035	SAPPH-IRe 2016	HW	0.0199028	20-24	Positive
HW051	SAPPH-IRe 2016	HW	0.00331713	25-29	Positive
HW098	SAPPH-IRe 2016	HW	0.00663425	20-24	Negative
HW036	SAPPH-IRe 2016	HW	0.00995138	30-34	Positive
HW057	SAPPH-IRe 2016	HW	0.00132685	25-29	Negative
HW120	SAPPH-IRe 2016	HW	0.00398055	25-29	Negative
HW014	SAPPH-IRe 2016	HW	0.00663425	35-39	Positive
HW045	SAPPH-IRe 2016	HW	0.00497569	35-39	Positive
HW170	SAPPH-IRe 2016	HW	0.00199027	25-29	Positive
HW039	SAPPH-IRe 2016	HW	0.00497569	30-34	Negative
HW064	SAPPH-IRe 2016	HW	0.00331713	30-34	Negative
HW190	SAPPH-IRe 2016	HW	0.00398055	20-24	Negative
HW065	SAPPH-IRe 2016	HW	0.00331713	25-29	Negative
HW174	SAPPH-IRe 2016	HW	0.00199027	25-29	Positive
HW150	SAPPH-IRe 2016	HW	0.00663425	30-34	Negative
HW106	SAPPH-IRe 2016	HW	0.00663425	35-39	Negative
HW087	SAPPH-IRe 2016	HW	0.00663425	25-29	Negative
HW111	SAPPH-IRe 2016	HW	0.00180934	20-24	Positive
HW055	SAPPH-IRe 2016	HW	0.00199027	30-34	Negative
HW026	SAPPH-IRe 2016	HW	0.00180934	20-24	Positive
HW123	SAPPH-IRe 2016	HW	0.00995138	35-39	Negative
HW023	SAPPH-IRe 2016	HW	0.000663425	30-34	Positive
HW017	SAPPH-IRe 2016	HW	0.00497569	25-29	Negative
HW157	SAPPH-IRe 2016	HW	0.00251235	25-29	Negative
HW179	SAPPH-IRe 2016	HW	0.00497569	25-29	Negative
HW082	SAPPH-IRe 2016	HW	0.00398055	25-29	Negative
HW153	SAPPH-IRe 2016	HW	0.00199027	20-24	Negative
HW097	SAPPH-IRe 2016	HW	0.00398055	20-24	Negative
HW188	SAPPH-IRe 2016	HW	0.0199028	25-29	Positive
HW140	SAPPH-IRe 2016	HW	0.00663425	25-29	Negative
HW143	SAPPH-IRe 2016	HW	0.00497569	35-39	Negative
HW178	SAPPH-IRe 2016	HW	0.00284325	25-29	Negative
HW119	SAPPH-IRe 2016	HW	0.00199027	30-34	Negative
HW141	SAPPH-IRe 2016	HW	0.00331713	20-24	Negative
HW204	SAPPH-IRe 2016	HW	0.00663425	25-29	Negative
HW007	SAPPH-IRe 2016	HW	0.00251235	35-39	Positive
HW165	SAPPH-IRe 2016	HW	0.00199027	35-39	Negative
HW016	SAPPH-IRe 2016	HW	0.000995137	30-34	Positive
HW181	SAPPH-IRe 2016	HW	0.00497569	35-39	Positive
HW024	SAPPH-IRe 2016	HW	0.000995137	30-34	Negative
HW207	SAPPH-IRe 2016	HW	0.00497569	20-24	Negative
HW094	SAPPH-IRe 2016	HW	0.00199027	20-24	Negative
HW096	SAPPH-IRe 2016	HW	0.00497569	30-34	Negative
HW050	SAPPH-IRe 2016	HW	0.00199027	25-29	Positive
HW083	SAPPH-IRe 2016	HW	0.00199027	20-24	Negative
HW005	SAPPH-IRe 2016	HW	0.00251235	35-39	Positive
HW009	SAPPH-IRe 2016	HW	0.00199027	35-39	Positive
HW205	SAPPH-IRe 2016	HW	0.00331713	25-29	Negative
HW091	SAPPH-IRe 2016	HW	0.00398055	20-24	Negative
HW203	SAPPH-IRe 2016	HW	0.0199028	35-39	Negative
HW146	SAPPH-IRe 2016	HW	0.00663425	30-34	Negative
HW034	SAPPH-IRe 2016	HW	0.00199027	35-39	Positive
HW093	SAPPH-IRe 2016	HW	0.00199027	20-24	Negative
HW169	SAPPH-IRe 2016	HW	0.00995138	35-39	Negative
HW195	SAPPH-IRe 2016	HW	0.00165856	30-34	Positive
HW209	SAPPH-IRe 2016	HW	0.00110571	20-24	Negative
JU202	SAPPH-IRe 2016	JU	0.000734559	30-34	Positive
JU142	SAPPH-IRe 2016	JU	0.000918199	25-29	Positive
JU108	SAPPH-IRe 2016	JU	0.0018364	30-34	Negative
JU136	SAPPH-IRe 2016	JU	0.00122427	25-29	Negative
JU190	SAPPH-IRe 2016	JU	0.0036728	20-24	Positive
JU025	SAPPH-IRe 2016	JU	0.00122427	30-34	Positive
JU201	SAPPH-IRe 2016	JU	0.000734559	30-34	Positive
JU145	SAPPH-IRe 2016	JU	0.0122427	20-24	Negative
JU084	SAPPH-IRe 2016	JU	0.000734559	25-29	Negative
JU198	SAPPH-IRe 2016	JU	0.00122427	20-24	Negative
JU045	SAPPH-IRe 2016	JU	0.0018364	20-24	Positive
JU053	SAPPH-IRe 2016	JU	0.036728	25-29	Negative
JU143	SAPPH-IRe 2016	JU	0.0036728	30-34	Positive
JU116	SAPPH-IRe 2016	JU	0.0036728	25-29	Positive
JU051	SAPPH-IRe 2016	JU	0.0036728	30-34	Negative
JU148	SAPPH-IRe 2016	JU	0.0018364	20-24	Negative
JU103	SAPPH-IRe 2016	JU	0.0036728	30-34	Positive
JU185	SAPPH-IRe 2016	JU	0.00159687	30-34	Positive
JU101	SAPPH-IRe 2016	JU	0.00244853	25-29	Negative
JU156	SAPPH-IRe 2016	JU	0.00146912	30-34	Negative
JU099	SAPPH-IRe 2016	JU	0.000918199	25-29	Negative
JU056	SAPPH-IRe 2016	JU	0.018364	20-24	Negative
JU013	SAPPH-IRe 2016	JU	0.0018364	30-34	Positive
JU002	SAPPH-IRe 2016	JU	0.000734559	30-34	Positive
JU161	SAPPH-IRe 2016	JU	0.000734559	35-39	Negative
JU208	SAPPH-IRe 2016	JU	0.00122427	25-29	Positive
JU203	SAPPH-IRe 2016	JU	0.00734559	20-24	Negative
JU144	SAPPH-IRe 2016	JU	0.018364	30-34	Positive
JU049	SAPPH-IRe 2016	JU	0.00612133	35-39	Positive
JU178	SAPPH-IRe 2016	JU	0.0036728	35-39	Positive
JU163	SAPPH-IRe 2016	JU	0.0018364	30-34	Negative
JU134	SAPPH-IRe 2016	JU	0.0122427	35-39	Negative
JU132	SAPPH-IRe 2016	JU	0.0036728	25-29	Positive
JU130	SAPPH-IRe 2016	JU	0.004591	25-29	Negative
JU199	SAPPH-IRe 2016	JU	0.0018364	18-19	Negative
JU152	SAPPH-IRe 2016	JU	0.00122427	30-34	Negative
JU174	SAPPH-IRe 2016	JU	0.00612133	25-29	Positive
JU023	SAPPH-IRe 2016	JU	0.00612133	30-34	Positive
JU122	SAPPH-IRe 2016	JU	0.00146912	25-29	Negative
JU054	SAPPH-IRe 2016	JU	0.000734559	25-29	Positive
JU006	SAPPH-IRe 2016	JU	0.004591	35-39	Positive
JU068	SAPPH-IRe 2016	JU	0.00244853	25-29	Negative
JU070	SAPPH-IRe 2016	JU	0.0036728	35-39	Positive
JU017	SAPPH-IRe 2016	JU	0.0036728	20-24	Positive
JU187	SAPPH-IRe 2016	JU	0.000734559	20-24	Negative
JU109	SAPPH-IRe 2016	JU	0.0036728	25-29	Positive
JU118	SAPPH-IRe 2016	JU	0.0018364	25-29	Positive
JU104	SAPPH-IRe 2016	JU	0.00122427	35-39	Positive
JU115	SAPPH-IRe 2016	JU	0.0018364	20-24	Negative
JU059	SAPPH-IRe 2016	JU	0.000734559	20-24	Positive
JU062	SAPPH-IRe 2016	JU	0.0018364	35-39	Negative
JU036	SAPPH-IRe 2016	JU	0.018364	35-39	Positive
JU083	SAPPH-IRe 2016	JU	0.0018364	25-29	Negative
JU094	SAPPH-IRe 2016	JU	0.0036728	25-29	Negative
JU040	SAPPH-IRe 2016	JU	0.000918199	25-29	Positive
JU012	SAPPH-IRe 2016	JU	0.00244853	20-24	Negative
JU135	SAPPH-IRe 2016	JU	0.0036728	25-29	Positive
JU078	SAPPH-IRe 2016	JU	0.000918199	25-29	Positive
JU210	SAPPH-IRe 2016	JU	0.00734559	35-39	Positive
JU074	SAPPH-IRe 2016	JU	0.000918199	30-34	Positive
JU081	SAPPH-IRe 2016	JU	0.00918199	30-34	Positive
JU181	SAPPH-IRe 2016	JU	0.00734559	30-34	Positive
JU183	SAPPH-IRe 2016	JU	0.00734559	20-24	Negative
JU066	SAPPH-IRe 2016	JU	0.000734559	30-34	Negative
JU204	SAPPH-IRe 2016	JU	0.0018364	30-34	Negative
JU064	SAPPH-IRe 2016	JU	0.018364	25-29	Positive
JU124	SAPPH-IRe 2016	JU	0.00408088	30-34	Positive
JU058	SAPPH-IRe 2016	JU	0.0018364	25-29	Negative
JU110	SAPPH-IRe 2016	JU	0.018364	25-29	Positive
JU072	SAPPH-IRe 2016	JU	0.00122427	30-34	Positive
JU060	SAPPH-IRe 2016	JU	0.0036728	25-29	Positive
JU087	SAPPH-IRe 2016	JU	0.00122427	30-34	Negative
JU044	SAPPH-IRe 2016	JU	0.00734559	35-39	Negative
JU100	SAPPH-IRe 2016	JU	0.0018364	35-39	Positive
JU117	SAPPH-IRe 2016	JU	0.00122427	20-24	Negative
JU150	SAPPH-IRe 2016	JU	0.00122427	25-29	Negative
JU138	SAPPH-IRe 2016	JU	0.018364	25-29	Negative
JU035	SAPPH-IRe 2016	JU	0.000918199	30-34	Negative
JU029	SAPPH-IRe 2016	JU	0.018364	20-24	Negative
JU033	SAPPH-IRe 2016	JU	0.00122427	25-29	Positive
JU048	SAPPH-IRe 2016	JU	0.000918199	35-39	Positive
JU153	SAPPH-IRe 2016	JU	0.00524685	25-29	Negative
JU096	SAPPH-IRe 2016	JU	0.0036728	30-34	Positive
JU105	SAPPH-IRe 2016	JU	0.00244853	25-29	Positive
JU005	SAPPH-IRe 2016	JU	0.036728	25-29	Positive
JU155	SAPPH-IRe 2016	JU	0.0036728	20-24	Negative
JU082	SAPPH-IRe 2016	JU	0.0018364	25-29	Negative
JU007	SAPPH-IRe 2016	JU	0.000734559	25-29	Negative
JU191	SAPPH-IRe 2016	JU	0.00122427	25-29	Negative
JU179	SAPPH-IRe 2016	JU	0.018364	30-34	Negative
JU079	SAPPH-IRe 2016	JU	0.00036728	25-29	Negative
JU151	SAPPH-IRe 2016	JU	0.00918199	35-39	Negative
JU167	SAPPH-IRe 2016	JU	0.00612133	35-39	Positive
JU076	SAPPH-IRe 2016	JU	0.00122427	25-29	Positive
JU176	SAPPH-IRe 2016	JU	0.00122427	30-34	Negative
JU014	SAPPH-IRe 2016	JU	0.018364	35-39	Positive
JU121	SAPPH-IRe 2016	JU	0.00122427	35-39	Positive
JU147	SAPPH-IRe 2016	JU	0.00734559	35-39	Positive
JU042	SAPPH-IRe 2016	JU	0.00122427	20-24	Negative
JU011	SAPPH-IRe 2016	JU	0.000734559	30-34	Negative
JU088	SAPPH-IRe 2016	JU	0.00306066	30-34	Positive
JU061	SAPPH-IRe 2016	JU	0.018364	30-34	Positive
JU077	SAPPH-IRe 2016	JU	0.00734559	30-34	Positive
JU162	SAPPH-IRe 2016	JU	0.0018364	30-34	Negative
JU107	SAPPH-IRe 2016	JU	0.00918199	30-34	Positive
JU128	SAPPH-IRe 2016	JU	0.018364	30-34	Positive
JU206	SAPPH-IRe 2016	JU	0.00244853	35-39	Positive
JU091	SAPPH-IRe 2016	JU	0.0018364	35-39	Positive
JU157	SAPPH-IRe 2016	JU	0.0036728	30-34	Positive
JU041	SAPPH-IRe 2016	JU	0.00734559	25-29	Positive
JU177	SAPPH-IRe 2016	JU	0.00122427	25-29	Positive
JU010	SAPPH-IRe 2016	JU	0.00612133	35-39	Negative
JU022	SAPPH-IRe 2016	JU	0.000734559	25-29	Positive
JU086	SAPPH-IRe 2016	JU	0.0018364	35-39	Negative
JU001	SAPPH-IRe 2016	JU	0.00036728	30-34	Negative
JU175	SAPPH-IRe 2016	JU	0.00734559	35-39	Negative
JU141	SAPPH-IRe 2016	JU	0.0036728	35-39	Positive
JU127	SAPPH-IRe 2016	JU	0.00734559	30-34	Negative
JU200	SAPPH-IRe 2016	JU	0.00244853	25-29	Positive
JU102	SAPPH-IRe 2016	JU	0.000918199	25-29	Negative
JU205	SAPPH-IRe 2016	JU	0.0018364	25-29	Positive
JU172	SAPPH-IRe 2016	JU	0.018364	25-29	Positive
JU184	SAPPH-IRe 2016	JU	0.00306066	20-24	Positive
JU140	SAPPH-IRe 2016	JU	0.00734559	30-34	Negative
JU119	SAPPH-IRe 2016	JU	0.018364	35-39	Positive
JU071	SAPPH-IRe 2016	JU	0.0018364	35-39	Positive
JU158	SAPPH-IRe 2016	JU	0.00918199	25-29	Positive
JU055	SAPPH-IRe 2016	JU	0.0018364	20-24	Negative
JU168	SAPPH-IRe 2016	JU	0.018364	30-34	Negative
JU129	SAPPH-IRe 2016	JU	0.00146912	20-24	Negative
JU050	SAPPH-IRe 2016	JU	0.0036728	25-29	Positive
JU034	SAPPH-IRe 2016	JU	0.0018364	25-29	Positive
JU112	SAPPH-IRe 2016	JU	0.0036728	20-24	Positive
JU106	SAPPH-IRe 2016	JU	0.0018364	20-24	Negative
JU165	SAPPH-IRe 2016	JU	0.00036728	35-39	Negative
JU027	SAPPH-IRe 2016	JU	0.000306066	25-29	Negative
JU180	SAPPH-IRe 2016	JU	0.00036728	20-24	Positive
JU021	SAPPH-IRe 2016	JU	0.0036728	35-39	Positive
JU098	SAPPH-IRe 2016	JU	0.00734559	30-34	Negative
JU146	SAPPH-IRe 2016	JU	0.000918199	35-39	Positive
JU097	SAPPH-IRe 2016	JU	0.0036728	25-29	Positive
JU039	SAPPH-IRe 2016	JU	0.004591	30-34	Negative
JU194	SAPPH-IRe 2016	JU	0.00612133	25-29	Negative
JU024	SAPPH-IRe 2016	JU	0.0122427	20-24	Negative
JU137	SAPPH-IRe 2016	JU	0.00122427	30-34	Negative
JU189	SAPPH-IRe 2016	JU	0.0036728	25-29	Negative
JU207	SAPPH-IRe 2016	JU	0.0122427	25-29	Negative
JU188	SAPPH-IRe 2016	JU	0.0122427	30-34	Positive
JU126	SAPPH-IRe 2016	JU	0.018364	25-29	Positive
JU057	SAPPH-IRe 2016	JU	0.000734559	25-29	Negative
JU114	SAPPH-IRe 2016	JU	0.0018364	35-39	Negative
JU149	SAPPH-IRe 2016	JU	0.00306066	20-24	Negative
JU111	SAPPH-IRe 2016	JU	0.00122427	30-34	Positive
KD047	SAPPH-IRe 2016	KD	0.0016094	35-39	Positive
KD204	SAPPH-IRe 2016	KD	0.0024141	25-29	Negative
KD033	SAPPH-IRe 2016	KD	0.00603526	30-34	Positive
KD056	SAPPH-IRe 2016	KD	0.0040235	30-34	Negative
KD127	SAPPH-IRe 2016	KD	0.0120705	30-34	Positive
KD063	SAPPH-IRe 2016	KD	0.00120705	25-29	Negative
KD196	SAPPH-IRe 2016	KD	0.0016094	30-34	Positive
KD130	SAPPH-IRe 2016	KD	0.00804701	30-34	Positive
KD165	SAPPH-IRe 2016	KD	0.00482821	20-24	Positive
KD059	SAPPH-IRe 2016	KD	0.000301763	30-34	Positive
KD179	SAPPH-IRe 2016	KD	0.00120705	35-39	Negative
KD187	SAPPH-IRe 2016	KD	0.00804701	30-34	Positive
KD060	SAPPH-IRe 2016	KD	0.00804701	35-39	Positive
KD178	SAPPH-IRe 2016	KD	0.000804701	25-29	Negative
KD042	SAPPH-IRe 2016	KD	0.000804701	35-39	Positive
KD041	SAPPH-IRe 2016	KD	0.00120705	30-34	Positive
KD161	SAPPH-IRe 2016	KD	0.0040235	25-29	Positive
KD014	SAPPH-IRe 2016	KD	0.0040235	25-29	Positive
KD111	SAPPH-IRe 2016	KD	0.00603526	25-29	Positive
KD043	SAPPH-IRe 2016	KD	0.0016094	25-29	Negative
KD171	SAPPH-IRe 2016	KD	0.00120705	35-39	Positive
KD076	SAPPH-IRe 2016	KD	0.0024141	35-39	Positive
KD069	SAPPH-IRe 2016	KD	0.00603526	20-24	Negative
KD001	SAPPH-IRe 2016	KD	0.00120705	35-39	Positive
KD156	SAPPH-IRe 2016	KD	0.00804701	18-19	Negative
KD002	SAPPH-IRe 2016	KD	0.000804701	30-34	Positive
KD174	SAPPH-IRe 2016	KD	0.0120705	30-34	Positive
KD150	SAPPH-IRe 2016	KD	0.00120705	30-34	Positive
KD072	SAPPH-IRe 2016	KD	0.00482821	30-34	Negative
KD153	SAPPH-IRe 2016	KD	0.00804701	20-24	Positive
KD195	SAPPH-IRe 2016	KD	0.0120705	25-29	Positive
KD087	SAPPH-IRe 2016	KD	0.0024141	35-39	Negative
KD031	SAPPH-IRe 2016	KD	0.0120705	18-19	Negative
KD198	SAPPH-IRe 2016	KD	0.0120705	25-29	Negative
KD034	SAPPH-IRe 2016	KD	0.00120705	35-39	Positive
KD157	SAPPH-IRe 2016	KD	0.000804701	30-34	Positive
KD023	SAPPH-IRe 2016	KD	0.0024141	20-24	Positive
KD099	SAPPH-IRe 2016	KD	0.00142006	25-29	Negative
KD066	SAPPH-IRe 2016	KD	0.00120705	30-34	Positive
KD108	SAPPH-IRe 2016	KD	0.024141	35-39	Positive
KD138	SAPPH-IRe 2016	KD	0.0040235	20-24	Negative
KD117	SAPPH-IRe 2016	KD	0.00201175	25-29	Positive
KD194	SAPPH-IRe 2016	KD	0.00120705	25-29	Negative
KD074	SAPPH-IRe 2016	KD	0.0024141	35-39	Positive
KD139	SAPPH-IRe 2016	KD	0.0120705	30-34	Negative
KD183	SAPPH-IRe 2016	KD	0.00804701	25-29	Positive
KD208	SAPPH-IRe 2016	KD	0.000301763	25-29	Positive
KD172	SAPPH-IRe 2016	KD	0.000804701	30-34	Negative
KD140	SAPPH-IRe 2016	KD	0.00482821	35-39	Positive
KD193	SAPPH-IRe 2016	KD	0.00482821	35-39	Positive
KD019	SAPPH-IRe 2016	KD	0.00120705	20-24	Positive
KD016	SAPPH-IRe 2016	KD	0.0040235	25-29	Negative
KD064	SAPPH-IRe 2016	KD	0.00024141	30-34	Positive
KD164	SAPPH-IRe 2016	KD	0.00603526	30-34	Negative
KD209	SAPPH-IRe 2016	KD	0.00804701	30-34	Negative
KD093	SAPPH-IRe 2016	KD	0.00120705	20-24	Negative
KD110	SAPPH-IRe 2016	KD	0.0120705	30-34	Negative
KD083	SAPPH-IRe 2016	KD	0.0016094	18-19	Positive
KD078	SAPPH-IRe 2016	KD	0.00603526	25-29	Positive
KD086	SAPPH-IRe 2016	KD	0.00804701	35-39	Negative
KD126	SAPPH-IRe 2016	KD	0.0024141	30-34	Positive
KD116	SAPPH-IRe 2016	KD	0.0040235	35-39	Positive
KD050	SAPPH-IRe 2016	KD	0.00603526	35-39	Positive
KD096	SAPPH-IRe 2016	KD	0.00482821	20-24	Negative
KD092	SAPPH-IRe 2016	KD	0.024141	35-39	Negative
KD190	SAPPH-IRe 2016	KD	0.0024141	30-34	Positive
KD046	SAPPH-IRe 2016	KD	0.0024141	35-39	Positive
KD040	SAPPH-IRe 2016	KD	0.00482821	30-34	Positive
KD205	SAPPH-IRe 2016	KD	0.00120705	30-34	Positive
KD021	SAPPH-IRe 2016	KD	0.00301763	25-29	Negative
KD020	SAPPH-IRe 2016	KD	0.0024141	30-34	Positive
KD007	SAPPH-IRe 2016	KD	0.00482821	30-34	Positive
KD141	SAPPH-IRe 2016	KD	0.00482821	30-34	Positive
KD207	SAPPH-IRe 2016	KD	0.00120705	20-24	Negative
KD133	SAPPH-IRe 2016	KD	0.00603526	20-24	Negative
KD210	SAPPH-IRe 2016	KD	0.00603526	30-34	Negative
KD155	SAPPH-IRe 2016	KD	0.0024141	35-39	Positive
KD129	SAPPH-IRe 2016	KD	0.00804701	30-34	Negative
KD118	SAPPH-IRe 2016	KD	0.0120705	25-29	Negative
KD017	SAPPH-IRe 2016	KD	0.00171058	25-29	Negative
KD061	SAPPH-IRe 2016	KD	0.000804701	25-29	Negative
KD028	SAPPH-IRe 2016	KD	0.00120705	35-39	Positive
KD027	SAPPH-IRe 2016	KD	0.00120705	30-34	Positive
KD131	SAPPH-IRe 2016	KD	0.00804701	30-34	Positive
KD045	SAPPH-IRe 2016	KD	0.0120705	35-39	Negative
KD008	SAPPH-IRe 2016	KD	0.0024141	35-39	Positive
KD119	SAPPH-IRe 2016	KD	0.00120705	18-19	Positive
KD085	SAPPH-IRe 2016	KD	0.0040235	35-39	Positive
KD176	SAPPH-IRe 2016	KD	0.00482821	35-39	Positive
KD177	SAPPH-IRe 2016	KD	0.0120705	30-34	Positive
KD054	SAPPH-IRe 2016	KD	0.0040235	30-34	Positive
KD005	SAPPH-IRe 2016	KD	0.024141	20-24	Positive
KD068	SAPPH-IRe 2016	KD	0.00120705	35-39	Negative
KD082	SAPPH-IRe 2016	KD	0.0120705	35-39	Positive
KD095	SAPPH-IRe 2016	KD	0.00482821	20-24	Negative
KD158	SAPPH-IRe 2016	KD	0.00804701	25-29	Positive
KD077	SAPPH-IRe 2016	KD	0.00482821	25-29	Negative
KD106	SAPPH-IRe 2016	KD	0.0024141	30-34	Positive
KD097	SAPPH-IRe 2016	KD	0.0024141	25-29	Negative
KD201	SAPPH-IRe 2016	KD	0.00344872	25-29	Negative
KD084	SAPPH-IRe 2016	KD	0.00603526	20-24	Negative
KD039	SAPPH-IRe 2016	KD	0.00482821	25-29	Positive
KD170	SAPPH-IRe 2016	KD	0.00804701	30-34	Negative
KD181	SAPPH-IRe 2016	KD	0.0120705	35-39	Positive
KD067	SAPPH-IRe 2016	KD	0.0120705	25-29	Negative
KD128	SAPPH-IRe 2016	KD	0.00120705	35-39	Positive
KD048	SAPPH-IRe 2016	KD	0.0024141	25-29	Positive
KD200	SAPPH-IRe 2016	KD	0.00603526	35-39	Positive
KD137	SAPPH-IRe 2016	KD	0.0024141	30-34	Positive
KD148	SAPPH-IRe 2016	KD	0.0016094	30-34	Positive
KD103	SAPPH-IRe 2016	KD	0.00482821	30-34	Negative
KD004	SAPPH-IRe 2016	KD	0.00120705	35-39	Positive
KD163	SAPPH-IRe 2016	KD	0.0024141	25-29	Negative
KD182	SAPPH-IRe 2016	KD	0.00120705	30-34	Positive
KD107	SAPPH-IRe 2016	KD	0.00804701	30-34	Positive
KD166	SAPPH-IRe 2016	KD	0.0120705	30-34	Negative
KD134	SAPPH-IRe 2016	KD	0.0024141	20-24	Negative
KD070	SAPPH-IRe 2016	KD	0.00804701	25-29	Negative
KD206	SAPPH-IRe 2016	KD	0.00301763	30-34	Negative
KD202	SAPPH-IRe 2016	KD	0.0024141	25-29	Positive
KD197	SAPPH-IRe 2016	KD	0.00482821	20-24	Negative
KD192	SAPPH-IRe 2016	KD	0.0120705	20-24	Positive
KD109	SAPPH-IRe 2016	KD	0.00804701	25-29	Positive
KD006	SAPPH-IRe 2016	KD	0.000402351	30-34	Positive
KD149	SAPPH-IRe 2016	KD	0.00482821	30-34	Positive
KD173	SAPPH-IRe 2016	KD	0.00120705	30-34	Positive
KD169	SAPPH-IRe 2016	KD	0.00804701	30-34	Negative
KD167	SAPPH-IRe 2016	KD	0.00482821	25-29	Negative
KD160	SAPPH-IRe 2016	KD	0.00120705	35-39	Positive
KD152	SAPPH-IRe 2016	KD	0.00120705	20-24	Positive
KD075	SAPPH-IRe 2016	KD	0.00804701	20-24	Positive
KD065	SAPPH-IRe 2016	KD	0.00171058	30-34	Negative
KD124	SAPPH-IRe 2016	KD	0.00201175	25-29	Positive
KD029	SAPPH-IRe 2016	KD	0.00603526	35-39	Positive
KD026	SAPPH-IRe 2016	KD	0.0016094	30-34	Positive
KD081	SAPPH-IRe 2016	KD	0.000804701	18-19	Negative
KD154	SAPPH-IRe 2016	KD	0.0040235	30-34	Positive
KD062	SAPPH-IRe 2016	KD	0.00603526	20-24	Negative
KD058	SAPPH-IRe 2016	KD	0.00120705	35-39	Positive
KD049	SAPPH-IRe 2016	KD	0.00482821	20-24	Negative
KD044	SAPPH-IRe 2016	KD	0.00603526	25-29	Positive
KD038	SAPPH-IRe 2016	KD	0.00120705	30-34	Positive
KD032	SAPPH-IRe 2016	KD	0.000804701	35-39	Positive
KD030	SAPPH-IRe 2016	KD	0.00120705	20-24	Negative
KD121	SAPPH-IRe 2016	KD	0.00482821	25-29	Positive
KD098	SAPPH-IRe 2016	KD	0.000482821	35-39	Positive
KD013	SAPPH-IRe 2016	KD	0.0024141	18-19	Negative
KD010	SAPPH-IRe 2016	KD	0.0040235	30-34	Negative
KD009	SAPPH-IRe 2016	KD	0.0040235	25-29	Positive
KD120	SAPPH-IRe 2016	KD	0.00603526	30-34	Positive
KD057	SAPPH-IRe 2016	KD	0.0024141	30-34	Positive
KD091	SAPPH-IRe 2016	KD	0.00024141	35-39	Positive
KD015	SAPPH-IRe 2016	KD	0.0120705	25-29	Positive
KD123	SAPPH-IRe 2016	KD	0.0120705	30-34	Positive
KD175	SAPPH-IRe 2016	KD	0.0040235	30-34	Negative
KD036	SAPPH-IRe 2016	KD	0.000804701	35-39	Positive
KB092	SAPPH-IRe 2016	KB	0.00158862	35-39	Positive
KB037	SAPPH-IRe 2016	KB	0.00158862	20-24	Positive
KB097	SAPPH-IRe 2016	KB	0.00158862	20-24	Negative
KB199	SAPPH-IRe 2016	KB	0.00635448	20-24	Negative
KB058	SAPPH-IRe 2016	KB	0.00317724	35-39	Positive
KB135	SAPPH-IRe 2016	KB	0.00158862	35-39	Positive
KB128	SAPPH-IRe 2016	KB	0.00317724	30-34	Positive
KB063	SAPPH-IRe 2016	KB	0.00211816	20-24	Negative
KB169	SAPPH-IRe 2016	KB	0.00317724	35-39	Positive
KB072	SAPPH-IRe 2016	KB	0.00453891	20-24	Negative
KB180	SAPPH-IRe 2016	KB	0.00158862	25-29	Negative
KB136	SAPPH-IRe 2016	KB	0.00317724	20-24	Positive
KB202	SAPPH-IRe 2016	KB	0.00317724	30-34	Negative
KB192	SAPPH-IRe 2016	KB	0.00158862	35-39	Positive
KB208	SAPPH-IRe 2016	KB	0.00158862	35-39	Positive
KB028	SAPPH-IRe 2016	KB	0.00158862	30-34	Negative
KB134	SAPPH-IRe 2016	KB	0.00158862	35-39	Positive
KB003	SAPPH-IRe 2016	KB	0.00317724	30-34	Positive
KB138	SAPPH-IRe 2016	KB	0.00635448	25-29	Positive
KB023	SAPPH-IRe 2016	KB	0.00158862	25-29	Positive
KB187	SAPPH-IRe 2016	KB	0.000635448	30-34	Negative
KB184	SAPPH-IRe 2016	KB	0.000635448	30-34	Positive
KB087	SAPPH-IRe 2016	KB	0.00158862	25-29	Negative
KB196	SAPPH-IRe 2016	KB	0.00317724	35-39	Negative
KB088	SAPPH-IRe 2016	KB	0.00158862	30-34	Positive
KB179	SAPPH-IRe 2016	KB	0.00317724	20-24	Negative
KB139	SAPPH-IRe 2016	KB	0.00317724	30-34	Positive
KB203	SAPPH-IRe 2016	KB	0.0052954	25-29	Negative
KB082	SAPPH-IRe 2016	KB	0.00158862	25-29	Positive
KB085	SAPPH-IRe 2016	KB	0.00227606	35-39	Positive
KB112	SAPPH-IRe 2016	KB	0.00211816	30-34	Positive
KB177	SAPPH-IRe 2016	KB	0.0012709	30-34	Negative
KB093	SAPPH-IRe 2016	KB	0.00317724	25-29	Negative
KB021	SAPPH-IRe 2016	KB	0.0105908	20-24	Negative
KB047	SAPPH-IRe 2016	KB	0.0079431	25-29	Negative
KB167	SAPPH-IRe 2016	KB	0.00105908	20-24	Positive
KB044	SAPPH-IRe 2016	KB	0.00158862	30-34	Negative
KB166	SAPPH-IRe 2016	KB	0.00158862	30-34	Positive
KB083	SAPPH-IRe 2016	KB	0.00176513	25-29	Positive
KB141	SAPPH-IRe 2016	KB	0.00317724	18-19	Negative
KB124	SAPPH-IRe 2016	KB	0.0158862	25-29	Positive
KB157	SAPPH-IRe 2016	KB	0.00211816	25-29	Positive
KB033	SAPPH-IRe 2016	KB	0.00227606	30-34	Positive
KB153	SAPPH-IRe 2016	KB	0.00635448	30-34	Negative
KB096	SAPPH-IRe 2016	KB	0.0026477	25-29	Negative
KB194	SAPPH-IRe 2016	KB	0.00158862	30-34	Positive
KB143	SAPPH-IRe 2016	KB	0.00158862	20-24	Positive
KB182	SAPPH-IRe 2016	KB	0.0012709	20-24	Negative
KB098	SAPPH-IRe 2016	KB	0.0052954	20-24	Negative
KB123	SAPPH-IRe 2016	KB	0.0052954	35-39	Positive
KB077	SAPPH-IRe 2016	KB	0.0158862	20-24	Positive
KB066	SAPPH-IRe 2016	KB	0.00317724	35-39	Positive
KB198	SAPPH-IRe 2016	KB	0.00317724	25-29	Negative
KB081	SAPPH-IRe 2016	KB	0.0105908	25-29	Positive
KB145	SAPPH-IRe 2016	KB	0.00635448	20-24	Negative
KB054	SAPPH-IRe 2016	KB	0.00158862	18-19	Negative
KB193	SAPPH-IRe 2016	KB	0.00317724	35-39	Negative
KB027	SAPPH-IRe 2016	KB	0.00158862	30-34	Negative
KB048	SAPPH-IRe 2016	KB	0.0158862	30-34	Positive
KB090	SAPPH-IRe 2016	KB	0.0158862	30-34	Positive
KB175	SAPPH-IRe 2016	KB	0.00158862	25-29	Negative
KB101	SAPPH-IRe 2016	KB	0.0105908	30-34	Positive
KB152	SAPPH-IRe 2016	KB	0.00105908	30-34	Negative
KB020	SAPPH-IRe 2016	KB	0.00227606	25-29	Positive
KB030	SAPPH-IRe 2016	KB	0.00227606	20-24	Negative
KB195	SAPPH-IRe 2016	KB	0.0105908	30-34	Negative
KB129	SAPPH-IRe 2016	KB	0.00317724	35-39	Positive
KB015	SAPPH-IRe 2016	KB	0.0052954	20-24	Positive
KB150	SAPPH-IRe 2016	KB	0.00635448	30-34	Positive
KB024	SAPPH-IRe 2016	KB	0.00211816	25-29	Negative
KB201	SAPPH-IRe 2016	KB	0.000635448	30-34	Negative
KB178	SAPPH-IRe 2016	KB	0.00105908	20-24	Negative
KB161	SAPPH-IRe 2016	KB	0.0158862	20-24	Negative
KB056	SAPPH-IRe 2016	KB	0.00158862	20-24	Negative
KB073	SAPPH-IRe 2016	KB	0.0105908	25-29	Positive
KB159	SAPPH-IRe 2016	KB	0.00226946	25-29	Positive
KB155	SAPPH-IRe 2016	KB	0.0158862	30-34	Positive
KB137	SAPPH-IRe 2016	KB	0.00397155	30-34	Positive
KB004	SAPPH-IRe 2016	KB	0.00317724	35-39	Positive
KB074	SAPPH-IRe 2016	KB	0.00227606	20-24	Positive
KB160	SAPPH-IRe 2016	KB	0.0105908	30-34	Negative
KB197	SAPPH-IRe 2016	KB	0.00227606	35-39	Positive
KB042	SAPPH-IRe 2016	KB	0.00227606	20-24	Positive
KB011	SAPPH-IRe 2016	KB	0.0158862	25-29	Positive
KB014	SAPPH-IRe 2016	KB	0.00158862	35-39	Positive
KB200	SAPPH-IRe 2016	KB	0.00158862	30-34	Negative
KB206	SAPPH-IRe 2016	KB	0.0052954	25-29	Positive
KB154	SAPPH-IRe 2016	KB	0.00158862	25-29	Negative
KB070	SAPPH-IRe 2016	KB	0.00317724	20-24	Negative
KB064	SAPPH-IRe 2016	KB	0.00105908	30-34	Negative
KB144	SAPPH-IRe 2016	KB	0.00211816	25-29	Positive
KB207	SAPPH-IRe 2016	KB	0.0012709	25-29	Negative
KB125	SAPPH-IRe 2016	KB	0.0158862	25-29	Positive
KB084	SAPPH-IRe 2016	KB	0.000635448	35-39	Positive
KB118	SAPPH-IRe 2016	KB	0.0105908	20-24	Negative
KB106	SAPPH-IRe 2016	KB	0.00158862	30-34	Negative
KB026	SAPPH-IRe 2016	KB	0.0105908	30-34	Negative
KB005	SAPPH-IRe 2016	KB	0.0012709	30-34	Positive
KB116	SAPPH-IRe 2016	KB	0.00317724	20-24	Negative
KB031	SAPPH-IRe 2016	KB	0.0158862	25-29	Negative
KB099	SAPPH-IRe 2016	KB	0.00453891	30-34	Positive
KB002	SAPPH-IRe 2016	KB	0.00211816	25-29	Positive
KB007	SAPPH-IRe 2016	KB	0.00317724	30-34	Positive
KB009	SAPPH-IRe 2016	KB	0.00317724	30-34	Negative
KB186	SAPPH-IRe 2016	KB	0.00211816	20-24	Positive
KB119	SAPPH-IRe 2016	KB	0.0052954	30-34	Positive
KB176	SAPPH-IRe 2016	KB	0.00158862	30-34	Negative
KB105	SAPPH-IRe 2016	KB	0.0158862	25-29	Negative
KB010	SAPPH-IRe 2016	KB	0.00635448	25-29	Negative
KB104	SAPPH-IRe 2016	KB	0.0079431	35-39	Positive
KB102	SAPPH-IRe 2016	KB	0.00317724	25-29	Positive
KB089	SAPPH-IRe 2016	KB	0.00079431	20-24	Positive
KB181	SAPPH-IRe 2016	KB	0.00211816	20-24	Negative
KB190	SAPPH-IRe 2016	KB	0.00211816	25-29	Negative
KB189	SAPPH-IRe 2016	KB	0.00317724	30-34	Negative
KB036	SAPPH-IRe 2016	KB	0.0028884	35-39	Positive
KB165	SAPPH-IRe 2016	KB	0.00317724	18-19	Negative
KB029	SAPPH-IRe 2016	KB	0.0012709	35-39	Positive
KB170	SAPPH-IRe 2016	KB	0.0105908	35-39	Positive
KB158	SAPPH-IRe 2016	KB	0.00635448	25-29	Negative
KB130	SAPPH-IRe 2016	KB	0.0158862	35-39	Positive
KB045	SAPPH-IRe 2016	KB	0.00397155	35-39	Positive
KB183	SAPPH-IRe 2016	KB	0.00317724	35-39	Positive
KB075	SAPPH-IRe 2016	KB	0.0105908	25-29	Positive
KB050	SAPPH-IRe 2016	KB	0.00635448	30-34	Positive
KB209	SAPPH-IRe 2016	KB	0.00158862	30-34	Negative
KB095	SAPPH-IRe 2016	KB	0.00635448	30-34	Positive
KB055	SAPPH-IRe 2016	KB	0.00158862	18-19	Negative
KB076	SAPPH-IRe 2016	KB	0.0317724	30-34	Negative
KB061	SAPPH-IRe 2016	KB	0.00635448	35-39	Positive
KB132	SAPPH-IRe 2016	KB	0.00317724	30-34	Positive
KB065	SAPPH-IRe 2016	KB	0.00052954	35-39	Positive
KB191	SAPPH-IRe 2016	KB	0.000635448	35-39	Positive
KB068	SAPPH-IRe 2016	KB	0.0105908	20-24	Negative
KB131	SAPPH-IRe 2016	KB	0.00635448	30-34	Positive
KB039	SAPPH-IRe 2016	KB	0.00158862	30-34	Positive
KB062	SAPPH-IRe 2016	KB	0.00635448	25-29	Negative
KB057	SAPPH-IRe 2016	KB	0.00317724	30-34	Positive
KB071	SAPPH-IRe 2016	KB	0.00317724	35-39	Negative
KB210	SAPPH-IRe 2016	KB	0.00158862	25-29	Negative
KB110	SAPPH-IRe 2016	KB	0.00317724	20-24	Positive
KB107	SAPPH-IRe 2016	KB	0.00105908	25-29	Positive
KB142	SAPPH-IRe 2016	KB	0.00317724	25-29	Negative
KB205	SAPPH-IRe 2016	KB	0.00317724	20-24	Negative
KB019	SAPPH-IRe 2016	KB	0.00158862	30-34	Positive
KB156	SAPPH-IRe 2016	KB	0.00317724	18-19	Negative
KB022	SAPPH-IRe 2016	KB	0.0158862	35-39	Positive
KB108	SAPPH-IRe 2016	KB	0.00317724	35-39	Positive
KB094	SAPPH-IRe 2016	KB	0.0079431	30-34	Positive
KB115	SAPPH-IRe 2016	KB	0.00211816	35-39	Positive
KB032	SAPPH-IRe 2016	KB	0.0079431	20-24	Negative
KB103	SAPPH-IRe 2016	KB	0.00227606	30-34	Positive
KB038	SAPPH-IRe 2016	KB	0.0079431	30-34	Negative
KB052	SAPPH-IRe 2016	KB	0.00317724	20-24	Negative
KB091	SAPPH-IRe 2016	KB	0.00635448	25-29	Positive
MG125	SAPPH-IRe 2016	MG	0.0275452	25-29	Negative
MG148	SAPPH-IRe 2016	MG	0.0024549	20-24	Positive
MG161	SAPPH-IRe 2016	MG	0.0068863	20-24	Negative
MG012	SAPPH-IRe 2016	MG	0.00550904	35-39	Positive
MG035	SAPPH-IRe 2016	MG	0.000918173	30-34	Negative
MG092	SAPPH-IRe 2016	MG	0.00550904	30-34	Negative
MG121	SAPPH-IRe 2016	MG	0.00344315	25-29	Negative
MG207	SAPPH-IRe 2016	MG	0.0068863	25-29	Negative
MG111	SAPPH-IRe 2016	MG	0.00393503	25-29	Positive
MG143	SAPPH-IRe 2016	MG	0.00344315	25-29	Positive
MG159	SAPPH-IRe 2016	MG	0.0137726	25-29	Positive
MG155	SAPPH-IRe 2016	MG	0.00137726	30-34	Negative
MG026	SAPPH-IRe 2016	MG	0.00137726	25-29	Negative
MG029	SAPPH-IRe 2016	MG	0.0024549	30-34	Negative
MG060	SAPPH-IRe 2016	MG	0.00275452	30-34	Positive
MG100	SAPPH-IRe 2016	MG	0.00275452	35-39	Negative
MG010	SAPPH-IRe 2016	MG	0.00550904	30-34	Negative
MG149	SAPPH-IRe 2016	MG	0.0024549	30-34	Negative
MG050	SAPPH-IRe 2016	MG	0.0275452	25-29	Negative
MG163	SAPPH-IRe 2016	MG	0.00275452	30-34	Negative
MG134	SAPPH-IRe 2016	MG	0.00393503	35-39	Negative
MG193	SAPPH-IRe 2016	MG	0.00393503	30-34	Negative
MG032	SAPPH-IRe 2016	MG	0.0137726	30-34	Positive
MG152	SAPPH-IRe 2016	MG	0.00393503	25-29	Negative
MG065	SAPPH-IRe 2016	MG	0.00275452	30-34	Positive
MG186	SAPPH-IRe 2016	MG	0.00137726	25-29	Negative
MG115	SAPPH-IRe 2016	MG	0.00550904	30-34	Positive
MG199	SAPPH-IRe 2016	MG	0.00275452	20-24	Negative
MG136	SAPPH-IRe 2016	MG	0.0137726	30-34	Negative
MG061	SAPPH-IRe 2016	MG	0.00275452	25-29	Negative
MG089	SAPPH-IRe 2016	MG	0.0137726	30-34	Positive
MG025	SAPPH-IRe 2016	MG	0.00137726	20-24	Positive
MG071	SAPPH-IRe 2016	MG	0.00275452	25-29	Positive
MG091	SAPPH-IRe 2016	MG	0.00137726	25-29	Negative
MG044	SAPPH-IRe 2016	MG	0.000918173	25-29	Negative
MG019	SAPPH-IRe 2016	MG	0.00550904	25-29	Positive
MG086	SAPPH-IRe 2016	MG	0.00183635	25-29	Negative
MG090	SAPPH-IRe 2016	MG	0.00550904	35-39	Positive
MG191	SAPPH-IRe 2016	MG	0.00918173	25-29	Positive
MG130	SAPPH-IRe 2016	MG	0.00918173	30-34	Negative
MG036	SAPPH-IRe 2016	MG	0.00550904	35-39	Positive
MG153	SAPPH-IRe 2016	MG	0.00275452	30-34	Negative
MG203	SAPPH-IRe 2016	MG	0.00275452	20-24	Positive
MG184	SAPPH-IRe 2016	MG	0.0068863	35-39	Negative
MG016	SAPPH-IRe 2016	MG	0.00459087	35-39	Positive
MG188	SAPPH-IRe 2016	MG	0.000918173	35-39	Positive
MG138	SAPPH-IRe 2016	MG	0.00344315	20-24	Negative
MG139	SAPPH-IRe 2016	MG	0.000983757	30-34	Positive
MG072	SAPPH-IRe 2016	MG	0.0068863	35-39	Positive
MG018	SAPPH-IRe 2016	MG	0.00183635	30-34	Positive
MG209	SAPPH-IRe 2016	MG	0.00918173	30-34	Negative
MG172	SAPPH-IRe 2016	MG	0.00550904	20-24	Negative
MG031	SAPPH-IRe 2016	MG	0.000918173	25-29	Positive
MG151	SAPPH-IRe 2016	MG	0.00275452	20-24	Negative
MG124	SAPPH-IRe 2016	MG	0.00550904	25-29	Negative
MG078	SAPPH-IRe 2016	MG	0.00550904	30-34	Positive
MG118	SAPPH-IRe 2016	MG	0.0137726	30-34	Negative
MG074	SAPPH-IRe 2016	MG	0.00275452	20-24	Negative
MG141	SAPPH-IRe 2016	MG	0.00918173	30-34	Negative
MG107	SAPPH-IRe 2016	MG	0.00137726	30-34	Positive
MG062	SAPPH-IRe 2016	MG	0.00550904	30-34	Negative
MG057	SAPPH-IRe 2016	MG	0.0137726	25-29	Negative
MG196	SAPPH-IRe 2016	MG	0.00183635	30-34	Negative
MG040	SAPPH-IRe 2016	MG	0.00183635	30-34	Negative
MG177	SAPPH-IRe 2016	MG	0.00153029	18-19	Positive
MG003	SAPPH-IRe 2016	MG	0.000550904	30-34	Positive
MG004	SAPPH-IRe 2016	MG	0.000918173	30-34	Positive
MG038	SAPPH-IRe 2016	MG	0.00068863	30-34	Positive
MG042	SAPPH-IRe 2016	MG	0.00144975	20-24	Positive
MG030	SAPPH-IRe 2016	MG	0.00275452	30-34	Negative
MG069	SAPPH-IRe 2016	MG	0.00550904	25-29	Positive
MG128	SAPPH-IRe 2016	MG	0.000918173	25-29	Negative
MG020	SAPPH-IRe 2016	MG	0.00275452	30-34	Positive
MG082	SAPPH-IRe 2016	MG	0.00275452	35-39	Positive
MG126	SAPPH-IRe 2016	MG	0.00137726	25-29	Positive
MG174	SAPPH-IRe 2016	MG	0.00137726	25-29	Negative
MG017	SAPPH-IRe 2016	MG	0.00275452	25-29	Positive
MG164	SAPPH-IRe 2016	MG	0.00137726	20-24	Negative
MG113	SAPPH-IRe 2016	MG	0.00275452	25-29	Negative
MG185	SAPPH-IRe 2016	MG	0.00550904	35-39	Negative
MG187	SAPPH-IRe 2016	MG	0.00275452	20-24	Negative
MG146	SAPPH-IRe 2016	MG	0.00137726	25-29	Positive
MG052	SAPPH-IRe 2016	MG	0.00137726	20-24	Negative
MG033	SAPPH-IRe 2016	MG	0.0068863	30-34	Positive
MG080	SAPPH-IRe 2016	MG	0.00183635	25-29	Negative
MG056	SAPPH-IRe 2016	MG	0.00393503	20-24	Negative
MG200	SAPPH-IRe 2016	MG	0.00550904	35-39	Positive
MG202	SAPPH-IRe 2016	MG	0.00344315	20-24	Negative
MG150	SAPPH-IRe 2016	MG	0.00550904	25-29	Positive
MG093	SAPPH-IRe 2016	MG	0.00183635	20-24	Negative
MG165	SAPPH-IRe 2016	MG	0.0068863	30-34	Positive
MG075	SAPPH-IRe 2016	MG	0.0024549	30-34	Positive
MG085	SAPPH-IRe 2016	MG	0.00183635	25-29	Negative
MG005	SAPPH-IRe 2016	MG	0.0137726	30-34	Positive
MG176	SAPPH-IRe 2016	MG	0.0275452	30-34	Positive
MG039	SAPPH-IRe 2016	MG	0.000918173	35-39	Positive
MG077	SAPPH-IRe 2016	MG	0.000550904	35-39	Positive
MG081	SAPPH-IRe 2016	MG	0.0275452	30-34	Negative
MG049	SAPPH-IRe 2016	MG	0.00137726	25-29	Negative
MG084	SAPPH-IRe 2016	MG	0.0068863	35-39	Negative
MG208	SAPPH-IRe 2016	MG	0.00275452	25-29	Positive
MG015	SAPPH-IRe 2016	MG	0.00550904	30-34	Negative
MG087	SAPPH-IRe 2016	MG	0.00137726	25-29	Negative
MG201	SAPPH-IRe 2016	MG	0.00137726	25-29	Negative
MG140	SAPPH-IRe 2016	MG	0.0137726	30-34	Positive
MG180	SAPPH-IRe 2016	MG	0.00459087	30-34	Negative
MG198	SAPPH-IRe 2016	MG	0.00275452	20-24	Negative
MG095	SAPPH-IRe 2016	MG	0.000393503	35-39	Positive
MG097	SAPPH-IRe 2016	MG	0.00183635	30-34	Negative
MG197	SAPPH-IRe 2016	MG	0.00137726	30-34	Positive
MG028	SAPPH-IRe 2016	MG	0.00459087	30-34	Negative
MG102	SAPPH-IRe 2016	MG	0.00550904	35-39	Positive
MG104	SAPPH-IRe 2016	MG	0.00918173	25-29	Negative
MG054	SAPPH-IRe 2016	MG	0.00137726	30-34	Positive
MG110	SAPPH-IRe 2016	MG	0.0068863	25-29	Negative
MG067	SAPPH-IRe 2016	MG	0.00393503	30-34	Positive
MG001	SAPPH-IRe 2016	MG	0.00918173	30-34	Negative
MG058	SAPPH-IRe 2016	MG	0.00550904	30-34	Positive
MG123	SAPPH-IRe 2016	MG	0.000918173	35-39	Negative
MG055	SAPPH-IRe 2016	MG	0.00275452	35-39	Negative
MG133	SAPPH-IRe 2016	MG	0.00550904	20-24	Negative
MG088	SAPPH-IRe 2016	MG	0.0024549	35-39	Positive
MG002	SAPPH-IRe 2016	MG	0.00137726	25-29	Positive
MG147	SAPPH-IRe 2016	MG	0.00918173	35-39	Negative
MG129	SAPPH-IRe 2016	MG	0.00306058	30-34	Positive
MG007	SAPPH-IRe 2016	MG	0.00137726	30-34	Negative
MG027	SAPPH-IRe 2016	MG	0.00137726	35-39	Positive
MG131	SAPPH-IRe 2016	MG	0.00275452	25-29	Positive
MG053	SAPPH-IRe 2016	MG	0.00344315	35-39	Positive
MG083	SAPPH-IRe 2016	MG	0.00275452	25-29	Negative
MG109	SAPPH-IRe 2016	MG	0.00275452	35-39	Positive
MD090	SAPPH-IRe 2016	Marondera	0.00151903	35-39	Positive
MD176	SAPPH-IRe 2016	Marondera	0.00379758	30-34	Positive
MD055	SAPPH-IRe 2016	Marondera	0.00569637	20-24	Positive
MD180	SAPPH-IRe 2016	Marondera	0.000759516	30-34	Negative
MD202	SAPPH-IRe 2016	Marondera	0.00151903	35-39	Positive
MD017	SAPPH-IRe 2016	Marondera	0.00113927	20-24	Positive
MD037	SAPPH-IRe 2016	Marondera	0.000455709	30-34	Positive
MD036	SAPPH-IRe 2016	Marondera	0.00113927	25-29	Positive
MD118	SAPPH-IRe 2016	Marondera	0.0113927	30-34	Positive
MD190	SAPPH-IRe 2016	Marondera	0.00284818	35-39	Positive
MD062	SAPPH-IRe 2016	Marondera	0.00455709	30-34	Negative
MD135	SAPPH-IRe 2016	Marondera	0.0227855	30-34	Positive
MD134	SAPPH-IRe 2016	Marondera	0.00183683	25-29	Positive
MD088	SAPPH-IRe 2016	Marondera	0.00113927	30-34	Positive
MD152	SAPPH-IRe 2016	Marondera	0.00759516	30-34	Positive
MD025	SAPPH-IRe 2016	Marondera	0.0113927	25-29	Negative
MD044	SAPPH-IRe 2016	Marondera	0.0113927	20-24	Positive
MD048	SAPPH-IRe 2016	Marondera	0.00227855	30-34	Positive
MD205	SAPPH-IRe 2016	Marondera	0.00455709	35-39	Positive
MD013	SAPPH-IRe 2016	Marondera	0.00113927	25-29	Positive
MD051	SAPPH-IRe 2016	Marondera	0.0113927	35-39	Positive
MD162	SAPPH-IRe 2016	Marondera	0.0227855	35-39	Negative
MD083	SAPPH-IRe 2016	Marondera	0.00227855	30-34	Negative
MD006	SAPPH-IRe 2016	Marondera	0.00151903	30-34	Positive
MD119	SAPPH-IRe 2016	Marondera	0.00227855	25-29	Negative
MD032	SAPPH-IRe 2016	Marondera	0.000759516	20-24	Negative
MD154	SAPPH-IRe 2016	Marondera	0.000455709	25-29	Positive
MD095	SAPPH-IRe 2016	Marondera	0.00759516	20-24	Positive
MD156	SAPPH-IRe 2016	Marondera	0.00284818	35-39	Negative
MD100	SAPPH-IRe 2016	Marondera	0.00759516	20-24	Negative
MD186	SAPPH-IRe 2016	Marondera	0.00569637	18-19	Positive
MD092	SAPPH-IRe 2016	Marondera	0.00455709	30-34	Positive
MD005	SAPPH-IRe 2016	Marondera	0.00227855	30-34	Positive
MD026	SAPPH-IRe 2016	Marondera	0.00227855	30-34	Positive
MD068	SAPPH-IRe 2016	Marondera	0.0113927	30-34	Negative
MD140	SAPPH-IRe 2016	Marondera	0.000759516	25-29	Negative
MD016	SAPPH-IRe 2016	Marondera	0.000651013	30-34	Positive
MD046	SAPPH-IRe 2016	Marondera	0.000759516	25-29	Positive
MD193	SAPPH-IRe 2016	Marondera	0.00325507	25-29	Negative
MD160	SAPPH-IRe 2016	Marondera	0.00227855	35-39	Negative
MD019	SAPPH-IRe 2016	Marondera	0.00113927	20-24	Positive
MD091	SAPPH-IRe 2016	Marondera	0.00151903	25-29	Negative
MD185	SAPPH-IRe 2016	Marondera	0.000759516	25-29	Negative
MD206	SAPPH-IRe 2016	Marondera	0.000455709	35-39	Positive
MD008	SAPPH-IRe 2016	Marondera	0.00113927	30-34	Negative
MD108	SAPPH-IRe 2016	Marondera	0.0113927	35-39	Positive
MD196	SAPPH-IRe 2016	Marondera	0.00227855	30-34	Positive
MD192	SAPPH-IRe 2016	Marondera	0.00325507	20-24	Negative
MD209	SAPPH-IRe 2016	Marondera	0.00455709	35-39	Positive
MD189	SAPPH-IRe 2016	Marondera	0.00227855	35-39	Positive
MD099	SAPPH-IRe 2016	Marondera	0.00227855	30-34	Positive
MD184	SAPPH-IRe 2016	Marondera	0.00227855	30-34	Negative
MD018	SAPPH-IRe 2016	Marondera	0.00759516	20-24	Negative
MD149	SAPPH-IRe 2016	Marondera	0.000303806	30-34	Positive
MD045	SAPPH-IRe 2016	Marondera	0.00151903	35-39	Positive
MD178	SAPPH-IRe 2016	Marondera	0.00455709	30-34	Positive
MD086	SAPPH-IRe 2016	Marondera	0.0113927	35-39	Positive
MD159	SAPPH-IRe 2016	Marondera	0.0113927	30-34	Negative
MD023	SAPPH-IRe 2016	Marondera	0.00379758	35-39	Positive
MD033	SAPPH-IRe 2016	Marondera	0.0113927	20-24	Negative
MD103	SAPPH-IRe 2016	Marondera	0.0113927	30-34	Positive
MD133	SAPPH-IRe 2016	Marondera	0.0227855	30-34	Positive
MD047	SAPPH-IRe 2016	Marondera	0.0113927	30-34	Positive
MD084	SAPPH-IRe 2016	Marondera	0.000911419	30-34	Positive
MD129	SAPPH-IRe 2016	Marondera	0.00183683	30-34	Negative
MD043	SAPPH-IRe 2016	Marondera	0.00227855	20-24	Negative
MD126	SAPPH-IRe 2016	Marondera	0.00325507	25-29	Negative
MD121	SAPPH-IRe 2016	Marondera	0.00759516	25-29	Negative
MD120	SAPPH-IRe 2016	Marondera	0.00113927	20-24	Negative
MD127	SAPPH-IRe 2016	Marondera	0.0113927	30-34	Positive
MD060	SAPPH-IRe 2016	Marondera	0.00227855	20-24	Negative
MD109	SAPPH-IRe 2016	Marondera	0.00455709	35-39	Positive
MD137	SAPPH-IRe 2016	Marondera	0.00379758	25-29	Positive
MD105	SAPPH-IRe 2016	Marondera	0.00227855	35-39	Positive
MD104	SAPPH-IRe 2016	Marondera	0.00227855	25-29	Negative
MD011	SAPPH-IRe 2016	Marondera	0.000227855	30-34	Negative
MD098	SAPPH-IRe 2016	Marondera	0.00113927	35-39	Positive
MD057	SAPPH-IRe 2016	Marondera	0.00569637	30-34	Positive
MD123	SAPPH-IRe 2016	Marondera	0.000379758	30-34	Positive
MD113	SAPPH-IRe 2016	Marondera	0.00183683	18-19	Negative
MD022	SAPPH-IRe 2016	Marondera	0.00227855	20-24	Negative
MD079	SAPPH-IRe 2016	Marondera	0.00759516	30-34	Positive
MD078	SAPPH-IRe 2016	Marondera	0.00151903	25-29	Positive
MD116	SAPPH-IRe 2016	Marondera	0.00227855	20-24	Positive
MD161	SAPPH-IRe 2016	Marondera	0.00284818	30-34	Negative
MD074	SAPPH-IRe 2016	Marondera	0.00455709	20-24	Negative
MD191	SAPPH-IRe 2016	Marondera	0.00569637	20-24	Negative
MD142	SAPPH-IRe 2016	Marondera	0.00455709	30-34	Positive
MD157	SAPPH-IRe 2016	Marondera	0.00183683	30-34	Positive
MD066	SAPPH-IRe 2016	Marondera	0.0113927	20-24	Negative
MD063	SAPPH-IRe 2016	Marondera	0.00113927	30-34	Negative
MD031	SAPPH-IRe 2016	Marondera	0.00227855	30-34	Positive
MD058	SAPPH-IRe 2016	Marondera	0.00455709	20-24	Positive
MD082	SAPPH-IRe 2016	Marondera	0.00151903	20-24	Positive
MD101	SAPPH-IRe 2016	Marondera	0.00455709	20-24	Positive
MD197	SAPPH-IRe 2016	Marondera	0.00325507	30-34	Negative
MD050	SAPPH-IRe 2016	Marondera	0.00227855	35-39	Positive
MD080	SAPPH-IRe 2016	Marondera	0.00126586	25-29	Positive
MD041	SAPPH-IRe 2016	Marondera	0.00113927	35-39	Positive
MD139	SAPPH-IRe 2016	Marondera	0.00759516	25-29	Positive
MD166	SAPPH-IRe 2016	Marondera	0.00227855	20-24	Negative
MD181	SAPPH-IRe 2016	Marondera	0.00569637	20-24	Negative
MD125	SAPPH-IRe 2016	Marondera	0.00113927	20-24	Negative
MD027	SAPPH-IRe 2016	Marondera	0.00759516	30-34	Positive
MD150	SAPPH-IRe 2016	Marondera	0.00455709	30-34	Negative
MD073	SAPPH-IRe 2016	Marondera	0.0113927	35-39	Positive
MD070	SAPPH-IRe 2016	Marondera	0.00227855	25-29	Negative
MD195	SAPPH-IRe 2016	Marondera	0.00151903	20-24	Positive
MD029	SAPPH-IRe 2016	Marondera	0.00113927	25-29	Positive
MD169	SAPPH-IRe 2016	Marondera	0.0113927	35-39	Positive
MD096	SAPPH-IRe 2016	Marondera	0.00455709	20-24	Negative
MD111	SAPPH-IRe 2016	Marondera	0.0113927	30-34	Positive
MD106	SAPPH-IRe 2016	Marondera	0.000379758	20-24	Negative
MD075	SAPPH-IRe 2016	Marondera	0.00569637	25-29	Positive
MD052	SAPPH-IRe 2016	Marondera	0.00455709	25-29	Negative
MD198	SAPPH-IRe 2016	Marondera	0.00227855	20-24	Negative
MD030	SAPPH-IRe 2016	Marondera	0.00455709	30-34	Negative
MD124	SAPPH-IRe 2016	Marondera	0.00379758	25-29	Positive
MD003	SAPPH-IRe 2016	Marondera	0.00284818	30-34	Negative
MD158	SAPPH-IRe 2016	Marondera	0.000759516	20-24	Negative
MD067	SAPPH-IRe 2016	Marondera	0.00455709	20-24	Negative
MD010	SAPPH-IRe 2016	Marondera	0.00151903	35-39	Positive
MD056	SAPPH-IRe 2016	Marondera	0.00325507	20-24	Positive
MD064	SAPPH-IRe 2016	Marondera	0.00455709	30-34	Positive
MD054	SAPPH-IRe 2016	Marondera	0.0113927	30-34	Negative
MD153	SAPPH-IRe 2016	Marondera	0.0113927	25-29	Positive
MD094	SAPPH-IRe 2016	Marondera	0.00227855	30-34	Negative
MD034	SAPPH-IRe 2016	Marondera	0.00151903	25-29	Positive
MD014	SAPPH-IRe 2016	Marondera	0.00227855	30-34	Positive
MD200	SAPPH-IRe 2016	Marondera	0.00113927	35-39	Negative
MD024	SAPPH-IRe 2016	Marondera	0.0113927	35-39	Positive
MD040	SAPPH-IRe 2016	Marondera	0.0227855	25-29	Positive
MD114	SAPPH-IRe 2016	Marondera	0.00455709	20-24	Positive
MD035	SAPPH-IRe 2016	Marondera	0.00227855	20-24	Negative
MD188	SAPPH-IRe 2016	Marondera	0.00325507	35-39	Positive
MD081	SAPPH-IRe 2016	Marondera	0.00455709	30-34	Positive
MD163	SAPPH-IRe 2016	Marondera	0.0113927	35-39	Negative
MD021	SAPPH-IRe 2016	Marondera	0.00113927	25-29	Negative
MD131	SAPPH-IRe 2016	Marondera	0.0227855	30-34	Positive
MD146	SAPPH-IRe 2016	Marondera	0.000759516	30-34	Negative
MD038	SAPPH-IRe 2016	Marondera	0.00151903	30-34	Positive
MD171	SAPPH-IRe 2016	Marondera	0.00569637	25-29	Negative
MD172	SAPPH-IRe 2016	Marondera	0.000284818	30-34	Positive
MD168	SAPPH-IRe 2016	Marondera	0.000455709	30-34	Negative
MD112	SAPPH-IRe 2016	Marondera	0.000759516	20-24	Negative
MD049	SAPPH-IRe 2016	Marondera	0.00113927	20-24	Negative
MD028	SAPPH-IRe 2016	Marondera	0.00151903	35-39	Negative
MD020	SAPPH-IRe 2016	Marondera	0.00759516	20-24	Positive
MD170	SAPPH-IRe 2016	Marondera	0.00455709	20-24	Negative
MD165	SAPPH-IRe 2016	Marondera	0.000759516	20-24	Negative
MD039	SAPPH-IRe 2016	Marondera	0.0113927	20-24	Negative
MD138	SAPPH-IRe 2016	Marondera	0.00569637	30-34	Negative
MD194	SAPPH-IRe 2016	Marondera	0.0113927	20-24	Positive
MD072	SAPPH-IRe 2016	Marondera	0.00569637	25-29	Positive
MD175	SAPPH-IRe 2016	Marondera	0.0113927	25-29	Positive
MD102	SAPPH-IRe 2016	Marondera	0.00227855	30-34	Positive
MD007	SAPPH-IRe 2016	Marondera	0.00227855	30-34	Negative
MD148	SAPPH-IRe 2016	Marondera	0.0113927	30-34	Positive
MD012	SAPPH-IRe 2016	Marondera	0.00455709	25-29	Positive
MD061	SAPPH-IRe 2016	Marondera	0.000227855	20-24	Negative
MD117	SAPPH-IRe 2016	Marondera	0.00227855	30-34	Positive
MD136	SAPPH-IRe 2016	Marondera	0.00151903	30-34	Negative
MD059	SAPPH-IRe 2016	Marondera	0.0113927	20-24	Positive
MD110	SAPPH-IRe 2016	Marondera	0.00227855	30-34	Positive
MD077	SAPPH-IRe 2016	Marondera	0.00227855	25-29	Positive
MD089	SAPPH-IRe 2016	Marondera	0.00379758	25-29	Negative
MD151	SAPPH-IRe 2016	Marondera	0.0227855	30-34	Negative
MD173	SAPPH-IRe 2016	Marondera	0.00113927	30-34	Negative
MD097	SAPPH-IRe 2016	Marondera	0.00227855	35-39	Negative
MD107	SAPPH-IRe 2016	Marondera	0.00151903	25-29	Negative
MD164	SAPPH-IRe 2016	Marondera	0.000455709	30-34	Negative
MD087	SAPPH-IRe 2016	Marondera	0.00379758	25-29	Negative
MD147	SAPPH-IRe 2016	Marondera	0.00151903	35-39	Positive
NG195	SAPPH-IRe 2016	NG	0.00328968	30-34	Negative
NG191	SAPPH-IRe 2016	NG	0.00822421	30-34	Negative
NG183	SAPPH-IRe 2016	NG	0.00328968	20-24	Negative
NG168	SAPPH-IRe 2016	NG	0.000657936	20-24	Negative
NG167	SAPPH-IRe 2016	NG	0.0164484	30-34	Negative
NG166	SAPPH-IRe 2016	NG	0.000657936	30-34	Negative
NG159	SAPPH-IRe 2016	NG	0.00164484	35-39	Positive
NG158	SAPPH-IRe 2016	NG	0.0109656	30-34	Positive
NG147	SAPPH-IRe 2016	NG	0.000657936	25-29	Negative
NG144	SAPPH-IRe 2016	NG	0.00164484	30-34	Negative
NG142	SAPPH-IRe 2016	NG	0.000822421	30-34	Negative
NG140	SAPPH-IRe 2016	NG	0.0027414	20-24	Negative
NG128	SAPPH-IRe 2016	NG	0.00469955	35-39	Negative
NG116	SAPPH-IRe 2016	NG	0.00253052	20-24	Positive
NG076	SAPPH-IRe 2016	NG	0.000469955	25-29	Positive
NG111	SAPPH-IRe 2016	NG	0.00164484	35-39	Positive
NG100	SAPPH-IRe 2016	NG	0.00299062	20-24	Negative
NG097	SAPPH-IRe 2016	NG	0.00328968	25-29	Positive
NG080	SAPPH-IRe 2016	NG	0.00219312	20-24	Negative
NG073	SAPPH-IRe 2016	NG	0.00328968	30-34	Negative
NG065	SAPPH-IRe 2016	NG	0.00109656	35-39	Positive
NG061	SAPPH-IRe 2016	NG	0.0109656	35-39	Positive
NG059	SAPPH-IRe 2016	NG	0.00657936	18-19	Negative
NG199	SAPPH-IRe 2016	NG	0.00149531	25-29	Positive
NG054	SAPPH-IRe 2016	NG	0.00299062	20-24	Negative
NG068	SAPPH-IRe 2016	NG	0.00328968	35-39	Positive
NG047	SAPPH-IRe 2016	NG	0.00164484	30-34	Positive
NG037	SAPPH-IRe 2016	NG	0.00328968	20-24	Negative
NG035	SAPPH-IRe 2016	NG	0.00164484	25-29	Positive
NG033	SAPPH-IRe 2016	NG	0.00657936	35-39	Positive
NG007	SAPPH-IRe 2016	NG	0.00164484	20-24	Positive
NG027	SAPPH-IRe 2016	NG	0.00219312	35-39	Positive
NG026	SAPPH-IRe 2016	NG	0.00328968	35-39	Positive
NG018	SAPPH-IRe 2016	NG	0.00657936	35-39	Positive
NG032	SAPPH-IRe 2016	NG	0.00657936	30-34	Positive
NG004	SAPPH-IRe 2016	NG	0.00219312	25-29	Negative
NG002	SAPPH-IRe 2016	NG	0.00164484	30-34	Negative
NG089	SAPPH-IRe 2016	NG	0.0109656	20-24	Positive
NG013	SAPPH-IRe 2016	NG	0.00164484	35-39	Negative
NG072	SAPPH-IRe 2016	NG	0.0109656	30-34	Positive
NG092	SAPPH-IRe 2016	NG	0.00164484	30-34	Positive
NG110	SAPPH-IRe 2016	NG	0.00657936	35-39	Positive
NG044	SAPPH-IRe 2016	NG	0.00657936	35-39	Positive
NG074	SAPPH-IRe 2016	NG	0.0027414	20-24	Negative
NG120	SAPPH-IRe 2016	NG	0.00328968	20-24	Negative
NG052	SAPPH-IRe 2016	NG	0.0164484	30-34	Negative
NG049	SAPPH-IRe 2016	NG	0.00657936	30-34	Positive
NG066	SAPPH-IRe 2016	NG	0.00657936	35-39	Negative
NG030	SAPPH-IRe 2016	NG	0.00469955	30-34	Positive
NG028	SAPPH-IRe 2016	NG	0.00822421	20-24	Negative
NG087	SAPPH-IRe 2016	NG	0.00657936	20-24	Negative
NG136	SAPPH-IRe 2016	NG	0.00328968	30-34	Positive
NG206	SAPPH-IRe 2016	NG	0.0036552	30-34	Positive
NG099	SAPPH-IRe 2016	NG	0.00469955	30-34	Negative
NG071	SAPPH-IRe 2016	NG	0.0109656	35-39	Positive
NG198	SAPPH-IRe 2016	NG	0.00822421	25-29	Negative
NG048	SAPPH-IRe 2016	NG	0.00469955	25-29	Negative
NG178	SAPPH-IRe 2016	NG	0.00109656	35-39	Positive
NG095	SAPPH-IRe 2016	NG	0.00164484	30-34	Negative
NG203	SAPPH-IRe 2016	NG	0.00109656	20-24	Negative
NG184	SAPPH-IRe 2016	NG	0.00822421	30-34	Positive
NG153	SAPPH-IRe 2016	NG	0.0164484	30-34	Positive
NG001	SAPPH-IRe 2016	NG	0.00219312	25-29	Positive
NG082	SAPPH-IRe 2016	NG	0.00164484	30-34	Positive
NG156	SAPPH-IRe 2016	NG	0.00219312	20-24	Positive
NG034	SAPPH-IRe 2016	NG	0.00657936	35-39	Positive
NG141	SAPPH-IRe 2016	NG	0.00205605	30-34	Negative
NG079	SAPPH-IRe 2016	NG	0.0164484	25-29	Negative
NG190	SAPPH-IRe 2016	NG	0.00219312	35-39	Positive
NG010	SAPPH-IRe 2016	NG	0.0164484	20-24	Negative
NG107	SAPPH-IRe 2016	NG	0.00328968	25-29	Positive
NG192	SAPPH-IRe 2016	NG	0.00328968	30-34	Negative
NG113	SAPPH-IRe 2016	NG	0.00328968	30-34	Positive
NG096	SAPPH-IRe 2016	NG	0.00328968	30-34	Negative
NG055	SAPPH-IRe 2016	NG	0.00164484	30-34	Negative
NG083	SAPPH-IRe 2016	NG	0.0109656	30-34	Negative
NG015	SAPPH-IRe 2016	NG	0.00106119	35-39	Positive
NG009	SAPPH-IRe 2016	NG	0.00328968	35-39	Negative
NG093	SAPPH-IRe 2016	NG	0.00328968	30-34	Negative
NG155	SAPPH-IRe 2016	NG	0.00109656	25-29	Positive
NG169	SAPPH-IRe 2016	NG	0.0054828	25-29	Positive
NG031	SAPPH-IRe 2016	NG	0.00328968	30-34	Positive
NG118	SAPPH-IRe 2016	NG	0.00328968	25-29	Positive
NG124	SAPPH-IRe 2016	NG	0.00219312	25-29	Negative
NG181	SAPPH-IRe 2016	NG	0.00328968	35-39	Positive
NG075	SAPPH-IRe 2016	NG	0.0109656	30-34	Negative
NG209	SAPPH-IRe 2016	NG	0.000822421	18-19	Negative
NG126	SAPPH-IRe 2016	NG	0.0109656	20-24	Negative
NG106	SAPPH-IRe 2016	NG	0.0054828	20-24	Negative
NG205	SAPPH-IRe 2016	NG	0.00131587	25-29	Negative
NG148	SAPPH-IRe 2016	NG	0.000657936	20-24	Positive
NG038	SAPPH-IRe 2016	NG	0.00328968	35-39	Negative
NG056	SAPPH-IRe 2016	NG	0.000657936	30-34	Positive
NG050	SAPPH-IRe 2016	NG	0.00219312	35-39	Negative
NG045	SAPPH-IRe 2016	NG	0.00328968	30-34	Negative
NG162	SAPPH-IRe 2016	NG	0.00219312	25-29	Positive
NG161	SAPPH-IRe 2016	NG	0.00657936	30-34	Positive
NG131	SAPPH-IRe 2016	NG	0.00822421	20-24	Positive
NG152	SAPPH-IRe 2016	NG	0.00328968	20-24	Positive
NG008	SAPPH-IRe 2016	NG	0.00657936	35-39	Positive
NG086	SAPPH-IRe 2016	NG	0.00219312	30-34	Negative
NG182	SAPPH-IRe 2016	NG	0.0027414	35-39	Positive
NG112	SAPPH-IRe 2016	NG	0.00328968	30-34	Negative
NG023	SAPPH-IRe 2016	NG	0.00328968	30-34	Positive
NG029	SAPPH-IRe 2016	NG	0.00657936	20-24	Positive
NG180	SAPPH-IRe 2016	NG	0.000822421	20-24	Negative
NG114	SAPPH-IRe 2016	NG	0.000657936	25-29	Positive
NG134	SAPPH-IRe 2016	NG	0.00822421	20-24	Positive
NG063	SAPPH-IRe 2016	NG	0.00164484	25-29	Positive
NG053	SAPPH-IRe 2016	NG	0.0109656	25-29	Positive
NG040	SAPPH-IRe 2016	NG	0.0109656	35-39	Positive
NG022	SAPPH-IRe 2016	NG	0.00328968	30-34	Positive
NG207	SAPPH-IRe 2016	NG	0.0041121	18-19	Negative
NG077	SAPPH-IRe 2016	NG	0.0164484	25-29	Negative
NG150	SAPPH-IRe 2016	NG	0.0109656	30-34	Negative
NG081	SAPPH-IRe 2016	NG	0.00822421	30-34	Positive
NG154	SAPPH-IRe 2016	NG	0.00822421	30-34	Negative
NG012	SAPPH-IRe 2016	NG	0.0027414	20-24	Negative
NG064	SAPPH-IRe 2016	NG	0.00164484	25-29	Positive
NG024	SAPPH-IRe 2016	NG	0.00328968	30-34	Negative
NG210	SAPPH-IRe 2016	NG	0.0036552	20-24	Negative
NG176	SAPPH-IRe 2016	NG	0.00328968	35-39	Positive
NG014	SAPPH-IRe 2016	NG	0.0041121	35-39	Positive
NG197	SAPPH-IRe 2016	NG	0.00219312	18-19	Negative
NG103	SAPPH-IRe 2016	NG	0.0041121	25-29	Negative
NG102	SAPPH-IRe 2016	NG	0.000253052	35-39	Positive
NG189	SAPPH-IRe 2016	NG	0.0054828	35-39	Positive
NG151	SAPPH-IRe 2016	NG	0.00164484	25-29	Positive
NG135	SAPPH-IRe 2016	NG	0.00657936	35-39	Negative
NG025	SAPPH-IRe 2016	NG	0.00328968	35-39	Positive
NG193	SAPPH-IRe 2016	NG	0.0041121	20-24	Positive
NG177	SAPPH-IRe 2016	NG	0.0041121	25-29	Negative
NG149	SAPPH-IRe 2016	NG	0.0036552	20-24	Positive
NG043	SAPPH-IRe 2016	NG	0.00657936	35-39	Positive
NG133	SAPPH-IRe 2016	NG	0.0109656	25-29	Negative
NG098	SAPPH-IRe 2016	NG	0.00164484	30-34	Negative
NG109	SAPPH-IRe 2016	NG	0.00328968	35-39	Positive
NG157	SAPPH-IRe 2016	NG	0.0164484	30-34	Positive
NG042	SAPPH-IRe 2016	NG	0.00219312	25-29	Positive
NG115	SAPPH-IRe 2016	NG	0.00109656	25-29	Positive
NG175	SAPPH-IRe 2016	NG	0.0328968	20-24	Negative
NG069	SAPPH-IRe 2016	NG	0.000657936	25-29	Positive
NG003	SAPPH-IRe 2016	NG	0.000822421	25-29	Positive
NG005	SAPPH-IRe 2016	NG	0.00109656	25-29	Negative
NG011	SAPPH-IRe 2016	NG	0.0109656	25-29	Positive
NG088	SAPPH-IRe 2016	NG	0.00164484	25-29	Positive
NG060	SAPPH-IRe 2016	NG	0.00109656	25-29	Positive
NG196	SAPPH-IRe 2016	NG	0.00328968	25-29	Positive
NG062	SAPPH-IRe 2016	NG	0.00219312	20-24	Negative
NG041	SAPPH-IRe 2016	NG	0.0109656	20-24	Negative
NG200	SAPPH-IRe 2016	NG	0.0109656	30-34	Positive
NG091	SAPPH-IRe 2016	NG	0.0027414	20-24	Negative
NG101	SAPPH-IRe 2016	NG	0.0109656	30-34	Positive
NG208	SAPPH-IRe 2016	NG	0.0109656	30-34	Positive
NG160	SAPPH-IRe 2016	NG	0.00164484	30-34	Negative
NG058	SAPPH-IRe 2016	NG	0.000822421	30-34	Negative
NG173	SAPPH-IRe 2016	NG	0.00164484	35-39	Positive
NG138	SAPPH-IRe 2016	NG	0.00109656	35-39	Negative
NG137	SAPPH-IRe 2016	NG	0.00469955	20-24	Negative
NG021	SAPPH-IRe 2016	NG	0.00109656	35-39	Positive
NG105	SAPPH-IRe 2016	NG	0.00328968	25-29	Negative
NG085	SAPPH-IRe 2016	NG	0.00328968	35-39	Positive
NG020	SAPPH-IRe 2016	NG	0.00328968	25-29	Negative
NG202	SAPPH-IRe 2016	NG	0.00164484	25-29	Negative
ZV189	SAPPH-IRe 2016	ZV	0.00109483	30-34	Negative
ZV148	SAPPH-IRe 2016	ZV	0.00164225	25-29	Negative
ZV208	SAPPH-IRe 2016	ZV	0.0164225	25-29	Positive
ZV033	SAPPH-IRe 2016	ZV	0.0032845	30-34	Positive
ZV088	SAPPH-IRe 2016	ZV	0.0164225	20-24	Positive
ZV029	SAPPH-IRe 2016	ZV	0.00193206	25-29	Negative
ZV009	SAPPH-IRe 2016	ZV	0.00170096	30-34	Positive
ZV011	SAPPH-IRe 2016	ZV	0.00164225	30-34	Positive
ZV054	SAPPH-IRe 2016	ZV	0.0032845	30-34	Positive
ZV067	SAPPH-IRe 2016	ZV	0.00032845	25-29	Negative
ZV105	SAPPH-IRe 2016	ZV	0.000656899	30-34	Positive
ZV014	SAPPH-IRe 2016	ZV	0.00170096	25-29	Negative
ZV078	SAPPH-IRe 2016	ZV	0.00164225	30-34	Positive
ZV146	SAPPH-IRe 2016	ZV	0.0032845	25-29	Positive
ZV166	SAPPH-IRe 2016	ZV	0.00547416	25-29	Negative
ZV050	SAPPH-IRe 2016	ZV	0.00821124	30-34	Positive
ZV019	SAPPH-IRe 2016	ZV	0.00170096	25-29	Negative
ZV001	SAPPH-IRe 2016	ZV	0.0164225	30-34	Negative
ZV149	SAPPH-IRe 2016	ZV	0.0164225	30-34	Negative
ZV190	SAPPH-IRe 2016	ZV	0.00656899	30-34	Positive
ZV025	SAPPH-IRe 2016	ZV	0.000821124	35-39	Positive
ZV069	SAPPH-IRe 2016	ZV	0.0032845	35-39	Positive
ZV027	SAPPH-IRe 2016	ZV	0.00170096	35-39	Positive
ZV103	SAPPH-IRe 2016	ZV	0.000656899	20-24	Negative
ZV122	SAPPH-IRe 2016	ZV	0.0109483	25-29	Positive
ZV097	SAPPH-IRe 2016	ZV	0.0032845	25-29	Positive
ZV191	SAPPH-IRe 2016	ZV	0.00656899	25-29	Positive
ZV127	SAPPH-IRe 2016	ZV	0.000656899	35-39	Positive
ZV034	SAPPH-IRe 2016	ZV	0.0032845	35-39	Positive
ZV181	SAPPH-IRe 2016	ZV	0.00547416	20-24	Positive
ZV099	SAPPH-IRe 2016	ZV	0.0032845	35-39	Positive
ZV047	SAPPH-IRe 2016	ZV	0.0032845	25-29	Negative
ZV041	SAPPH-IRe 2016	ZV	0.00547416	35-39	Positive
ZV038	SAPPH-IRe 2016	ZV	0.00109483	35-39	Positive
ZV184	SAPPH-IRe 2016	ZV	0.000547416	25-29	Positive
ZV150	SAPPH-IRe 2016	ZV	0.00109483	25-29	Negative
ZV053	SAPPH-IRe 2016	ZV	0.00109483	25-29	Negative
ZV076	SAPPH-IRe 2016	ZV	0.00656899	25-29	Positive
ZV046	SAPPH-IRe 2016	ZV	0.00656899	35-39	Negative
ZV183	SAPPH-IRe 2016	ZV	0.0109483	30-34	Positive
ZV114	SAPPH-IRe 2016	ZV	0.00164225	20-24	Positive
ZV085	SAPPH-IRe 2016	ZV	0.0109483	30-34	Positive
ZV021	SAPPH-IRe 2016	ZV	0.000656899	35-39	Positive
ZV101	SAPPH-IRe 2016	ZV	0.00821124	25-29	Positive
ZV094	SAPPH-IRe 2016	ZV	0.00656899	30-34	Positive
ZV173	SAPPH-IRe 2016	ZV	0.00410562	35-39	Negative
ZV209	SAPPH-IRe 2016	ZV	0.00164225	20-24	Negative
ZV168	SAPPH-IRe 2016	ZV	0.0032845	25-29	Positive
[truncated: 2,159 more rows]

## Sheet: Figure 1c
ptid	survey_name	site_code	norminv_deg	age	hiv
BY0002	SizeEstimation 2017	BY	2.1094	35-39	Negative
BY0003	SizeEstimation 2017	BY	0.21094	35-39	Positive
BY0004	SizeEstimation 2017	BY	0.84376	20-24	Negative
BY0005	SizeEstimation 2017	BY	0.84376	18-19	Negative
BY0006	SizeEstimation 2017	BY	0.602686	30-34	Negative
BY0007	SizeEstimation 2017	BY	0.084376	25-29	Negative
BY0009	SizeEstimation 2017	BY	0.21094	25-29	Negative
BY0010	SizeEstimation 2017	BY	0.84376	20-24	Positive
BY0011	SizeEstimation 2017	BY	0.84376	18-19	Negative
BY0012	SizeEstimation 2017	BY	0.42188	35-39	Positive
BY0014	SizeEstimation 2017	BY	2.1094	30-34	Positive
BY0016	SizeEstimation 2017	BY	1.0547	30-34	Positive
BY0017	SizeEstimation 2017	BY	0.084376	30-34	Negative
BY0018	SizeEstimation 2017	BY	0.140627	30-34	Negative
BY0019	SizeEstimation 2017	BY	0.42188	25-29	Positive
BY0020	SizeEstimation 2017	BY	0.703133	30-34	Positive
BY0021	SizeEstimation 2017	BY	4.2188	25-29	Positive
BY0023	SizeEstimation 2017	BY	1.40627	18-19	Negative
BY0024	SizeEstimation 2017	BY	2.1094	25-29	Positive
BY0025	SizeEstimation 2017	BY	0.10547	30-34	Positive
BY0026	SizeEstimation 2017	BY	0.0703133	30-34	Positive
BY0027	SizeEstimation 2017	BY	0.42188	35-39	Positive
BY0028	SizeEstimation 2017	BY	1.0547	35-39	Negative
BY0029	SizeEstimation 2017	BY	2.1094	30-34	Negative
BY0030	SizeEstimation 2017	BY	1.40627	25-29	Negative
BY0031	SizeEstimation 2017	BY	0.84376	20-24	Negative
BY0032	SizeEstimation 2017	BY	0.168752	20-24	Negative
BY0033	SizeEstimation 2017	BY	1.0547	20-24	Negative
BY0034	SizeEstimation 2017	BY	1.0547	20-24	Negative
BY0035	SizeEstimation 2017	BY	1.40627	25-29	Positive
BY0036	SizeEstimation 2017	BY	2.1094	35-39	Positive
BY0038	SizeEstimation 2017	BY	0.140627	20-24	Negative
BY0040	SizeEstimation 2017	BY	0.351567	35-39	Negative
BY0041	SizeEstimation 2017	BY	0.281253	25-29	Negative
BY0042	SizeEstimation 2017	BY	0.42188	20-24	Negative
BY0043	SizeEstimation 2017	BY	0.84376	30-34	Negative
BY0044	SizeEstimation 2017	BY	0.84376	25-29	Negative
BY0047	SizeEstimation 2017	BY	1.0547	35-39	Negative
BY0048	SizeEstimation 2017	BY	0.84376	25-29	Positive
BY0050	SizeEstimation 2017	BY	2.1094	25-29	Positive
BY0051	SizeEstimation 2017	BY	0.84376	30-34	Positive
BY0052	SizeEstimation 2017	BY	0.52735	35-39	Positive
BY0053	SizeEstimation 2017	BY	0.281253	25-29	Negative
BY0054	SizeEstimation 2017	BY	2.1094	18-19	Negative
BY0057	SizeEstimation 2017	BY	1.0547	20-24	Negative
BY0058	SizeEstimation 2017	BY	0.21094	35-39	Negative
BY0059	SizeEstimation 2017	BY	0.281253	25-29	Negative
BY0060	SizeEstimation 2017	BY	0.168752	30-34	Negative
BY0061	SizeEstimation 2017	BY	2.1094	35-39	Positive
BY0062	SizeEstimation 2017	BY	2.1094	20-24	Negative
BY0064	SizeEstimation 2017	BY	0.168752	35-39	Positive
BY0065	SizeEstimation 2017	BY	1.0547	25-29	Positive
BY0066	SizeEstimation 2017	BY	0.703133	35-39	Positive
BY0068	SizeEstimation 2017	BY	1.0547	20-24	Negative
BY0069	SizeEstimation 2017	BY	0.21094	20-24	Negative
BY0070	SizeEstimation 2017	BY	1.0547	20-24	Positive
BY0071	SizeEstimation 2017	BY	0.42188	30-34	Negative
BY0072	SizeEstimation 2017	BY	1.0547	20-24	Negative
BY0074	SizeEstimation 2017	BY	0.351567	35-39	Positive
BY0075	SizeEstimation 2017	BY	0.42188	30-34	Negative
BY0076	SizeEstimation 2017	BY	0.42188	35-39	Positive
BY0077	SizeEstimation 2017	BY	2.1094	25-29	Negative
BY0079	SizeEstimation 2017	BY	0.351567	35-39	Positive
BY0080	SizeEstimation 2017	BY	0.21094	30-34	Positive
BY0081	SizeEstimation 2017	BY	1.0547	18-19	Negative
BY0082	SizeEstimation 2017	BY	1.0547	30-34	Positive
BY0084	SizeEstimation 2017	BY	0.84376	30-34	Negative
BY0085	SizeEstimation 2017	BY	1.40627	25-29	Negative
BY0086	SizeEstimation 2017	BY	0.703133	30-34	Negative
BY0087	SizeEstimation 2017	BY	0.84376	30-34	Positive
BY0093	SizeEstimation 2017	BY	0.222042	25-29	Positive
BY0094	SizeEstimation 2017	BY	1.0547	35-39	Positive
BY0097	SizeEstimation 2017	BY	2.1094	20-24	Negative
BY0098	SizeEstimation 2017	BY	0.281253	25-29	Negative
BY0099	SizeEstimation 2017	BY	0.602686	25-29	Positive
BY0100	SizeEstimation 2017	BY	1.0547	25-29	Negative
BY0101	SizeEstimation 2017	BY	1.0547	25-29	Positive
BY0102	SizeEstimation 2017	BY	2.1094	20-24	Negative
BY0104	SizeEstimation 2017	BY	2.1094	35-39	Positive
BY0105	SizeEstimation 2017	BY	0.21094	35-39	Positive
BY0107	SizeEstimation 2017	BY	2.1094	35-39	Negative
BY0108	SizeEstimation 2017	BY	1.0547	30-34	Positive
BY0109	SizeEstimation 2017	BY	0.156252	30-34	Positive
BY0110	SizeEstimation 2017	BY	0.084376	30-34	Positive
BY0112	SizeEstimation 2017	BY	2.1094	25-29	Negative
BY0113	SizeEstimation 2017	BY	0.390504	20-24	Positive
BY0114	SizeEstimation 2017	BY	0.21094	30-34	Negative
BY0115	SizeEstimation 2017	BY	0.84376	20-24	Positive
BY0116	SizeEstimation 2017	BY	0.281253	35-39	Negative
BY0117	SizeEstimation 2017	BY	0.84376	20-24	Positive
BY0118	SizeEstimation 2017	BY	2.1094	35-39	Positive
BY0119	SizeEstimation 2017	BY	2.1094	20-24	Positive
BY0121	SizeEstimation 2017	BY	0.21094	25-29	Positive
BY0122	SizeEstimation 2017	BY	1.0547	25-29	Positive
BY0128	SizeEstimation 2017	BY	0.390504	20-24	Negative
BY0129	SizeEstimation 2017	BY	2.1094	20-24	Negative
BY0131	SizeEstimation 2017	BY	1.40627	20-24	Negative
BY0132	SizeEstimation 2017	BY	2.1094	30-34	Positive
BY0133	SizeEstimation 2017	BY	0.42188	30-34	Negative
BY0134	SizeEstimation 2017	BY	0.42188	20-24	Negative
BY0135	SizeEstimation 2017	BY	0.263675	25-29	Negative
BY0136	SizeEstimation 2017	BY	2.1094	35-39	Positive
BY0138	SizeEstimation 2017	BY	0.140627	20-24	Negative
BY0139	SizeEstimation 2017	BY	2.1094	30-34	Positive
BY0142	SizeEstimation 2017	BY	0.120537	30-34	Positive
BY0145	SizeEstimation 2017	BY	0.703133	20-24	Positive
BY0147	SizeEstimation 2017	BY	0.84376	35-39	Positive
BY0149	SizeEstimation 2017	BY	0.052735	25-29	Negative
BY0150	SizeEstimation 2017	BY	0.42188	30-34	Positive
BY0152	SizeEstimation 2017	BY	2.1094	30-34	Positive
BY0153	SizeEstimation 2017	BY	0.52735	30-34	Negative
BY0155	SizeEstimation 2017	BY	0.281253	30-34	Negative
BY0156	SizeEstimation 2017	BY	2.1094	25-29	Positive
BY0157	SizeEstimation 2017	BY	0.84376	35-39	Positive
BY0158	SizeEstimation 2017	BY	1.40627	20-24	Negative
BY0160	SizeEstimation 2017	BY	0.703133	35-39	Positive
BY0161	SizeEstimation 2017	BY	2.1094	35-39	Negative
BY0163	SizeEstimation 2017	BY	4.2188	35-39	Positive
BY0164	SizeEstimation 2017	BY	0.42188	20-24	Positive
BY0166	SizeEstimation 2017	BY	1.40627	30-34	Negative
BY0168	SizeEstimation 2017	BY	1.40627	25-29	Negative
BY0169	SizeEstimation 2017	BY	0.84376	30-34	Negative
BY0170	SizeEstimation 2017	BY	0.00468756	25-29	Positive
BY0171	SizeEstimation 2017	BY	4.2188	25-29	Negative
BY0172	SizeEstimation 2017	BY	0.42188	35-39	Positive
BY0174	SizeEstimation 2017	BY	1.40627	25-29	Positive
BY0175	SizeEstimation 2017	BY	1.0547	35-39	Positive
BY0176	SizeEstimation 2017	BY	1.0547	20-24	Negative
BY0177	SizeEstimation 2017	BY	1.40627	25-29	Positive
BY0178	SizeEstimation 2017	BY	0.21094	30-34	Positive
BY0179	SizeEstimation 2017	BY	1.40627	30-34	Positive
BY0181	SizeEstimation 2017	BY	1.40627	30-34	Negative
BY0182	SizeEstimation 2017	BY	2.1094	25-29	Positive
BY0183	SizeEstimation 2017	BY	2.1094	30-34	Negative
BY0184	SizeEstimation 2017	BY	0.42188	20-24	Positive
BY0185	SizeEstimation 2017	BY	0.84376	20-24	Negative
BY0187	SizeEstimation 2017	BY	1.0547	30-34	Positive
BY0188	SizeEstimation 2017	BY	0.42188	20-24	Negative
BY0189	SizeEstimation 2017	BY	0.21094	35-39	Positive
BY0190	SizeEstimation 2017	BY	0.21094	25-29	Negative
BY0191	SizeEstimation 2017	BY	0.84376	20-24	Negative
BY0192	SizeEstimation 2017	BY	1.40627	20-24	Negative
BY0193	SizeEstimation 2017	BY	0.42188	30-34	Positive
BY0196	SizeEstimation 2017	BY	0.52735	35-39	Negative
BY0198	SizeEstimation 2017	BY	0.84376	30-34	Negative
BY0199	SizeEstimation 2017	BY	2.1094	35-39	Positive
BY0201	SizeEstimation 2017	BY	0.703133	30-34	Positive
BY0202	SizeEstimation 2017	BY	0.52735	35-39	Negative
BY0203	SizeEstimation 2017	BY	0.52735	25-29	Positive
BY0204	SizeEstimation 2017	BY	1.0547	35-39	Positive
BY0205	SizeEstimation 2017	BY	1.40627	35-39	Positive
BY0210	SizeEstimation 2017	BY	2.1094	25-29	Positive
BY0211	SizeEstimation 2017	BY	4.2188	25-29	Positive
BY0212	SizeEstimation 2017	BY	1.40627	25-29	Positive
BY0214	SizeEstimation 2017	BY	2.1094	30-34	Positive
BY0215	SizeEstimation 2017	BY	0.602686	25-29	Positive
BY0217	SizeEstimation 2017	BY	0.10547	20-24	Positive
BY0218	SizeEstimation 2017	BY	1.0547	30-34	Positive
BY0219	SizeEstimation 2017	BY	0.140627	25-29	Negative
BY0220	SizeEstimation 2017	BY	0.21094	18-19	Negative
BY0222	SizeEstimation 2017	BY	1.0547	20-24	Negative
BY0223	SizeEstimation 2017	BY	2.1094	18-19	Negative
BY0224	SizeEstimation 2017	BY	0.21094	25-29	Negative
BY0225	SizeEstimation 2017	BY	0.84376	18-19	Negative
BY0226	SizeEstimation 2017	BY	0.168752	30-34	Positive
BY0227	SizeEstimation 2017	BY	0.84376	30-34	Positive
BY0228	SizeEstimation 2017	BY	1.0547	35-39	Positive
BY0229	SizeEstimation 2017	BY	0.703133	25-29	Positive
BY0231	SizeEstimation 2017	BY	0.42188	30-34	Positive
BY0232	SizeEstimation 2017	BY	4.2188	30-34	Positive
BY0233	SizeEstimation 2017	BY	0.42188	25-29	Negative
BY0235	SizeEstimation 2017	BY	0.42188	20-24	Negative
BY0236	SizeEstimation 2017	BY	1.40627	30-34	Positive
BY0237	SizeEstimation 2017	BY	2.1094	18-19	Negative
BY0238	SizeEstimation 2017	BY	1.40627	20-24	Negative
BY0239	SizeEstimation 2017	BY	0.52735	30-34	Negative
BY0240	SizeEstimation 2017	BY	0.42188	30-34	Negative
BY0242	SizeEstimation 2017	BY	0.351567	35-39	Positive
BY0243	SizeEstimation 2017	BY	0.21094	30-34	Positive
BY0244	SizeEstimation 2017	BY	1.40627	20-24	Positive
BY0245	SizeEstimation 2017	BY	2.1094	25-29	Positive
BY0246	SizeEstimation 2017	BY	0.84376	30-34	Positive
BY0248	SizeEstimation 2017	BY	0.42188	30-34	Positive
BY0251	SizeEstimation 2017	BY	1.0547	20-24	Positive
BY0253	SizeEstimation 2017	BY	1.40627	20-24	Negative
BY0254	SizeEstimation 2017	BY	0.602686	20-24	Positive
BY0255	SizeEstimation 2017	BY	0.140627	30-34	Positive
BY0256	SizeEstimation 2017	BY	0.703133	35-39	Positive
BY0257	SizeEstimation 2017	BY	0.84376	35-39	Positive
BY0258	SizeEstimation 2017	BY	0.42188	30-34	Positive
BY0260	SizeEstimation 2017	BY	0.52735	35-39	Negative
BY0261	SizeEstimation 2017	BY	0.351567	20-24	Negative
BY0262	SizeEstimation 2017	BY	0.21094	30-34	Positive
BY0263	SizeEstimation 2017	BY	1.40627	35-39	Positive
BY0264	SizeEstimation 2017	BY	1.40627	25-29	Negative
BY0265	SizeEstimation 2017	BY	0.84376	35-39	Positive
BY0269	SizeEstimation 2017	BY	1.0547	20-24	Negative
BY0271	SizeEstimation 2017	BY	0.140627	25-29	Positive
BY0272	SizeEstimation 2017	BY	2.1094	20-24	Negative
BY0273	SizeEstimation 2017	BY	0.703133	30-34	Negative
BY0274	SizeEstimation 2017	BY	0.84376	20-24	Negative
BY0275	SizeEstimation 2017	BY	0.703133	30-34	Positive
BY0276	SizeEstimation 2017	BY	0.84376	18-19	Negative
BY0277	SizeEstimation 2017	BY	2.1094	35-39	Negative
BY0279	SizeEstimation 2017	BY	0.703133	25-29	Positive
BY0280	SizeEstimation 2017	BY	0.42188	35-39	Positive
BY0281	SizeEstimation 2017	BY	4.2188	25-29	Negative
BY0282	SizeEstimation 2017	BY	0.42188	30-34	Negative
BY0283	SizeEstimation 2017	BY	0.52735	30-34	Positive
BY0285	SizeEstimation 2017	BY	0.84376	18-19	Negative
BY0286	SizeEstimation 2017	BY	0.21094	18-19	Positive
BY0287	SizeEstimation 2017	BY	4.2188	20-24	Negative
BY0288	SizeEstimation 2017	BY	0.351567	18-19	Positive
BY0289	SizeEstimation 2017	BY	1.40627	18-19	Negative
BY0290	SizeEstimation 2017	BY	1.0547	18-19	Positive
BY0291	SizeEstimation 2017	BY	2.1094	30-34	Positive
BY0293	SizeEstimation 2017	BY	0.84376	18-19	Negative
BY0294	SizeEstimation 2017	BY	0.84376	20-24	Negative
BY0295	SizeEstimation 2017	BY	1.40627	35-39	Positive
BY0296	SizeEstimation 2017	BY	0.42188	30-34	Positive
BY0297	SizeEstimation 2017	BY	2.1094	25-29	Negative
BY0298	SizeEstimation 2017	BY	0.281253	18-19	Negative
BY0299	SizeEstimation 2017	BY	1.40627	18-19	Negative
BY0300	SizeEstimation 2017	BY	0.703133	18-19	Negative
BY0301	SizeEstimation 2017	BY	1.40627	25-29	Negative
BY0302	SizeEstimation 2017	BY	0.84376	35-39	Negative
BY0303	SizeEstimation 2017	BY	1.40627	35-39	Positive
BY0304	SizeEstimation 2017	BY	1.0547	25-29	Positive
BY0305	SizeEstimation 2017	BY	0.42188	35-39	Positive
BY0306	SizeEstimation 2017	BY	0.42188	25-29	Positive
BY0307	SizeEstimation 2017	BY	1.40627	20-24	Negative
BY0308	SizeEstimation 2017	BY	0.468756	25-29	Negative
BY0309	SizeEstimation 2017	BY	0.42188	30-34	Positive
BY0311	SizeEstimation 2017	BY	0.84376	20-24	Negative
BY0312	SizeEstimation 2017	BY	2.1094	20-24	Negative
BY0314	SizeEstimation 2017	BY	2.1094	18-19	Negative
BY0315	SizeEstimation 2017	BY	0.21094	35-39	Positive
BY0316	SizeEstimation 2017	BY	1.40627	30-34	Positive
BY0317	SizeEstimation 2017	BY	2.1094	20-24	Negative
BY0318	SizeEstimation 2017	BY	1.0547	30-34	Negative
BY0319	SizeEstimation 2017	BY	0.84376	30-34	Negative
BY0320	SizeEstimation 2017	BY	0.390504	30-34	Positive
BY0321	SizeEstimation 2017	BY	0.84376	20-24	Negative
BY0322	SizeEstimation 2017	BY	0.84376	20-24	Negative
BY0323	SizeEstimation 2017	BY	1.40627	30-34	Negative
BY0324	SizeEstimation 2017	BY	1.40627	35-39	Negative
BY0326	SizeEstimation 2017	BY	2.1094	30-34	Positive
BY0327	SizeEstimation 2017	BY	1.40627	20-24	Positive
BY0328	SizeEstimation 2017	BY	4.2188	30-34	Negative
BY0329	SizeEstimation 2017	BY	1.0547	30-34	Negative
BY0332	SizeEstimation 2017	BY	0.84376	25-29	Positive
BY0334	SizeEstimation 2017	BY	0.52735	18-19	Negative
BY0335	SizeEstimation 2017	BY	0.281253	35-39	Positive
BY0336	SizeEstimation 2017	BY	0.84376	20-24	Positive
BY0337	SizeEstimation 2017	BY	0.42188	20-24	Negative
BY0338	SizeEstimation 2017	BY	0.281253	35-39	Negative
BY0339	SizeEstimation 2017	BY	0.42188	35-39	Positive
BY0342	SizeEstimation 2017	BY	0.703133	35-39	Negative
BY0343	SizeEstimation 2017	BY	2.1094	20-24	Positive
BY0344	SizeEstimation 2017	BY	0.84376	35-39	Positive
BY0345	SizeEstimation 2017	BY	2.1094	20-24	Negative
BY0346	SizeEstimation 2017	BY	1.0547	20-24	Positive
BY0347	SizeEstimation 2017	BY	2.1094	25-29	Negative
BY0348	SizeEstimation 2017	BY	0.84376	20-24	Negative
BY0350	SizeEstimation 2017	BY	1.40627	25-29	Negative
BY0352	SizeEstimation 2017	BY	0.52735	30-34	Positive
BY0353	SizeEstimation 2017	BY	0.703133	35-39	Negative
BY0354	SizeEstimation 2017	BY	0.21094	18-19	Negative
BY0355	SizeEstimation 2017	BY	1.0547	18-19	Negative
BY0356	SizeEstimation 2017	BY	0.84376	30-34	Positive
BY0357	SizeEstimation 2017	BY	4.2188	30-34	Positive
BY0358	SizeEstimation 2017	BY	0.42188	20-24	Negative
BY0359	SizeEstimation 2017	BY	1.0547	18-19	Negative
BY0360	SizeEstimation 2017	BY	0.42188	25-29	Positive
BY0361	SizeEstimation 2017	BY	2.1094	18-19	Negative
BY0362	SizeEstimation 2017	BY	4.2188	35-39	Positive
BY0363	SizeEstimation 2017	BY	0.42188	20-24	Positive
BY0364	SizeEstimation 2017	BY	0.281253	18-19	Negative
BY0365	SizeEstimation 2017	BY	0.084376	20-24	Negative
BY0366	SizeEstimation 2017	BY	1.0547	30-34	Positive
BY0367	SizeEstimation 2017	BY	1.0547	20-24	Negative
BY0368	SizeEstimation 2017	BY	0.468756	20-24	Negative
BY0369	SizeEstimation 2017	BY	0.42188	30-34	Positive
BY0374	SizeEstimation 2017	BY	1.0547	25-29	Negative
BY0375	SizeEstimation 2017	BY	0.191764	30-34	Negative
BY0377	SizeEstimation 2017	BY	1.0547	20-24	Negative
BY0378	SizeEstimation 2017	BY	0.84376	35-39	Positive
BY0379	SizeEstimation 2017	BY	1.40627	20-24	Negative
BY0380	SizeEstimation 2017	BY	1.0547	35-39	Negative
BY0381	SizeEstimation 2017	BY	1.40627	18-19	Negative
BY0382	SizeEstimation 2017	BY	0.52735	25-29	Negative
BY0383	SizeEstimation 2017	BY	0.84376	18-19	Negative
BY0384	SizeEstimation 2017	BY	1.40627	30-34	Positive
BY0385	SizeEstimation 2017	BY	0.42188	25-29	Positive
BY0386	SizeEstimation 2017	BY	2.1094	18-19	Negative
BY0387	SizeEstimation 2017	BY	1.0547	20-24	Negative
BY0388	SizeEstimation 2017	BY	0.84376	18-19	Negative
BY0389	SizeEstimation 2017	BY	0.263675	20-24	Negative
BY0390	SizeEstimation 2017	BY	0.42188	18-19	Negative
BY0392	SizeEstimation 2017	BY	0.602686	30-34	Positive
BY0393	SizeEstimation 2017	BY	0.21094	30-34	Negative
BY0395	SizeEstimation 2017	BY	1.40627	25-29	Negative
BY0397	SizeEstimation 2017	BY	1.40627	20-24	Negative
BY0398	SizeEstimation 2017	BY	1.0547	20-24	Negative
BY0401	SizeEstimation 2017	BY	1.40627	30-34	Positive
BY0402	SizeEstimation 2017	BY	1.0547	30-34	Positive
BY0403	SizeEstimation 2017	BY	1.40627	35-39	Positive
BY0404	SizeEstimation 2017	BY	1.40627	20-24	Positive
BY0405	SizeEstimation 2017	BY	0.084376	25-29	Negative
BY0406	SizeEstimation 2017	BY	1.0547	20-24	Negative
BY0408	SizeEstimation 2017	BY	0.84376	25-29	Negative
BY0410	SizeEstimation 2017	BY	2.1094	18-19	Negative
BY0411	SizeEstimation 2017	BY	1.40627	20-24	Negative
BY0412	SizeEstimation 2017	BY	0.468756	35-39	Positive
BY0414	SizeEstimation 2017	BY	4.2188	30-34	Positive
BY0415	SizeEstimation 2017	BY	0.602686	35-39	Negative
BY0417	SizeEstimation 2017	BY	0.21094	35-39	Negative
BY0420	SizeEstimation 2017	BY	0.42188	35-39	Positive
BY0421	SizeEstimation 2017	BY	0.383527	20-24	Negative
BY0423	SizeEstimation 2017	BY	0.140627	35-39	Positive
BY0424	SizeEstimation 2017	BY	0.0281253	30-34	Negative
BY0425	SizeEstimation 2017	BY	1.0547	30-34	Positive
BY0426	SizeEstimation 2017	BY	0.42188	25-29	Negative
BY0427	SizeEstimation 2017	BY	0.140627	18-19	Negative
BY0428	SizeEstimation 2017	BY	0.84376	25-29	Positive
BY0429	SizeEstimation 2017	BY	0.281253	35-39	Positive
BY0431	SizeEstimation 2017	BY	0.52735	25-29	Positive
BY0432	SizeEstimation 2017	BY	0.703133	20-24	Negative
BY0433	SizeEstimation 2017	BY	2.1094	25-29	Negative
BY0435	SizeEstimation 2017	BY	0.42188	30-34	Positive
BY0436	SizeEstimation 2017	BY	1.0547	25-29	Negative
BY0437	SizeEstimation 2017	BY	1.40627	25-29	Positive
BY0438	SizeEstimation 2017	BY	1.0547	30-34	Positive
BY0440	SizeEstimation 2017	BY	0.281253	35-39	Positive
BY0441	SizeEstimation 2017	BY	0.383527	35-39	Positive
BY0442	SizeEstimation 2017	BY	4.2188	18-19	Negative
BY0443	SizeEstimation 2017	BY	0.84376	18-19	Negative
BY0445	SizeEstimation 2017	BY	1.0547	25-29	Positive
BY0446	SizeEstimation 2017	BY	2.1094	18-19	Negative
BY0448	SizeEstimation 2017	BY	0.602686	18-19	Positive
BY0449	SizeEstimation 2017	BY	2.1094	20-24	Negative
BY0450	SizeEstimation 2017	BY	1.40627	20-24	Negative
BY0451	SizeEstimation 2017	BY	1.40627	18-19	Negative
BY0452	SizeEstimation 2017	BY	0.52735	25-29	Positive
BY0456	SizeEstimation 2017	BY	0.120537	35-39	Positive
BY0458	SizeEstimation 2017	BY	0.602686	25-29	Negative
BY0459	SizeEstimation 2017	BY	0.42188	25-29	Negative
BY0460	SizeEstimation 2017	BY	0.21094	25-29	Positive
BY0461	SizeEstimation 2017	BY	0.281253	30-34	Positive
BY0462	SizeEstimation 2017	BY	1.40627	30-34	Positive
BY0463	SizeEstimation 2017	BY	1.0547	20-24	Negative
BY0464	SizeEstimation 2017	BY	0.084376	20-24	Positive
BY0465	SizeEstimation 2017	BY	2.1094	25-29	Negative
BY0466	SizeEstimation 2017	BY	4.2188	20-24	Negative
BY0467	SizeEstimation 2017	BY	1.40627	30-34	Positive
BY0468	SizeEstimation 2017	BY	0.281253	35-39	Positive
BY0472	SizeEstimation 2017	BY	1.0547	20-24	Negative
BY0474	SizeEstimation 2017	BY	0.602686	25-29	Positive
BY0476	SizeEstimation 2017	BY	2.1094	25-29	Positive
BY0477	SizeEstimation 2017	BY	0.52735	30-34	Positive
BY0479	SizeEstimation 2017	BY	0.140627	35-39	Negative
BY0480	SizeEstimation 2017	BY	1.0547	25-29	Positive
BY0482	SizeEstimation 2017	BY	0.42188	35-39	Positive
BY0483	SizeEstimation 2017	BY	0.21094	30-34	Positive
BY0484	SizeEstimation 2017	BY	0.84376	30-34	Negative
BY0485	SizeEstimation 2017	BY	1.0547	20-24	Negative
BY0486	SizeEstimation 2017	BY	0.0127842	35-39	Positive
BY0487	SizeEstimation 2017	BY	2.1094	18-19	Negative
BY0488	SizeEstimation 2017	BY	0.52735	30-34	Negative
BY0489	SizeEstimation 2017	BY	0.84376	18-19	Negative
BY0490	SizeEstimation 2017	BY	1.40627	18-19	Negative
BY0491	SizeEstimation 2017	BY	0.183426	20-24	Negative
BY0492	SizeEstimation 2017	BY	0.21094	30-34	Negative
BY0494	SizeEstimation 2017	BY	2.1094	25-29	Positive
BY0496	SizeEstimation 2017	BY	0.140627	30-34	Positive
BY0497	SizeEstimation 2017	BY	0.84376	30-34	Positive
BY0498	SizeEstimation 2017	BY	2.1094	20-24	Negative
BY0499	SizeEstimation 2017	BY	2.1094	25-29	Positive
BY0501	SizeEstimation 2017	BY	0.84376	25-29	Positive
BY0502	SizeEstimation 2017	BY	2.1094	25-29	Positive
BY0503	SizeEstimation 2017	BY	1.0547	35-39	Positive
BY0504	SizeEstimation 2017	BY	0.703133	35-39	Positive
BY0505	SizeEstimation 2017	BY	0.52735	25-29	Negative
BY0506	SizeEstimation 2017	BY	0.703133	35-39	Positive
BY0507	SizeEstimation 2017	BY	0.703133	35-39	Positive
BY0508	SizeEstimation 2017	BY	1.40627	30-34	Positive
BY0509	SizeEstimation 2017	BY	0.602686	30-34	Positive
BY0510	SizeEstimation 2017	BY	0.42188	35-39	Positive
BY0511	SizeEstimation 2017	BY	1.0547	25-29	Negative
BY0512	SizeEstimation 2017	BY	1.0547	25-29	Positive
BY0513	SizeEstimation 2017	BY	0.21094	20-24	Positive
BY0514	SizeEstimation 2017	BY	0.21094	35-39	Negative
BY0515	SizeEstimation 2017	BY	0.84376	30-34	Negative
BY0516	SizeEstimation 2017	BY	0.281253	30-34	Negative
BY0517	SizeEstimation 2017	BY	2.1094	18-19	Negative
BY0518	SizeEstimation 2017	BY	0.042188	25-29	Negative
BY0519	SizeEstimation 2017	BY	0.21094	30-34	Positive
BY0520	SizeEstimation 2017	BY	0.84376	35-39	Positive
BY0522	SizeEstimation 2017	BY	0.21094	20-24	Positive
BY0523	SizeEstimation 2017	BY	0.52735	25-29	Positive
BY0524	SizeEstimation 2017	BY	2.1094	35-39	Positive
BY0525	SizeEstimation 2017	BY	0.052735	20-24	Positive
BY0527	SizeEstimation 2017	BY	4.2188	20-24	Negative
BY0528	SizeEstimation 2017	BY	0.84376	30-34	Positive
BY0529	SizeEstimation 2017	BY	2.1094	25-29	Positive
BY0530	SizeEstimation 2017	BY	0.21094	35-39	Positive
BY0532	SizeEstimation 2017	BY	2.1094	20-24	Positive
BY0533	SizeEstimation 2017	BY	0.84376	35-39	Positive
BY0534	SizeEstimation 2017	BY	1.0547	25-29	Negative
BY0537	SizeEstimation 2017	BY	2.1094	25-29	Negative
BY0540	SizeEstimation 2017	BY	0.602686	35-39	Positive
BY0541	SizeEstimation 2017	BY	0.84376	30-34	Positive
BY0543	SizeEstimation 2017	BY	1.40627	25-29	Positive
BY0544	SizeEstimation 2017	BY	0.21094	25-29	Negative
BY0545	SizeEstimation 2017	BY	0.84376	35-39	Positive
BY0546	SizeEstimation 2017	BY	1.0547	30-34	Positive
BY0547	SizeEstimation 2017	BY	0.084376	25-29	Negative
BY0548	SizeEstimation 2017	BY	2.1094	25-29	Positive
BY0549	SizeEstimation 2017	BY	4.2188	30-34	Negative
BY0550	SizeEstimation 2017	BY	4.2188	25-29	Negative
BY0552	SizeEstimation 2017	BY	1.40627	35-39	Negative
BY0553	SizeEstimation 2017	BY	1.40627	25-29	Negative
BY0554	SizeEstimation 2017	BY	0.703133	35-39	Negative
BY0555	SizeEstimation 2017	BY	0.21094	20-24	Positive
BY0556	SizeEstimation 2017	BY	0.602686	30-34	Positive
BY0559	SizeEstimation 2017	BY	0.21094	20-24	Negative
BY0560	SizeEstimation 2017	BY	0.42188	25-29	Positive
BY0562	SizeEstimation 2017	BY	4.2188	35-39	Negative
BY0563	SizeEstimation 2017	BY	0.0767055	35-39	Positive
BY0564	SizeEstimation 2017	BY	0.42188	18-19	Positive
BY0566	SizeEstimation 2017	BY	0.84376	20-24	Positive
BY0567	SizeEstimation 2017	BY	1.0547	20-24	Positive
BY0568	SizeEstimation 2017	BY	0.42188	20-24	Positive
BY0569	SizeEstimation 2017	BY	1.0547	18-19	Positive
BY0570	SizeEstimation 2017	BY	0.281253	25-29	Negative
BY0571	SizeEstimation 2017	BY	0.703133	35-39	Positive
BY0572	SizeEstimation 2017	BY	1.40627	20-24	Positive
BY0574	SizeEstimation 2017	BY	0.703133	30-34	Negative
BY0575	SizeEstimation 2017	BY	1.0547	20-24	Negative
BY0576	SizeEstimation 2017	BY	2.1094	25-29	Positive
BY0577	SizeEstimation 2017	BY	2.1094	20-24	Negative
BY0578	SizeEstimation 2017	BY	0.84376	25-29	Positive
BY0579	SizeEstimation 2017	BY	0.602686	20-24	Negative
BY0582	SizeEstimation 2017	BY	2.1094	18-19	Negative
BY0584	SizeEstimation 2017	BY	0.281253	35-39	Positive
BY0585	SizeEstimation 2017	BY	1.0547	25-29	Negative
BY0586	SizeEstimation 2017	BY	0.42188	35-39	Negative
BY0587	SizeEstimation 2017	BY	0.703133	20-24	Positive
BY0588	SizeEstimation 2017	BY	0.703133	35-39	Positive
BY0589	SizeEstimation 2017	BY	0.84376	18-19	Negative
BY0590	SizeEstimation 2017	BY	1.40627	30-34	Positive
BY0591	SizeEstimation 2017	BY	1.0547	20-24	Negative
BY0592	SizeEstimation 2017	BY	0.84376	20-24	Negative
BY0593	SizeEstimation 2017	BY	1.0547	25-29	Negative
BY0594	SizeEstimation 2017	BY	0.602686	30-34	Positive
BY0595	SizeEstimation 2017	BY	0.42188	30-34	Positive
BY0596	SizeEstimation 2017	BY	0.084376	20-24	Negative
BY0597	SizeEstimation 2017	BY	1.40627	20-24	Negative
BY0598	SizeEstimation 2017	BY	1.40627	35-39	Negative
BY0599	SizeEstimation 2017	BY	1.40627	20-24	Negative
BY0600	SizeEstimation 2017	BY	0.383527	25-29	Negative
BY0601	SizeEstimation 2017	BY	1.40627	35-39	Positive
BY0602	SizeEstimation 2017	BY	0.602686	20-24	Negative
BY0603	SizeEstimation 2017	BY	0.84376	25-29	Negative
BY0605	SizeEstimation 2017	BY	1.0547	30-34	Positive
BY0606	SizeEstimation 2017	BY	0.602686	30-34	Positive
BY0608	SizeEstimation 2017	BY	2.1094	30-34	Negative
BY0609	SizeEstimation 2017	BY	0.390504	30-34	Positive
BY0610	SizeEstimation 2017	BY	2.1094	25-29	Negative
BY0612	SizeEstimation 2017	BY	0.42188	20-24	Negative
BY0613	SizeEstimation 2017	BY	0.42188	30-34	Positive
BY0614	SizeEstimation 2017	BY	2.1094	30-34	Positive
BY0615	SizeEstimation 2017	BY	2.1094	25-29	Negative
BY0616	SizeEstimation 2017	BY	0.703133	35-39	Negative
BY0618	SizeEstimation 2017	BY	0.281253	35-39	Positive
BY0619	SizeEstimation 2017	BY	1.0547	30-34	Positive
BY0620	SizeEstimation 2017	BY	0.42188	25-29	Positive
BY0621	SizeEstimation 2017	BY	0.42188	20-24	Positive
BY0622	SizeEstimation 2017	BY	0.84376	20-24	Negative
BY0623	SizeEstimation 2017	BY	0.84376	25-29	Positive
BY0624	SizeEstimation 2017	BY	0.42188	35-39	Positive
BY0625	SizeEstimation 2017	BY	4.2188	30-34	Negative
BY0626	SizeEstimation 2017	BY	0.42188	25-29	Positive
BY0627	SizeEstimation 2017	BY	1.0547	25-29	Negative
BY0628	SizeEstimation 2017	BY	2.1094	25-29	Negative
BY0629	SizeEstimation 2017	BY	1.40627	25-29	Positive
BY0630	SizeEstimation 2017	BY	0.42188	35-39	Positive
BY0631	SizeEstimation 2017	BY	0.42188	20-24	Negative
BY0632	SizeEstimation 2017	BY	0.42188	25-29	Negative
BY0633	SizeEstimation 2017	BY	0.42188	20-24	Positive
BY0634	SizeEstimation 2017	BY	0.703133	35-39	Negative
BY0638	SizeEstimation 2017	BY	1.40627	35-39	Positive
BY0639	SizeEstimation 2017	BY	0.84376	30-34	Positive
BY0640	SizeEstimation 2017	BY	0.351567	18-19	Negative
BY0641	SizeEstimation 2017	BY	0.703133	18-19	Negative
BY0642	SizeEstimation 2017	BY	1.40627	18-19	Negative
BY0643	SizeEstimation 2017	BY	0.21094	35-39	Positive
BY0644	SizeEstimation 2017	BY	0.703133	35-39	Positive
BY0645	SizeEstimation 2017	BY	0.21094	35-39	Negative
BY0646	SizeEstimation 2017	BY	1.0547	25-29	Negative
BY0647	SizeEstimation 2017	BY	0.42188	20-24	Positive
BY0649	SizeEstimation 2017	BY	0.84376	20-24	Positive
BY0652	SizeEstimation 2017	BY	0.703133	30-34	Negative
BY0656	SizeEstimation 2017	BY	1.40627	25-29	Positive
BY0657	SizeEstimation 2017	BY	1.0547	20-24	Negative
BY0658	SizeEstimation 2017	BY	0.281253	30-34	Positive
BY0660	SizeEstimation 2017	BY	1.0547	18-19	Negative
BY0661	SizeEstimation 2017	BY	2.1094	20-24	Negative
BY0663	SizeEstimation 2017	BY	0.281253	20-24	Positive
BY0664	SizeEstimation 2017	BY	0.183426	18-19	Negative
BY0665	SizeEstimation 2017	BY	1.0547	18-19	Negative
BY0666	SizeEstimation 2017	BY	0.84376	25-29	Negative
BY0667	SizeEstimation 2017	BY	0.140627	25-29	Positive
BY0670	SizeEstimation 2017	BY	0.42188	30-34	Positive
BY0671	SizeEstimation 2017	BY	1.40627	35-39	Negative
BY0672	SizeEstimation 2017	BY	0.84376	30-34	Positive
BY0673	SizeEstimation 2017	BY	0.42188	35-39	Positive
BY0674	SizeEstimation 2017	BY	0.281253	25-29	Negative
BY0675	SizeEstimation 2017	BY	0.84376	35-39	Positive
BY0676	SizeEstimation 2017	BY	0.383527	35-39	Negative
BY0677	SizeEstimation 2017	BY	0.84376	25-29	Positive
BY0679	SizeEstimation 2017	BY	1.40627	25-29	Positive
BY0680	SizeEstimation 2017	BY	4.2188	35-39	Positive
BY0681	SizeEstimation 2017	BY	0.21094	30-34	Positive
BY0682	SizeEstimation 2017	BY	4.2188	35-39	Positive
BY0683	SizeEstimation 2017	BY	1.40627	20-24	Positive
BY0684	SizeEstimation 2017	BY	0.42188	25-29	Negative
BY0685	SizeEstimation 2017	BY	0.84376	20-24	Negative
BY0686	SizeEstimation 2017	BY	2.1094	35-39	Positive
BY0687	SizeEstimation 2017	BY	0.42188	20-24	Positive
BY0688	SizeEstimation 2017	BY	0.52735	25-29	Negative
BY0689	SizeEstimation 2017	BY	0.703133	20-24	Positive
BY0690	SizeEstimation 2017	BY	0.42188	25-29	Positive
BY0691	SizeEstimation 2017	BY	1.0547	18-19	Positive
BY0692	SizeEstimation 2017	BY	1.40627	30-34	Positive
BY0693	SizeEstimation 2017	BY	0.602686	20-24	Negative
BY0695	SizeEstimation 2017	BY	1.0547	20-24	Positive
BY0696	SizeEstimation 2017	BY	0.42188	35-39	Negative
BY0697	SizeEstimation 2017	BY	2.1094	20-24	Negative
BY0698	SizeEstimation 2017	BY	1.40627	30-34	Positive
BY0700	SizeEstimation 2017	BY	4.2188	20-24	Positive
BY0702	SizeEstimation 2017	BY	0.084376	25-29	Positive
BY0703	SizeEstimation 2017	BY	0.324523	35-39	Positive
BY0705	SizeEstimation 2017	BY	2.1094	30-34	Positive
BY0707	SizeEstimation 2017	BY	0.84376	25-29	Negative
BY0708	SizeEstimation 2017	BY	0.84376	20-24	Negative
BY0709	SizeEstimation 2017	BY	1.0547	20-24	Negative
BY0710	SizeEstimation 2017	BY	1.40627	18-19	Negative
BY0711	SizeEstimation 2017	BY	1.0547	18-19	Negative
BY0712	SizeEstimation 2017	BY	1.0547	20-24	Negative
BY0713	SizeEstimation 2017	BY	2.1094	20-24	Negative
BY0714	SizeEstimation 2017	BY	1.40627	20-24	Negative
BY0715	SizeEstimation 2017	BY	1.40627	20-24	Negative
BY0717	SizeEstimation 2017	BY	1.0547	25-29	Negative
BY0718	SizeEstimation 2017	BY	0.21094	20-24	Negative
BY0719	SizeEstimation 2017	BY	0.42188	25-29	Negative
BY0720	SizeEstimation 2017	BY	0.21094	25-29	Negative
BY0721	SizeEstimation 2017	BY	0.703133	25-29	Positive
BY0722	SizeEstimation 2017	BY	0.84376	30-34	Positive
BY0723	SizeEstimation 2017	BY	0.84376	25-29	Positive
BY0725	SizeEstimation 2017	BY	0.42188	25-29	Positive
BY0726	SizeEstimation 2017	BY	1.40627	20-24	Negative
BY0728	SizeEstimation 2017	BY	4.2188	25-29	Negative
BY0729	SizeEstimation 2017	BY	0.21094	25-29	Positive
BY0730	SizeEstimation 2017	BY	0.390504	18-19	Negative
BY0731	SizeEstimation 2017	BY	0.140627	25-29	Negative
BY0732	SizeEstimation 2017	BY	0.703133	30-34	Positive
BY0733	SizeEstimation 2017	BY	0.390504	20-24	Negative
BY0734	SizeEstimation 2017	BY	2.1094	20-24	Negative
BY0735	SizeEstimation 2017	BY	0.281253	20-24	Positive
BY0736	SizeEstimation 2017	BY	0.84376	20-24	Negative
BY0737	SizeEstimation 2017	BY	0.703133	25-29	Positive
BY0738	SizeEstimation 2017	BY	1.0547	30-34	Positive
BY0739	SizeEstimation 2017	BY	2.1094	25-29	Negative
BY0740	SizeEstimation 2017	BY	2.1094	35-39	Negative
BY0741	SizeEstimation 2017	BY	0.234378	25-29	Negative
BY0742	SizeEstimation 2017	BY	0.84376	20-24	Negative
BY0743	SizeEstimation 2017	BY	2.1094	18-19	Negative
BY0744	SizeEstimation 2017	BY	4.2188	30-34	Negative
BY0745	SizeEstimation 2017	BY	1.40627	30-34	Positive
BY0746	SizeEstimation 2017	BY	0.42188	30-34	Negative
BY0747	SizeEstimation 2017	BY	0.42188	25-29	Positive
BY0748	SizeEstimation 2017	BY	2.1094	20-24	Negative
BY0749	SizeEstimation 2017	BY	0.42188	35-39	Positive
BY0750	SizeEstimation 2017	BY	0.703133	30-34	Negative
BY0751	SizeEstimation 2017	BY	2.1094	20-24	Positive
BY0752	SizeEstimation 2017	BY	0.383527	35-39	Positive
BY0754	SizeEstimation 2017	BY	2.1094	20-24	Positive
BY0755	SizeEstimation 2017	BY	0.084376	25-29	Positive
BY0756	SizeEstimation 2017	BY	0.21094	20-24	Positive
BY0758	SizeEstimation 2017	BY	1.40627	25-29	Negative
BY0759	SizeEstimation 2017	BY	0.42188	20-24	Negative
BY0760	SizeEstimation 2017	BY	1.0547	35-39	Positive
BY0761	SizeEstimation 2017	BY	0.84376	35-39	Positive
BY0762	SizeEstimation 2017	BY	0.42188	35-39	Positive
BY0763	SizeEstimation 2017	BY	0.84376	18-19	Positive
BY0764	SizeEstimation 2017	BY	2.1094	25-29	Positive
BY0765	SizeEstimation 2017	BY	0.84376	20-24	Positive
BY0766	SizeEstimation 2017	BY	0.52735	30-34	Positive
BY0767	SizeEstimation 2017	BY	1.0547	25-29	Negative
BY0768	SizeEstimation 2017	BY	0.42188	20-24	Positive
BY0769	SizeEstimation 2017	BY	0.21094	20-24	Positive
BY0770	SizeEstimation 2017	BY	0.84376	30-34	Positive
BY0771	SizeEstimation 2017	BY	1.40627	20-24	Negative
BY0772	SizeEstimation 2017	BY	0.602686	25-29	Positive
BY0773	SizeEstimation 2017	BY	1.40627	18-19	Negative
BY0774	SizeEstimation 2017	BY	1.40627	18-19	Negative
BY0775	SizeEstimation 2017	BY	1.0547	25-29	Negative
BY0776	SizeEstimation 2017	BY	0.42188	30-34	Positive
BY0777	SizeEstimation 2017	BY	1.0547	25-29	Positive
BY0778	SizeEstimation 2017	BY	0.84376	25-29	Positive
BY0779	SizeEstimation 2017	BY	0.131838	25-29	Positive
BY0780	SizeEstimation 2017	BY	0.84376	25-29	Positive
BY0781	SizeEstimation 2017	BY	0.168752	35-39	Positive
BY0782	SizeEstimation 2017	BY	0.84376	25-29	Negative
BY0783	SizeEstimation 2017	BY	1.40627	25-29	Positive
BY0784	SizeEstimation 2017	BY	0.248165	30-34	Positive
BY0785	SizeEstimation 2017	BY	1.40627	20-24	Positive
BY0786	SizeEstimation 2017	BY	0.42188	30-34	Positive
BY0787	SizeEstimation 2017	BY	0.84376	35-39	Positive
BY0788	SizeEstimation 2017	BY	0.703133	35-39	Positive
BY0789	SizeEstimation 2017	BY	2.1094	30-34	Positive
BY0790	SizeEstimation 2017	BY	0.84376	18-19	Negative
BY0791	SizeEstimation 2017	BY	0.42188	25-29	Positive
BY0792	SizeEstimation 2017	BY	1.40627	35-39	Positive
BY0793	SizeEstimation 2017	BY	2.1094	20-24	Negative
BY0794	SizeEstimation 2017	BY	0.42188	30-34	Positive
BY0795	SizeEstimation 2017	BY	0.84376	35-39	Positive
BY0796	SizeEstimation 2017	BY	0.602686	18-19	Negative
BY0797	SizeEstimation 2017	BY	0.42188	25-29	Positive
BY0798	SizeEstimation 2017	BY	0.21094	20-24	Positive
BY0799	SizeEstimation 2017	BY	0.390504	20-24	Positive
BY0800	SizeEstimation 2017	BY	0.42188	25-29	Negative
BY0802	SizeEstimation 2017	BY	1.40627	25-29	Negative
BY0803	SizeEstimation 2017	BY	0.42188	35-39	Positive
BY0804	SizeEstimation 2017	BY	0.383527	30-34	Negative
BY0805	SizeEstimation 2017	BY	1.0547	30-34	Negative
BY0806	SizeEstimation 2017	BY	0.21094	18-19	Negative
BY0807	SizeEstimation 2017	BY	1.0547	25-29	Positive
BY0808	SizeEstimation 2017	BY	0.42188	30-34	Negative
BY0809	SizeEstimation 2017	BY	0.602686	25-29	Positive
BY0810	SizeEstimation 2017	BY	0.84376	18-19	Negative
BY0811	SizeEstimation 2017	BY	0.42188	30-34	Positive
BY0812	SizeEstimation 2017	BY	0.703133	20-24	Positive
BY0813	SizeEstimation 2017	BY	2.1094	25-29	Negative
BY0814	SizeEstimation 2017	BY	0.468756	20-24	Negative
BY0815	SizeEstimation 2017	BY	0.281253	20-24	Negative
BY0816	SizeEstimation 2017	BY	0.84376	25-29	Negative
BY0817	SizeEstimation 2017	BY	0.263675	25-29	Negative
HR0002	SizeEstimation 2017	GW	0.82627	30-34	Positive
HR0003	SizeEstimation 2017	GW	1.2394	30-34	Negative
HR0004	SizeEstimation 2017	GW	0.0991523	35-39	Positive
HR0005	SizeEstimation 2017	GW	2.47881	25-29	Negative
HR0006	SizeEstimation 2017	GW	0.165254	35-39	Positive
HR0007	SizeEstimation 2017	GW	0.330508	25-29	Negative
HR0008	SizeEstimation 2017	GW	0.991524	30-34	Positive
HR0009	SizeEstimation 2017	GW	0.991524	30-34	Positive
HR0010	SizeEstimation 2017	GW	1.2394	25-29	Negative
HR0011	SizeEstimation 2017	GW	0.12394	25-29	Negative
HR0012	SizeEstimation 2017	GW	0.708231	20-24	Positive
HR0013	SizeEstimation 2017	GW	0.330508	25-29	Positive
HR0015	SizeEstimation 2017	GW	0.495762	35-39	Positive
HR0016	SizeEstimation 2017	GW	0.991524	35-39	Negative
HR0018	SizeEstimation 2017	GW	0.413135	25-29	Positive
HR0020	SizeEstimation 2017	GW	0.0247881	30-34	Positive
HR0021	SizeEstimation 2017	GW	0.991524	25-29	Negative
HR0022	SizeEstimation 2017	GW	0.247881	20-24	Positive
HR0023	SizeEstimation 2017	GW	2.47881	20-24	Positive
HR0024	SizeEstimation 2017	GW	0.247881	25-29	Negative
HR0025	SizeEstimation 2017	GW	2.47881	30-34	Negative
HR0026	SizeEstimation 2017	GW	0.991524	20-24	Negative
HR0027	SizeEstimation 2017	GW	2.47881	20-24	Negative
HR0028	SizeEstimation 2017	GW	0.619702	25-29	Negative
HR0029	SizeEstimation 2017	GW	0.247881	25-29	Positive
HR0030	SizeEstimation 2017	GW	0.165254	20-24	Negative
HR0031	SizeEstimation 2017	GW	0.330508	35-39	Positive
HR0032	SizeEstimation 2017	GW	0.495762	25-29	Positive
HR0033	SizeEstimation 2017	GW	0.495762	35-39	Negative
HR0035	SizeEstimation 2017	GW	0.165254	30-34	Positive
HR0036	SizeEstimation 2017	GW	1.2394	30-34	Negative
HR0037	SizeEstimation 2017	GW	0.0413135	35-39	Positive
HR0038	SizeEstimation 2017	GW	0.495762	25-29	Positive
HR0039	SizeEstimation 2017	GW	0.0991523	20-24	Negative
HR0040	SizeEstimation 2017	GW	0.247881	25-29	Positive
HR0041	SizeEstimation 2017	GW	2.47881	30-34	Positive
HR0042	SizeEstimation 2017	GW	0.247881	25-29	Positive
HR0043	SizeEstimation 2017	GW	0.991524	20-24	Positive
HR0045	SizeEstimation 2017	GW	2.47881	18-19	Positive
HR0046	SizeEstimation 2017	GW	0.495762	35-39	Positive
HR0047	SizeEstimation 2017	GW	0.330508	35-39	Positive
HR0048	SizeEstimation 2017	GW	2.47881	25-29	Negative
HR0049	SizeEstimation 2017	GW	0.330508	30-34	Positive
HR0050	SizeEstimation 2017	GW	2.47881	25-29	Negative
HR0051	SizeEstimation 2017	GW	0.165254	30-34	Positive
HR0052	SizeEstimation 2017	GW	0.991524	20-24	Positive
HR0053	SizeEstimation 2017	GW	1.2394	25-29	Positive
HR0057	SizeEstimation 2017	GW	0.991524	20-24	Positive
HR0058	SizeEstimation 2017	GW	0.991524	25-29	Negative
HR0059	SizeEstimation 2017	GW	0.330508	25-29	Positive
HR0060	SizeEstimation 2017	GW	0.495762	30-34	Positive
HR0061	SizeEstimation 2017	GW	0.082627	20-24	Negative
HR0062	SizeEstimation 2017	GW	0.330508	20-24	Positive
HR0063	SizeEstimation 2017	GW	0.991524	20-24	Negative
HR0064	SizeEstimation 2017	GW	0.247881	25-29	Positive
HR0065	SizeEstimation 2017	GW	1.2394	25-29	Negative
HR0066	SizeEstimation 2017	GW	2.47881	25-29	Positive
HR0067	SizeEstimation 2017	GW	0.495762	30-34	Positive
HR0068	SizeEstimation 2017	GW	2.47881	30-34	Negative
HR0069	SizeEstimation 2017	GW	0.423028	20-24	Negative
HR0070	SizeEstimation 2017	GW	0.330508	30-34	Negative
HR0071	SizeEstimation 2017	GW	0.165254	35-39	Positive
HR0072	SizeEstimation 2017	GW	0.330508	30-34	Positive
HR0074	SizeEstimation 2017	GW	0.82627	35-39	Positive
HR0075	SizeEstimation 2017	GW	0.165254	25-29	Positive
HR0076	SizeEstimation 2017	GW	1.2394	25-29	Positive
HR0077	SizeEstimation 2017	GW	0.12394	20-24	Positive
HR0078	SizeEstimation 2017	GW	0.991524	18-19	Positive
HR0079	SizeEstimation 2017	GW	4.95762	35-39	Negative
HR0080	SizeEstimation 2017	GW	1.2394	35-39	Positive
HR0081	SizeEstimation 2017	GW	0.708231	30-34	Positive
HR0082	SizeEstimation 2017	GW	0.991524	30-34	Positive
HR0083	SizeEstimation 2017	GW	0.495762	20-24	Negative
HR0084	SizeEstimation 2017	GW	0.330508	25-29	Negative
HR0085	SizeEstimation 2017	GW	0.495762	30-34	Positive
HR0086	SizeEstimation 2017	GW	1.2394	20-24	Negative
HR0087	SizeEstimation 2017	GW	0.330508	20-24	Positive
HR0088	SizeEstimation 2017	GW	0.991524	25-29	Negative
HR0089	SizeEstimation 2017	GW	0.495762	30-34	Positive
HR0090	SizeEstimation 2017	GW	1.65254	35-39	Positive
HR0091	SizeEstimation 2017	GW	0.190678	25-29	Negative
HR0092	SizeEstimation 2017	GW	0.991524	25-29	Negative
HR0093	SizeEstimation 2017	GW	1.65254	20-24	Positive
HR0094	SizeEstimation 2017	GW	2.47881	35-39	Positive
HR0095	SizeEstimation 2017	GW	0.495762	20-24	Negative
HR0096	SizeEstimation 2017	GW	0.495762	20-24	Negative
HR0097	SizeEstimation 2017	GW	0.0495762	35-39	Positive
HR0098	SizeEstimation 2017	GW	0.991524	20-24	Positive
HR0099	SizeEstimation 2017	GW	0.495762	20-24	Positive
HR0100	SizeEstimation 2017	GW	1.65254	25-29	Positive
HR0101	SizeEstimation 2017	GW	0.0495762	30-34	Positive
HR0102	SizeEstimation 2017	GW	0.0991523	35-39	Positive
HR0103	SizeEstimation 2017	GW	0.619702	35-39	Negative
HR0104	SizeEstimation 2017	GW	0.154926	25-29	Negative
HR0105	SizeEstimation 2017	GW	0.495762	35-39	Positive
HR0109	SizeEstimation 2017	GW	0.991524	25-29	Negative
HR0111	SizeEstimation 2017	GW	1.65254	25-29	Positive
HR0112	SizeEstimation 2017	GW	1.2394	30-34	Positive
HR0113	SizeEstimation 2017	GW	0.495762	30-34	Positive
HR0114	SizeEstimation 2017	GW	1.65254	25-29	Positive
HR0115	SizeEstimation 2017	GW	0.247881	20-24	Negative
HR0116	SizeEstimation 2017	GW	0.236077	35-39	Positive
HR0117	SizeEstimation 2017	GW	0.708231	35-39	Negative
HR0121	SizeEstimation 2017	GW	0.495762	25-29	Negative
HR0122	SizeEstimation 2017	GW	0.247881	20-24	Negative
HR0123	SizeEstimation 2017	GW	0.330508	30-34	Negative
HR0124	SizeEstimation 2017	GW	0.165254	25-29	Positive
HR0125	SizeEstimation 2017	GW	0.82627	30-34	Negative
HR0126	SizeEstimation 2017	GW	0.247881	30-34	Negative
HR0127	SizeEstimation 2017	GW	0.708231	30-34	Positive
HR0129	SizeEstimation 2017	GW	0.198305	35-39	Positive
HR0130	SizeEstimation 2017	GW	0.165254	25-29	Negative
HR0131	SizeEstimation 2017	GW	0.991524	30-34	Positive
HR0132	SizeEstimation 2017	GW	0.82627	30-34	Positive
HR0134	SizeEstimation 2017	GW	0.413135	25-29	Positive
HR0135	SizeEstimation 2017	GW	0.82627	25-29	Negative
HR0136	SizeEstimation 2017	GW	0.495762	30-34	Negative
HR0137	SizeEstimation 2017	GW	0.423028	30-34	Positive
HR0138	SizeEstimation 2017	GW	1.65254	25-29	Negative
HR0140	SizeEstimation 2017	GW	0.330508	25-29	Negative
HR0141	SizeEstimation 2017	GW	0.00991524	25-29	Positive
HR0142	SizeEstimation 2017	GW	0.991524	30-34	Positive
HR0143	SizeEstimation 2017	GW	1.65254	25-29	Negative
HR0144	SizeEstimation 2017	GW	1.65254	20-24	Negative
HR0145	SizeEstimation 2017	GW	0.991524	30-34	Positive
HR0146	SizeEstimation 2017	GW	0.495762	25-29	Positive
HR0147	SizeEstimation 2017	GW	0.991524	25-29	Negative
HR0148	SizeEstimation 2017	GW	2.47881	30-34	Positive
HR0149	SizeEstimation 2017	GW	0.247881	30-34	Negative
HR0150	SizeEstimation 2017	GW	0.708231	35-39	Positive
HR0151	SizeEstimation 2017	GW	0.0991523	25-29	Positive
HR0152	SizeEstimation 2017	GW	0.495762	25-29	Positive
HR0153	SizeEstimation 2017	GW	0.82627	20-24	Negative
HR0154	SizeEstimation 2017	GW	0.354116	35-39	Negative
HR0155	SizeEstimation 2017	GW	0.495762	30-34	Positive
HR0156	SizeEstimation 2017	GW	1.2394	20-24	Negative
HR0157	SizeEstimation 2017	GW	0.330508	30-34	Positive
HR0158	SizeEstimation 2017	GW	0.247881	30-34	Positive
HR0159	SizeEstimation 2017	GW	0.991524	20-24	Negative
HR0160	SizeEstimation 2017	GW	1.2394	20-24	Negative
HR0161	SizeEstimation 2017	GW	0.450693	30-34	Negative
HR0162	SizeEstimation 2017	GW	0.0661016	35-39	Positive
HR0163	SizeEstimation 2017	GW	0.619702	20-24	Negative
HR0164	SizeEstimation 2017	GW	0.991524	25-29	Positive
HR0167	SizeEstimation 2017	GW	0.82627	25-29	Negative
HR0168	SizeEstimation 2017	GW	0.991524	20-24	Positive
HR0169	SizeEstimation 2017	GW	0.165254	35-39	Negative
HR0170	SizeEstimation 2017	GW	0.82627	25-29	Negative
HR0171	SizeEstimation 2017	GW	0.165254	20-24	Negative
HR0172	SizeEstimation 2017	GW	0.495762	25-29	Negative
HR0173	SizeEstimation 2017	GW	0.215549	30-34	Positive
HR0174	SizeEstimation 2017	GW	0.0991523	25-29	Positive
HR0176	SizeEstimation 2017	GW	0.991524	35-39	Negative
HR0177	SizeEstimation 2017	GW	0.550846	30-34	Positive
HR0178	SizeEstimation 2017	GW	1.65254	30-34	Positive
HR0179	SizeEstimation 2017	GW	0.247881	25-29	Negative
HR0181	SizeEstimation 2017	GW	2.47881	18-19	Negative
HR0182	SizeEstimation 2017	GW	0.82627	30-34	Positive
HR0183	SizeEstimation 2017	GW	2.47881	20-24	Negative
HR0184	SizeEstimation 2017	GW	4.95762	25-29	Positive
HR0185	SizeEstimation 2017	GW	2.47881	25-29	Positive
HR0186	SizeEstimation 2017	GW	0.991524	25-29	Negative
HR0187	SizeEstimation 2017	GW	0.991524	25-29	Negative
HR0190	SizeEstimation 2017	GW	0.82627	35-39	Positive
HR0191	SizeEstimation 2017	GW	2.47881	25-29	Negative
HR0192	SizeEstimation 2017	GW	1.65254	25-29	Negative
HR0193	SizeEstimation 2017	GW	1.2394	25-29	Negative
HR0194	SizeEstimation 2017	GW	0.495762	30-34	Positive
HR0195	SizeEstimation 2017	GW	0.330508	35-39	Negative
HR0196	SizeEstimation 2017	GW	0.991524	20-24	Negative
HR0197	SizeEstimation 2017	GW	0.619702	25-29	Negative
HR0198	SizeEstimation 2017	GW	0.198305	20-24	Positive
HR0199	SizeEstimation 2017	GW	0.991524	30-34	Positive
HR0200	SizeEstimation 2017	GW	0.247881	30-34	Negative
HR0201	SizeEstimation 2017	GW	1.2394	25-29	Positive
HR0203	SizeEstimation 2017	GW	1.65254	25-29	Negative
HR0204	SizeEstimation 2017	GW	0.495762	35-39	Negative
HR0205	SizeEstimation 2017	GW	0.991524	20-24	Negative
HR0206	SizeEstimation 2017	GW	0.247881	25-29	Negative
HR0207	SizeEstimation 2017	GW	0.247881	20-24	Negative
HR0208	SizeEstimation 2017	GW	0.247881	35-39	Positive
HR0209	SizeEstimation 2017	GW	0.82627	30-34	Negative
HR0210	SizeEstimation 2017	GW	1.2394	30-34	Positive
HR0211	SizeEstimation 2017	GW	0.247881	35-39	Positive
HR0212	SizeEstimation 2017	GW	0.0495762	35-39	Negative
HR0213	SizeEstimation 2017	GW	0.247881	30-34	Positive
HR0214	SizeEstimation 2017	GW	0.991524	35-39	Positive
HR0216	SizeEstimation 2017	GW	1.2394	25-29	Negative
HR0218	SizeEstimation 2017	GW	0.619702	25-29	Negative
HR0219	SizeEstimation 2017	GW	0.991524	30-34	Negative
HR0220	SizeEstimation 2017	GW	0.495762	30-34	Positive
HR0222	SizeEstimation 2017	GW	0.991524	25-29	Negative
HR0224	SizeEstimation 2017	GW	0.0991523	30-34	Positive
HR0225	SizeEstimation 2017	GW	0.12394	35-39	Positive
HR0226	SizeEstimation 2017	GW	0.82627	20-24	Positive
HR0227	SizeEstimation 2017	GW	0.247881	25-29	Positive
HR0228	SizeEstimation 2017	GW	1.2394	25-29	Positive
HR0230	SizeEstimation 2017	GW	0.165254	35-39	Negative
HR0232	SizeEstimation 2017	GW	1.65254	20-24	Negative
HR0233	SizeEstimation 2017	GW	0.495762	30-34	Positive
HR0236	SizeEstimation 2017	GW	0.82627	25-29	Positive
HR0237	SizeEstimation 2017	GW	0.165254	30-34	Negative
HR0238	SizeEstimation 2017	GW	0.495762	30-34	Positive
HR0240	SizeEstimation 2017	GW	1.2394	35-39	Positive
HR0242	SizeEstimation 2017	GW	2.47881	30-34	Negative
HR0244	SizeEstimation 2017	GW	1.2394	35-39	Positive
HR0245	SizeEstimation 2017	GW	0.247881	30-34	Positive
HR0246	SizeEstimation 2017	GW	0.991524	20-24	Positive
HR0247	SizeEstimation 2017	GW	0.247881	18-19	Negative
HR0248	SizeEstimation 2017	GW	2.47881	30-34	Negative
HR0250	SizeEstimation 2017	GW	2.47881	35-39	Negative
HR0251	SizeEstimation 2017	GW	0.82627	25-29	Positive
HR0252	SizeEstimation 2017	GW	1.2394	25-29	Negative
HR0253	SizeEstimation 2017	GW	0.0708231	30-34	Negative
HR0254	SizeEstimation 2017	GW	1.2394	35-39	Negative
HR0255	SizeEstimation 2017	GW	0.619702	25-29	Positive
HR0256	SizeEstimation 2017	GW	0.495762	25-29	Positive
HR0257	SizeEstimation 2017	GW	0.247881	20-24	Positive
HR0258	SizeEstimation 2017	GW	1.65254	35-39	Positive
HR0259	SizeEstimation 2017	GW	2.47881	18-19	Negative
HR0262	SizeEstimation 2017	GW	0.82627	20-24	Negative
HR0264	SizeEstimation 2017	GW	0.82627	25-29	Negative
HR0265	SizeEstimation 2017	GW	0.165254	30-34	Positive
HR0266	SizeEstimation 2017	GW	0.991524	18-19	Negative
HR0267	SizeEstimation 2017	GW	0.413135	30-34	Negative
HR0268	SizeEstimation 2017	GW	0.0991523	35-39	Positive
HR0269	SizeEstimation 2017	GW	0.330508	35-39	Positive
HR0270	SizeEstimation 2017	GW	0.247881	35-39	Positive
HR0271	SizeEstimation 2017	GW	0.0991523	20-24	Positive
HR0272	SizeEstimation 2017	GW	2.47881	30-34	Positive
HR0273	SizeEstimation 2017	GW	0.495762	30-34	Positive
HR0274	SizeEstimation 2017	GW	0.450693	25-29	Positive
HR0275	SizeEstimation 2017	GW	1.2394	25-29	Negative
HR0277	SizeEstimation 2017	GW	0.495762	20-24	Negative
HR0278	SizeEstimation 2017	GW	1.2394	30-34	Positive
HR0280	SizeEstimation 2017	GW	0.330508	35-39	Positive
HR0281	SizeEstimation 2017	GW	0.495762	30-34	Negative
HR0282	SizeEstimation 2017	GW	0.165254	20-24	Negative
HR0283	SizeEstimation 2017	GW	0.991524	30-34	Positive
HR0284	SizeEstimation 2017	GW	0.550846	35-39	Negative
HR0285	SizeEstimation 2017	GW	0.991524	25-29	Negative
HR0286	SizeEstimation 2017	GW	0.991524	35-39	Negative
HR0287	SizeEstimation 2017	GW	0.82627	30-34	Positive
HR0288	SizeEstimation 2017	GW	1.2394	25-29	Negative
HR0289	SizeEstimation 2017	GW	0.141646	30-34	Negative
HR0290	SizeEstimation 2017	GW	0.82627	20-24	Negative
HR0291	SizeEstimation 2017	GW	0.495762	20-24	Negative
HR0292	SizeEstimation 2017	GW	0.991524	20-24	Positive
HR0293	SizeEstimation 2017	GW	1.65254	30-34	Positive
HR0294	SizeEstimation 2017	GW	0.495762	25-29	Negative
HR0295	SizeEstimation 2017	GW	0.991524	20-24	Negative
HR0296	SizeEstimation 2017	GW	0.165254	30-34	Negative
HR0298	SizeEstimation 2017	GW	0.82627	25-29	Negative
HR0299	SizeEstimation 2017	GW	0.495762	30-34	Positive
HR0300	SizeEstimation 2017	GW	1.2394	25-29	Negative
HR0301	SizeEstimation 2017	GW	1.2394	20-24	Negative
HR0303	SizeEstimation 2017	GW	2.47881	30-34	Negative
HR0305	SizeEstimation 2017	GW	1.65254	30-34	Negative
HR0307	SizeEstimation 2017	GW	0.495762	20-24	Positive
HR0308	SizeEstimation 2017	GW	1.65254	30-34	Negative
HR0311	SizeEstimation 2017	GW	1.65254	35-39	Positive
HR0312	SizeEstimation 2017	GW	0.495762	25-29	Negative
HR0313	SizeEstimation 2017	GW	0.275423	35-39	Negative
HR0314	SizeEstimation 2017	GW	0.991524	20-24	Negative
HR0315	SizeEstimation 2017	GW	0.991524	30-34	Negative
HR0316	SizeEstimation 2017	GW	0.495762	35-39	Negative
HR0317	SizeEstimation 2017	GW	0.198305	30-34	Negative
HR0318	SizeEstimation 2017	GW	0.495762	25-29	Negative
HR0319	SizeEstimation 2017	GW	0.82627	30-34	Negative
HR0320	SizeEstimation 2017	GW	0.330508	25-29	Positive
HR0321	SizeEstimation 2017	GW	2.47881	25-29	Negative
HR0322	SizeEstimation 2017	GW	0.991524	35-39	Negative
HR0323	SizeEstimation 2017	GW	0.495762	30-34	Positive
HR0324	SizeEstimation 2017	GW	1.65254	25-29	Positive
HR0327	SizeEstimation 2017	GW	1.2394	25-29	Negative
HR0328	SizeEstimation 2017	GW	2.47881	35-39	Positive
HR0329	SizeEstimation 2017	GW	0.0991523	35-39	Positive
HR0330	SizeEstimation 2017	GW	0.0708231	20-24	Positive
HR0331	SizeEstimation 2017	GW	0.12394	25-29	Positive
HR0332	SizeEstimation 2017	GW	0.991524	20-24	Positive
HR0333	SizeEstimation 2017	GW	2.47881	35-39	Positive
HR0334	SizeEstimation 2017	GW	0.991524	30-34	Negative
HR0336	SizeEstimation 2017	GW	0.495762	18-19	Negative
HR0337	SizeEstimation 2017	GW	0.991524	25-29	Positive
HR0338	SizeEstimation 2017	GW	0.247881	35-39	Positive
HR0339	SizeEstimation 2017	GW	0.991524	30-34	Negative
HR0340	SizeEstimation 2017	GW	0.991524	20-24	Negative
HR0342	SizeEstimation 2017	GW	2.47881	35-39	Positive
HR0344	SizeEstimation 2017	GW	0.225346	20-24	Negative
HR0345	SizeEstimation 2017	GW	0.991524	20-24	Negative
HR0346	SizeEstimation 2017	GW	1.2394	30-34	Positive
HR0347	SizeEstimation 2017	GW	0.708231	30-34	Positive
HR0348	SizeEstimation 2017	GW	0.82627	30-34	Negative
HR0350	SizeEstimation 2017	GW	4.95762	35-39	Negative
HR0351	SizeEstimation 2017	GW	0.247881	35-39	Positive
HR0352	SizeEstimation 2017	GW	1.2394	35-39	Positive
HR0353	SizeEstimation 2017	GW	4.95762	30-34	Positive
HR0354	SizeEstimation 2017	GW	2.47881	30-34	Positive
HR0355	SizeEstimation 2017	GW	0.247881	30-34	Positive
HR0357	SizeEstimation 2017	GW	1.2394	20-24	Negative
HR0358	SizeEstimation 2017	GW	2.47881	20-24	Positive
HR0359	SizeEstimation 2017	GW	0.495762	30-34	Positive
HR0360	SizeEstimation 2017	GW	1.2394	25-29	Positive
HR0361	SizeEstimation 2017	GW	0.619702	25-29	Positive
HR0362	SizeEstimation 2017	GW	0.165254	20-24	Positive
HR0363	SizeEstimation 2017	GW	0.82627	20-24	Negative
HR0365	SizeEstimation 2017	GW	0.413135	25-29	Negative
HR0366	SizeEstimation 2017	GW	0.991524	20-24	Negative
HR0367	SizeEstimation 2017	GW	0.413135	30-34	Negative
HR0368	SizeEstimation 2017	GW	0.991524	20-24	Negative
HR0369	SizeEstimation 2017	GW	2.47881	18-19	Negative
HR0370	SizeEstimation 2017	GW	0.165254	25-29	Positive
HR0371	SizeEstimation 2017	GW	0.082627	18-19	Negative
HR0372	SizeEstimation 2017	GW	0.619702	20-24	Positive
HR0373	SizeEstimation 2017	GW	0.0495762	30-34	Positive
HR0374	SizeEstimation 2017	GW	2.47881	30-34	Positive
HR0375	SizeEstimation 2017	GW	0.247881	25-29	Positive
HR0376	SizeEstimation 2017	GW	2.47881	20-24	Negative
HR0378	SizeEstimation 2017	GW	0.247881	18-19	Negative
HR0379	SizeEstimation 2017	GW	1.65254	25-29	Positive
HR0380	SizeEstimation 2017	GW	2.47881	30-34	Positive
HR0381	SizeEstimation 2017	GW	0.354116	30-34	Negative
HR0383	SizeEstimation 2017	GW	0.991524	25-29	Negative
HR0385	SizeEstimation 2017	GW	0.495762	30-34	Positive
HR0386	SizeEstimation 2017	GW	0.495762	25-29	Negative
HR0387	SizeEstimation 2017	GW	0.991524	25-29	Negative
HR0388	SizeEstimation 2017	GW	0.991524	20-24	Negative
HR0390	SizeEstimation 2017	GW	1.2394	30-34	Negative
HR0391	SizeEstimation 2017	GW	0.330508	20-24	Negative
HR0392	SizeEstimation 2017	GW	0.708231	30-34	Negative
HR0393	SizeEstimation 2017	GW	2.47881	30-34	Positive
HR0394	SizeEstimation 2017	GW	0.82627	30-34	Positive
HR0395	SizeEstimation 2017	GW	0.991524	25-29	Positive
HR0396	SizeEstimation 2017	GW	2.47881	20-24	Positive
HR0397	SizeEstimation 2017	GW	0.495762	30-34	Positive
HR0398	SizeEstimation 2017	GW	0.991524	30-34	Negative
HR0399	SizeEstimation 2017	GW	0.82627	30-34	Negative
HR0400	SizeEstimation 2017	GW	2.47881	30-34	Positive
HR0401	SizeEstimation 2017	GW	0.991524	30-34	Positive
HR0402	SizeEstimation 2017	GW	0.12394	25-29	Positive
HR0404	SizeEstimation 2017	GW	1.2394	35-39	Positive
HR0406	SizeEstimation 2017	GW	0.495762	30-34	Positive
HR0408	SizeEstimation 2017	GW	0.991524	35-39	Positive
HR0409	SizeEstimation 2017	GW	0.247881	30-34	Positive
HR0410	SizeEstimation 2017	GW	1.2394	25-29	Negative
HR0411	SizeEstimation 2017	GW	0.82627	35-39	Negative
HR0412	SizeEstimation 2017	GW	0.0495762	20-24	Positive
HR0413	SizeEstimation 2017	GW	0.495762	18-19	Negative
HR0417	SizeEstimation 2017	GW	0.991524	30-34	Positive
HR0419	SizeEstimation 2017	GW	1.2394	20-24	Negative
HR0421	SizeEstimation 2017	GW	0.247881	35-39	Positive
HR0422	SizeEstimation 2017	GW	0.0991523	30-34	Positive
HR0423	SizeEstimation 2017	GW	0.12394	25-29	Positive
HR0424	SizeEstimation 2017	GW	0.495762	30-34	Negative
HR0425	SizeEstimation 2017	GW	0.495762	25-29	Negative
HR0426	SizeEstimation 2017	GW	0.247881	25-29	Positive
HR0427	SizeEstimation 2017	GW	2.47881	25-29	Positive
HR0428	SizeEstimation 2017	GW	0.198305	20-24	Negative
HR0429	SizeEstimation 2017	GW	1.2394	20-24	Negative
HR0431	SizeEstimation 2017	GW	1.65254	25-29	Positive
HR0432	SizeEstimation 2017	GW	2.47881	20-24	Positive
HR0433	SizeEstimation 2017	GW	0.247881	20-24	Positive
HR0434	SizeEstimation 2017	GW	0.330508	30-34	Positive
HR0435	SizeEstimation 2017	GW	0.495762	30-34	Negative
HR0436	SizeEstimation 2017	GW	0.495762	30-34	Positive
HR0439	SizeEstimation 2017	GW	0.495762	35-39	Negative
HR0440	SizeEstimation 2017	GW	0.991524	25-29	Positive
HR0441	SizeEstimation 2017	GW	0.991524	35-39	Positive
HR0442	SizeEstimation 2017	GW	1.2394	20-24	Negative
HR0443	SizeEstimation 2017	GW	0.991524	25-29	Positive
HR0444	SizeEstimation 2017	GW	0.247881	30-34	Positive
HR0445	SizeEstimation 2017	GW	1.2394	30-34	Positive
HR0446	SizeEstimation 2017	GW	0.991524	20-24	Negative
HR0448	SizeEstimation 2017	GW	0.423028	30-34	Positive
HR0450	SizeEstimation 2017	GW	0.198305	20-24	Negative
HR0451	SizeEstimation 2017	GW	0.247881	20-24	Negative
HR0452	SizeEstimation 2017	GW	0.991524	20-24	Negative
HR0454	SizeEstimation 2017	GW	0.495762	20-24	Positive
HR0455	SizeEstimation 2017	GW	0.450693	20-24	Negative
HR0456	SizeEstimation 2017	GW	2.47881	30-34	Positive
HR0457	SizeEstimation 2017	GW	0.330508	18-19	Positive
HR0458	SizeEstimation 2017	GW	0.991524	30-34	Negative
HR0460	SizeEstimation 2017	GW	0.991524	20-24	Negative
HR0461	SizeEstimation 2017	GW	0.495762	30-34	Negative
HR0462	SizeEstimation 2017	GW	2.47881	20-24	Negative
HR0464	SizeEstimation 2017	GW	0.495762	25-29	Negative
HR0465	SizeEstimation 2017	GW	0.550846	20-24	Negative
HR0466	SizeEstimation 2017	GW	1.65254	30-34	Positive
HR0468	SizeEstimation 2017	GW	0.330508	30-34	Positive
HR0469	SizeEstimation 2017	GW	1.2394	20-24	Positive
HR0470	SizeEstimation 2017	GW	1.65254	20-24	Negative
HR0471	SizeEstimation 2017	GW	0.991524	35-39	Positive
HR0472	SizeEstimation 2017	GW	1.65254	25-29	Negative
HR0473	SizeEstimation 2017	GW	1.65254	35-39	Positive
HR0474	SizeEstimation 2017	GW	2.47881	25-29	Positive
HR0476	SizeEstimation 2017	GW	0.82627	18-19	Positive
HR0477	SizeEstimation 2017	GW	0.991524	20-24	Negative
HR0478	SizeEstimation 2017	GW	0.236077	35-39	Positive
HR0480	SizeEstimation 2017	GW	0.991524	18-19	Negative
HR0481	SizeEstimation 2017	GW	0.165254	30-34	Positive
HR0483	SizeEstimation 2017	GW	0.991524	20-24	Positive
HR0484	SizeEstimation 2017	GW	0.247881	30-34	Positive
HR0485	SizeEstimation 2017	GW	1.2394	20-24	Negative
HR0486	SizeEstimation 2017	GW	2.47881	25-29	Negative
HR0487	SizeEstimation 2017	GW	0.165254	20-24	Negative
HR0489	SizeEstimation 2017	GW	1.2394	25-29	Negative
HR0490	SizeEstimation 2017	GW	2.47881	30-34	Positive
HR0491	SizeEstimation 2017	GW	0.82627	30-34	Negative
HR0492	SizeEstimation 2017	GW	0.708231	20-24	Negative
HR0494	SizeEstimation 2017	GW	1.65254	25-29	Negative
HR0496	SizeEstimation 2017	GW	0.495762	25-29	Negative
HR0497	SizeEstimation 2017	GW	0.495762	30-34	Negative
HR0498	SizeEstimation 2017	GW	0.495762	20-24	Negative
HR0499	SizeEstimation 2017	GW	0.991524	35-39	Positive
HR0501	SizeEstimation 2017	GW	1.2394	20-24	Negative
HR0502	SizeEstimation 2017	GW	1.65254	20-24	Negative
HR0503	SizeEstimation 2017	GW	0.110169	30-34	Positive
HR0504	SizeEstimation 2017	GW	0.247881	35-39	Positive
HR0505	SizeEstimation 2017	GW	0.82627	35-39	Positive
HR0506	SizeEstimation 2017	GW	0.12394	30-34	Positive
HR0507	SizeEstimation 2017	GW	0.619702	30-34	Positive
HR0508	SizeEstimation 2017	GW	0.247881	25-29	Negative
HR0509	SizeEstimation 2017	GW	1.2394	30-34	Positive
HR0510	SizeEstimation 2017	GW	1.2394	20-24	Positive
HR0511	SizeEstimation 2017	GW	0.708231	20-24	Positive
HR0512	SizeEstimation 2017	GW	2.47881	25-29	Positive
HR0513	SizeEstimation 2017	GW	0.165254	35-39	Positive
HR0515	SizeEstimation 2017	GW	0.247881	30-34	Positive
HR0516	SizeEstimation 2017	GW	0.495762	25-29	Positive
HR0518	SizeEstimation 2017	GW	0.991524	25-29	Positive
HR0520	SizeEstimation 2017	GW	0.0991523	25-29	Positive
HR0521	SizeEstimation 2017	GW	0.495762	25-29	Positive
HR0523	SizeEstimation 2017	GW	0.495762	35-39	Positive
HR0524	SizeEstimation 2017	GW	2.47881	25-29	Negative
HR0526	SizeEstimation 2017	GW	1.65254	30-34	Negative
HR0527	SizeEstimation 2017	GW	0.309851	25-29	Negative
HR0529	SizeEstimation 2017	GW	0.165254	25-29	Positive
HR0530	SizeEstimation 2017	GW	0.330508	30-34	Positive
HR0531	SizeEstimation 2017	GW	0.991524	18-19	Positive
HR0532	SizeEstimation 2017	GW	0.247881	30-34	Negative
HR0533	SizeEstimation 2017	GW	0.198305	30-34	Negative
HR0535	SizeEstimation 2017	GW	4.95762	25-29	Positive
HR0536	SizeEstimation 2017	GW	0.165254	30-34	Positive
HR0537	SizeEstimation 2017	GW	2.47881	30-34	Negative
HR0539	SizeEstimation 2017	GW	0.495762	25-29	Positive
HR0541	SizeEstimation 2017	GW	0.991524	30-34	Positive
HR0542	SizeEstimation 2017	GW	1.65254	25-29	Negative
HR0543	SizeEstimation 2017	GW	0.165254	20-24	Positive
HR0544	SizeEstimation 2017	GW	0.495762	35-39	Negative
HR0545	SizeEstimation 2017	GW	2.47881	25-29	Negative
HR0546	SizeEstimation 2017	GW	0.991524	35-39	Negative
HR0547	SizeEstimation 2017	GW	0.12394	25-29	Positive
HR0549	SizeEstimation 2017	GW	2.47881	30-34	Positive
HR0550	SizeEstimation 2017	GW	1.2394	35-39	Positive
HR0551	SizeEstimation 2017	GW	0.991524	35-39	Positive
HR0552	SizeEstimation 2017	GW	1.2394	35-39	Positive
HR0553	SizeEstimation 2017	GW	0.550846	25-29	Negative
HR0554	SizeEstimation 2017	GW	0.991524	35-39	Negative
HR0555	SizeEstimation 2017	GW	0.991524	30-34	Positive
HR0556	SizeEstimation 2017	GW	4.95762	20-24	Positive
HR0557	SizeEstimation 2017	GW	0.247881	20-24	Negative
HR0559	SizeEstimation 2017	GW	0.275423	30-34	Positive
HR0560	SizeEstimation 2017	GW	0.0991523	35-39	Positive
HR0561	SizeEstimation 2017	GW	0.330508	20-24	Positive
HR0563	SizeEstimation 2017	GW	0.991524	35-39	Positive
HR0564	SizeEstimation 2017	GW	2.47881	20-24	Negative
HR0565	SizeEstimation 2017	GW	0.495762	35-39	Positive
HR0566	SizeEstimation 2017	GW	1.65254	30-34	Positive
HR0567	SizeEstimation 2017	GW	0.495762	25-29	Positive
HR0568	SizeEstimation 2017	GW	0.708231	30-34	Positive
HR0569	SizeEstimation 2017	GW	0.247881	35-39	Negative
HR0570	SizeEstimation 2017	GW	0.550846	30-34	Positive
HR0571	SizeEstimation 2017	GW	0.495762	30-34	Negative
HR0572	SizeEstimation 2017	GW	1.2394	25-29	Positive
HR0573	SizeEstimation 2017	GW	0.0991523	30-34	Negative
HR0574	SizeEstimation 2017	GW	0.381355	25-29	Positive
HR0575	SizeEstimation 2017	GW	2.47881	25-29	Positive
HR0576	SizeEstimation 2017	GW	0.330508	30-34	Positive
HR0577	SizeEstimation 2017	GW	0.991524	25-29	Positive
HR0578	SizeEstimation 2017	GW	1.2394	30-34	Positive
HR0579	SizeEstimation 2017	GW	0.82627	18-19	Negative
HR0580	SizeEstimation 2017	GW	0.198305	25-29	Positive
HR0581	SizeEstimation 2017	GW	0.165254	20-24	Negative
HR0582	SizeEstimation 2017	GW	0.330508	20-24	Negative
HR0583	SizeEstimation 2017	GW	1.65254	25-29	Positive
HR0584	SizeEstimation 2017	GW	1.2394	20-24	Negative
HR0585	SizeEstimation 2017	GW	1.2394	35-39	Positive
HR0587	SizeEstimation 2017	GW	0.247881	20-24	Negative
HR0590	SizeEstimation 2017	GW	0.495762	20-24	Negative
HR0591	SizeEstimation 2017	GW	0.247881	35-39	Positive
HR0593	SizeEstimation 2017	GW	0.495762	20-24	Negative
HR0594	SizeEstimation 2017	GW	0.330508	25-29	Positive
HR0595	SizeEstimation 2017	GW	2.47881	25-29	Positive
HR0596	SizeEstimation 2017	GW	4.95762	35-39	Positive
HR0598	SizeEstimation 2017	GW	0.991524	25-29	Negative
HR0601	SizeEstimation 2017	GW	0.12394	30-34	Positive
HR0602	SizeEstimation 2017	GW	0.991524	20-24	Negative
HR0603	SizeEstimation 2017	GW	0.165254	25-29	Negative
HR0604	SizeEstimation 2017	GW	0.247881	25-29	Negative
HR0605	SizeEstimation 2017	GW	0.495762	25-29	Negative
HR0607	SizeEstimation 2017	GW	1.65254	20-24	Negative
HR0610	SizeEstimation 2017	GW	2.47881	25-29	Negative
HR0615	SizeEstimation 2017	GW	0.165254	30-34	Negative
HR0616	SizeEstimation 2017	GW	0.550846	35-39	Negative
HR0617	SizeEstimation 2017	GW	0.991524	25-29	Negative
HR0618	SizeEstimation 2017	GW	0.495762	30-34	Positive
HR0620	SizeEstimation 2017	GW	1.2394	20-24	Negative
HR0623	SizeEstimation 2017	GW	0.198305	25-29	Positive
HR0624	SizeEstimation 2017	GW	4.95762	30-34	Negative
HR0625	SizeEstimation 2017	GW	0.991524	20-24	Negative
HR0626	SizeEstimation 2017	GW	2.47881	35-39	Positive
HR0627	SizeEstimation 2017	GW	0.708231	35-39	Positive
HR0628	SizeEstimation 2017	GW	1.65254	20-24	Positive
HR0629	SizeEstimation 2017	GW	0.991524	30-34	Positive
HR0630	SizeEstimation 2017	GW	1.2394	30-34	Positive
HR0631	SizeEstimation 2017	GW	0.991524	20-24	Negative
HR0632	SizeEstimation 2017	GW	0.495762	30-34	Positive
HR0634	SizeEstimation 2017	GW	0.413135	35-39	Positive
HR0636	SizeEstimation 2017	GW	0.165254	30-34	Positive
HR0638	SizeEstimation 2017	GW	1.2394	25-29	Positive
HR0639	SizeEstimation 2017	GW	0.991524	20-24	Positive
HR0640	SizeEstimation 2017	GW	0.991524	35-39	Positive
HR0641	SizeEstimation 2017	GW	1.65254	20-24	Negative
HR0642	SizeEstimation 2017	GW	1.2394	35-39	Negative
HR0643	SizeEstimation 2017	GW	0.495762	25-29	Negative
HR0645	SizeEstimation 2017	GW	0.495762	30-34	Negative
HR0646	SizeEstimation 2017	GW	1.2394	30-34	Negative
HR0648	SizeEstimation 2017	GW	0.991524	25-29	Negative
HR0650	SizeEstimation 2017	GW	0.413135	30-34	Negative
HR0651	SizeEstimation 2017	GW	0.413135	35-39	Positive
HR0652	SizeEstimation 2017	GW	0.495762	30-34	Positive
HR0653	SizeEstimation 2017	GW	0.247881	30-34	Positive
HR0654	SizeEstimation 2017	GW	0.247881	35-39	Negative
HR0655	SizeEstimation 2017	GW	2.47881	20-24	Negative
HR0656	SizeEstimation 2017	GW	0.12394	30-34	Negative
HR0657	SizeEstimation 2017	GW	0.12394	35-39	Positive
HR0658	SizeEstimation 2017	GW	0.309851	30-34	Negative
HR0660	SizeEstimation 2017	GW	0.275423	30-34	Positive
HR0661	SizeEstimation 2017	GW	0.495762	30-34	Positive
HR0662	SizeEstimation 2017	GW	0.991524	30-34	Positive
HR0663	SizeEstimation 2017	GW	0.247881	25-29	Positive
HR0664	SizeEstimation 2017	GW	0.991524	30-34	Positive
HR0667	SizeEstimation 2017	GW	0.495762	35-39	Negative
HR0668	SizeEstimation 2017	GW	0.619702	30-34	Negative
HR0669	SizeEstimation 2017	GW	0.247881	30-34	Positive
HR0670	SizeEstimation 2017	GW	1.65254	30-34	Positive
HR0671	SizeEstimation 2017	GW	1.65254	25-29	Positive
HR0672	SizeEstimation 2017	GW	0.247881	20-24	Positive
HR0673	SizeEstimation 2017	GW	2.47881	18-19	Negative
HR0674	SizeEstimation 2017	GW	1.2394	20-24	Positive
HR0675	SizeEstimation 2017	GW	2.47881	30-34	Positive
HR0677	SizeEstimation 2017	GW	0.247881	25-29	Positive
HR0678	SizeEstimation 2017	GW	0.0991523	20-24	Negative
HR0679	SizeEstimation 2017	GW	0.247881	30-34	Positive
HR0680	SizeEstimation 2017	GW	0.991524	35-39	Positive
HR0681	SizeEstimation 2017	GW	0.247881	35-39	Negative
HR0682	SizeEstimation 2017	GW	0.247881	20-24	Negative
HR0683	SizeEstimation 2017	GW	0.991524	30-34	Negative
HR0685	SizeEstimation 2017	GW	0.12394	25-29	Negative
HR0686	SizeEstimation 2017	GW	1.2394	20-24	Negative
HR0688	SizeEstimation 2017	GW	0.0991523	30-34	Negative
HR0689	SizeEstimation 2017	GW	0.495762	30-34	Positive
HR0690	SizeEstimation 2017	GW	0.330508	30-34	Negative
HR0691	SizeEstimation 2017	GW	4.95762	30-34	Negative
HR0693	SizeEstimation 2017	GW	0.12394	20-24	Negative
HR0694	SizeEstimation 2017	GW	0.991524	20-24	Negative
HR0695	SizeEstimation 2017	GW	2.47881	20-24	Negative
HR0696	SizeEstimation 2017	GW	1.2394	25-29	Negative
HR0697	SizeEstimation 2017	GW	4.95762	30-34	Positive
HR0698	SizeEstimation 2017	GW	1.2394	30-34	Negative
HR0699	SizeEstimation 2017	GW	1.65254	30-34	Positive
HR0700	SizeEstimation 2017	GW	2.47881	35-39	Negative
HR0701	SizeEstimation 2017	GW	0.708231	35-39	Positive
HR0702	SizeEstimation 2017	GW	0.247881	35-39	Negative
HR0703	SizeEstimation 2017	GW	2.47881	30-34	Positive
HR0704	SizeEstimation 2017	GW	0.991524	20-24	Negative
HR0705	SizeEstimation 2017	GW	1.65254	25-29	Positive
HR0706	SizeEstimation 2017	GW	0.82627	30-34	Positive
HR0707	SizeEstimation 2017	GW	0.991524	35-39	Positive
HR0708	SizeEstimation 2017	GW	0.82627	20-24	Positive
HR0709	SizeEstimation 2017	GW	0.495762	25-29	Positive
HR0711	SizeEstimation 2017	GW	0.82627	20-24	Negative
HR0712	SizeEstimation 2017	GW	0.495762	35-39	Positive
HR0715	SizeEstimation 2017	GW	0.708231	25-29	Positive
HR0716	SizeEstimation 2017	GW	0.165254	25-29	Negative
HR0717	SizeEstimation 2017	GW	1.2394	25-29	Positive
HR0718	SizeEstimation 2017	GW	0.495762	30-34	Positive
HR0720	SizeEstimation 2017	GW	0.495762	30-34	Positive
HR0721	SizeEstimation 2017	GW	4.95762	25-29	Negative
HR0722	SizeEstimation 2017	GW	2.47881	30-34	Positive
HR0723	SizeEstimation 2017	GW	0.619702	25-29	Positive
HR0725	SizeEstimation 2017	GW	0.495762	35-39	Negative
HR0727	SizeEstimation 2017	GW	0.413135	30-34	Positive
HR0728	SizeEstimation 2017	GW	4.95762	20-24	Negative
HR0729	SizeEstimation 2017	GW	2.47881	25-29	Positive
HR0730	SizeEstimation 2017	GW	0.0495762	20-24	Positive
HR0731	SizeEstimation 2017	GW	0.495762	25-29	Positive
HR0733	SizeEstimation 2017	GW	0.04677	35-39	Positive
HR0736	SizeEstimation 2017	GW	4.95762	25-29	Negative
HR0737	SizeEstimation 2017	GW	0.413135	35-39	Negative
HR0738	SizeEstimation 2017	GW	0.82627	25-29	Positive
HR0739	SizeEstimation 2017	GW	0.495762	30-34	Positive
HR0740	SizeEstimation 2017	GW	0.413135	35-39	Positive
HR0741	SizeEstimation 2017	GW	0.82627	20-24	Negative
HR0743	SizeEstimation 2017	GW	0.495762	35-39	Negative
HR0744	SizeEstimation 2017	GW	0.495762	30-34	Negative
HR0745	SizeEstimation 2017	GW	2.47881	35-39	Positive
HR0746	SizeEstimation 2017	GW	0.82627	25-29	Negative
HR0747	SizeEstimation 2017	GW	0.82627	35-39	Positive
HR0748	SizeEstimation 2017	GW	0.82627	20-24	Negative
HR0749	SizeEstimation 2017	GW	2.47881	18-19	Negative
HR0750	SizeEstimation 2017	GW	0.330508	25-29	Positive
HR0751	SizeEstimation 2017	GW	0.247881	35-39	Negative
HR0752	SizeEstimation 2017	GW	0.247881	20-24	Positive
HR0753	SizeEstimation 2017	GW	0.247881	20-24	Negative
HR0754	SizeEstimation 2017	GW	0.82627	20-24	Negative
HR0755	SizeEstimation 2017	GW	0.991524	30-34	Negative
HR0756	SizeEstimation 2017	GW	0.247881	30-34	Positive
HR0758	SizeEstimation 2017	GW	0.247881	25-29	Positive
HR0759	SizeEstimation 2017	GW	0.170952	25-29	Positive
HR0762	SizeEstimation 2017	GW	0.495762	20-24	Negative
HR0764	SizeEstimation 2017	GW	0.330508	25-29	Negative
HR0766	SizeEstimation 2017	GW	0.247881	25-29	Negative
HR0767	SizeEstimation 2017	GW	0.82627	35-39	Negative
HR0768	SizeEstimation 2017	GW	0.82627	18-19	Negative
HR0770	SizeEstimation 2017	GW	1.2394	30-34	Positive
HR0771	SizeEstimation 2017	GW	1.65254	35-39	Positive
HR0772	SizeEstimation 2017	GW	0.991524	30-34	Positive
HR0773	SizeEstimation 2017	GW	0.247881	20-24	Negative
HR0774	SizeEstimation 2017	GW	0.82627	25-29	Positive
HR0775	SizeEstimation 2017	GW	2.47881	20-24	Negative
HR0776	SizeEstimation 2017	GW	1.65254	35-39	Positive
HR0778	SizeEstimation 2017	GW	0.991524	18-19	Positive
HR0779	SizeEstimation 2017	GW	0.275423	30-34	Positive
HR0780	SizeEstimation 2017	GW	0.206567	25-29	Negative
HR0783	SizeEstimation 2017	GW	0.991524	35-39	Positive
HR0784	SizeEstimation 2017	GW	1.2394	20-24	Negative
HR0785	SizeEstimation 2017	GW	0.991524	25-29	Negative
HR0786	SizeEstimation 2017	GW	0.141646	20-24	Positive
HR0787	SizeEstimation 2017	GW	0.991524	20-24	Negative
HR0788	SizeEstimation 2017	GW	0.991524	20-24	Negative
HR0789	SizeEstimation 2017	GW	1.2394	30-34	Positive
HR0790	SizeEstimation 2017	GW	0.165254	25-29	Positive
HR0791	SizeEstimation 2017	GW	0.247881	25-29	Negative
HR0792	SizeEstimation 2017	GW	0.991524	30-34	Positive
HR0794	SizeEstimation 2017	GW	1.2394	30-34	Positive
HR0795	SizeEstimation 2017	GW	0.495762	30-34	Positive
HR0796	SizeEstimation 2017	GW	0.495762	30-34	Negative
HR0797	SizeEstimation 2017	GW	0.0991523	30-34	Negative
HR0798	SizeEstimation 2017	GW	1.65254	30-34	Positive
HR0799	SizeEstimation 2017	GW	0.495762	30-34	Negative
HR0800	SizeEstimation 2017	GW	0.154926	25-29	Negative
HR0801	SizeEstimation 2017	GW	1.2394	35-39	Positive
HR0802	SizeEstimation 2017	GW	0.82627	35-39	Negative
HR0803	SizeEstimation 2017	GW	0.82627	30-34	Positive
HR0804	SizeEstimation 2017	GW	2.47881	25-29	Negative
HR0805	SizeEstimation 2017	GW	0.991524	30-34	Negative
HR0806	SizeEstimation 2017	GW	2.47881	25-29	Positive
HR0807	SizeEstimation 2017	GW	1.2394	30-34	Positive
HR0808	SizeEstimation 2017	GW	0.991524	30-34	Positive
HR0809	SizeEstimation 2017	GW	1.65254	35-39	Negative
HR0810	SizeEstimation 2017	GW	0.247881	30-34	Negative
HR0811	SizeEstimation 2017	GW	0.991524	35-39	Negative
HR0812	SizeEstimation 2017	GW	2.47881	25-29	Negative
HR0815	SizeEstimation 2017	GW	0.82627	25-29	Negative
HR0816	SizeEstimation 2017	GW	0.247881	35-39	Positive
HR0819	SizeEstimation 2017	GW	2.47881	25-29	Negative
HR0820	SizeEstimation 2017	GW	0.550846	25-29	Negative
HR0821	SizeEstimation 2017	GW	0.330508	18-19	Negative
HR0822	SizeEstimation 2017	GW	2.47881	35-39	Positive
HR0823	SizeEstimation 2017	GW	0.165254	25-29	Positive
HR0824	SizeEstimation 2017	GW	1.2394	30-34	Positive
HR0825	SizeEstimation 2017	GW	0.82627	30-34	Negative
HR0826	SizeEstimation 2017	GW	0.247881	25-29	Positive
HR0827	SizeEstimation 2017	GW	0.330508	35-39	Positive
HR0828	SizeEstimation 2017	GW	0.991524	20-24	Negative
HR0829	SizeEstimation 2017	GW	0.0991523	20-24	Negative
HR0830	SizeEstimation 2017	GW	0.82627	20-24	Positive
HR0831	SizeEstimation 2017	GW	0.330508	35-39	Positive
HR0832	SizeEstimation 2017	GW	0.495762	35-39	Positive
HR0836	SizeEstimation 2017	GW	0.495762	30-34	Positive
HR0837	SizeEstimation 2017	GW	1.2394	30-34	Positive
HR0839	SizeEstimation 2017	GW	0.247881	20-24	Negative
HR0841	SizeEstimation 2017	GW	1.65254	25-29	Negative
HR0843	SizeEstimation 2017	GW	0.991524	35-39	Positive
HR0844	SizeEstimation 2017	GW	0.0991523	30-34	Negative
HR0845	SizeEstimation 2017	GW	1.2394	30-34	Positive
HR0846	SizeEstimation 2017	GW	0.991524	25-29	Positive
HR0849	SizeEstimation 2017	GW	1.2394	25-29	Negative
HR0850	SizeEstimation 2017	GW	0.991524	25-29	Negative
HR0851	SizeEstimation 2017	GW	0.247881	30-34	Negative
HR0852	SizeEstimation 2017	GW	0.82627	30-34	Negative
HR0853	SizeEstimation 2017	GW	0.495762	35-39	Positive
HR0856	SizeEstimation 2017	GW	1.65254	25-29	Positive
HR0857	SizeEstimation 2017	GW	0.82627	30-34	Negative
HR0858	SizeEstimation 2017	GW	1.2394	30-34	Positive
HR0859	SizeEstimation 2017	GW	0.991524	20-24	Positive
HR0860	SizeEstimation 2017	GW	0.330508	30-34	Negative
HR0861	SizeEstimation 2017	GW	2.47881	20-24	Negative
HR0862	SizeEstimation 2017	GW	0.247881	25-29	Positive
HR0863	SizeEstimation 2017	GW	0.495762	18-19	Negative
HR0864	SizeEstimation 2017	GW	0.82627	18-19	Negative
HR0865	SizeEstimation 2017	GW	0.991524	30-34	Negative
HR0866	SizeEstimation 2017	GW	0.619702	20-24	Positive
HR0867	SizeEstimation 2017	GW	0.330508	35-39	Negative
HR0868	SizeEstimation 2017	GW	0.247881	20-24	Negative
HR0869	SizeEstimation 2017	GW	0.708231	25-29	Positive
HR0870	SizeEstimation 2017	GW	0.247881	30-34	Positive
HR0871	SizeEstimation 2017	GW	0.165254	25-29	Negative
HR0872	SizeEstimation 2017	GW	0.247881	30-34	Positive
HR0873	SizeEstimation 2017	GW	0.247881	25-29	Negative
HR0874	SizeEstimation 2017	GW	0.619702	20-24	Positive
HR0875	SizeEstimation 2017	GW	1.65254	35-39	Positive
HR0876	SizeEstimation 2017	GW	0.165254	20-24	Negative
HR0877	SizeEstimation 2017	GW	2.47881	25-29	Positive
HR0878	SizeEstimation 2017	GW	0.330508	20-24	Negative
HR0879	SizeEstimation 2017	GW	0.423028	20-24	Negative
HR0880	SizeEstimation 2017	GW	2.47881	20-24	Negative
HR0881	SizeEstimation 2017	GW	0.991524	25-29	Positive
HR0882	SizeEstimation 2017	GW	1.65254	35-39	Positive
HR0883	SizeEstimation 2017	GW	2.47881	20-24	Negative
HR0885	SizeEstimation 2017	GW	0.450693	20-24	Positive
HR0886	SizeEstimation 2017	GW	1.2394	20-24	Negative
HR0887	SizeEstimation 2017	GW	0.330508	20-24	Positive
HR0888	SizeEstimation 2017	GW	0.991524	30-34	Negative
HR0889	SizeEstimation 2017	GW	1.2394	25-29	Negative
HR0890	SizeEstimation 2017	GW	1.2394	20-24	Negative
HR0891	SizeEstimation 2017	GW	2.47881	20-24	Negative
HR0892	SizeEstimation 2017	GW	0.423028	35-39	Positive
HR0896	SizeEstimation 2017	GW	1.2394	25-29	Negative
HR0898	SizeEstimation 2017	GW	0.165254	25-29	Negative
HR0900	SizeEstimation 2017	GW	0.0991523	35-39	Positive
HR0904	SizeEstimation 2017	GW	0.0991523	25-29	Negative
HR0906	SizeEstimation 2017	GW	0.82627	25-29	Positive
HR0908	SizeEstimation 2017	GW	0.354116	30-34	Negative
HR0910	SizeEstimation 2017	GW	0.275423	20-24	Negative
HR0911	SizeEstimation 2017	GW	0.12394	25-29	Negative
HR0912	SizeEstimation 2017	GW	0.495762	25-29	Negative
HR0913	SizeEstimation 2017	GW	1.2394	30-34	Positive
HR0914	SizeEstimation 2017	GW	0.0708231	25-29	Positive
HR0915	SizeEstimation 2017	GW	0.247881	20-24	Negative
HR0916	SizeEstimation 2017	GW	0.495762	25-29	Negative
HR0917	SizeEstimation 2017	GW	0.247881	20-24	Negative
HR0918	SizeEstimation 2017	GW	0.141646	20-24	Negative
HR0920	SizeEstimation 2017	GW	0.275423	30-34	Positive
HR0921	SizeEstimation 2017	GW	0.991524	30-34	Negative
HR0922	SizeEstimation 2017	GW	0.247881	30-34	Positive
HR0923	SizeEstimation 2017	GW	0.991524	35-39	Positive
HR0924	SizeEstimation 2017	GW	0.12394	20-24	Negative
HR0925	SizeEstimation 2017	GW	0.165254	30-34	Positive
HR0926	SizeEstimation 2017	GW	2.47881	20-24	Negative
HR0927	SizeEstimation 2017	GW	1.65254	30-34	Positive
HR0928	SizeEstimation 2017	GW	0.495762	30-34	Positive
HR0930	SizeEstimation 2017	GW	0.991524	30-34	Negative
HR0931	SizeEstimation 2017	GW	0.247881	30-34	Positive
HR0933	SizeEstimation 2017	GW	0.0991523	30-34	Negative
HR0934	SizeEstimation 2017	GW	0.330508	18-19	Negative
HR0937	SizeEstimation 2017	GW	0.991524	20-24	Negative
HR0938	SizeEstimation 2017	GW	0.82627	18-19	Negative
HR0940	SizeEstimation 2017	GW	0.495762	25-29	Negative
HR0941	SizeEstimation 2017	GW	0.495762	20-24	Negative
HR0942	SizeEstimation 2017	GW	1.65254	35-39	Positive
HR0943	SizeEstimation 2017	GW	0.330508	35-39	Positive
HR0944	SizeEstimation 2017	GW	0.413135	30-34	Positive
HR0945	SizeEstimation 2017	GW	0.495762	30-34	Negative
HR0946	SizeEstimation 2017	GW	0.82627	20-24	Negative
HR0947	SizeEstimation 2017	GW	0.165254	30-34	Positive
HR0948	SizeEstimation 2017	GW	0.154926	25-29	Negative
HR0949	SizeEstimation 2017	GW	0.495762	20-24	Negative
HR0950	SizeEstimation 2017	GW	0.495762	20-24	Negative
HR0951	SizeEstimation 2017	GW	0.82627	35-39	Positive
HR0952	SizeEstimation 2017	GW	2.47881	30-34	Positive
HR0953	SizeEstimation 2017	GW	1.2394	35-39	Positive
HR0954	SizeEstimation 2017	GW	0.82627	30-34	Positive
HR0955	SizeEstimation 2017	GW	0.991524	25-29	Positive
HR0956	SizeEstimation 2017	GW	0.991524	20-24	Positive
HR0957	SizeEstimation 2017	GW	0.330508	25-29	Negative
HR0958	SizeEstimation 2017	GW	0.413135	35-39	Positive
HR0959	SizeEstimation 2017	GW	1.2394	25-29	Negative
HR0960	SizeEstimation 2017	GW	0.495762	18-19	Positive
HR0961	SizeEstimation 2017	GW	0.165254	25-29	Positive
HR0963	SizeEstimation 2017	GW	0.991524	35-39	Positive
HR0964	SizeEstimation 2017	GW	2.47881	18-19	Negative
HR0966	SizeEstimation 2017	GW	1.2394	30-34	Positive
HR0967	SizeEstimation 2017	GW	2.47881	25-29	Positive
HR0969	SizeEstimation 2017	GW	0.495762	25-29	Negative
HR0970	SizeEstimation 2017	GW	4.95762	25-29	Negative
HR0971	SizeEstimation 2017	GW	0.619702	35-39	Positive
HR0972	SizeEstimation 2017	GW	0.082627	35-39	Positive
HR0973	SizeEstimation 2017	GW	0.247881	20-24	Positive
HR0975	SizeEstimation 2017	GW	0.247881	25-29	Positive
HR0976	SizeEstimation 2017	GW	2.47881	20-24	Negative
HR0977	SizeEstimation 2017	GW	0.82627	35-39	Positive
HR0978	SizeEstimation 2017	GW	0.82627	20-24	Positive
HR0980	SizeEstimation 2017	GW	0.247881	30-34	Negative
HR0984	SizeEstimation 2017	GW	2.47881	30-34	Negative
HR0985	SizeEstimation 2017	GW	0.0991523	30-34	Positive
HR0986	SizeEstimation 2017	GW	2.47881	25-29	Negative
HR0987	SizeEstimation 2017	GW	0.991524	25-29	Positive
HR0989	SizeEstimation 2017	GW	0.330508	30-34	Positive
HR0990	SizeEstimation 2017	GW	0.82627	25-29	Negative
HR0991	SizeEstimation 2017	GW	0.991524	30-34	Positive
HR0992	SizeEstimation 2017	GW	1.2394	30-34	Negative
HR0993	SizeEstimation 2017	GW	0.495762	20-24	Negative
HR0994	SizeEstimation 2017	GW	0.12394	18-19	Negative
HR0995	SizeEstimation 2017	GW	1.65254	18-19	Negative
HR0996	SizeEstimation 2017	GW	0.82627	25-29	Negative
HR0999	SizeEstimation 2017	GW	0.991524	20-24	Negative
HR1000	SizeEstimation 2017	GW	0.330508	35-39	Negative
HR1001	SizeEstimation 2017	GW	0.381355	25-29	Positive
HR1004	SizeEstimation 2017	GW	0.708231	30-34	Negative
HR1006	SizeEstimation 2017	GW	0.330508	30-34	Positive
HR1007	SizeEstimation 2017	GW	1.65254	35-39	Positive
HR1008	SizeEstimation 2017	GW	2.47881	25-29	Negative
HR1009	SizeEstimation 2017	GW	2.47881	30-34	Positive
HR1010	SizeEstimation 2017	GW	0.495762	20-24	Positive
HR1013	SizeEstimation 2017	GW	0.247881	30-34	Positive
HR1014	SizeEstimation 2017	GW	2.47881	30-34	Positive
HR1015	SizeEstimation 2017	GW	0.991524	20-24	Positive
HR1016	SizeEstimation 2017	GW	0.495762	25-29	Positive
HR1017	SizeEstimation 2017	GW	1.65254	30-34	Positive
HR1018	SizeEstimation 2017	GW	0.495762	25-29	Positive
HR1019	SizeEstimation 2017	GW	1.65254	25-29	Positive
HR1020	SizeEstimation 2017	GW	0.330508	20-24	Negative
HR1022	SizeEstimation 2017	GW	0.247881	25-29	Positive
HR1024	SizeEstimation 2017	GW	0.165254	25-29	Negative
HR1025	SizeEstimation 2017	GW	0.82627	20-24	Negative
HR1026	SizeEstimation 2017	GW	1.65254	20-24	Negative
HR1027	SizeEstimation 2017	GW	0.495762	30-34	Positive
HR1028	SizeEstimation 2017	GW	0.247881	30-34	Positive
HR1029	SizeEstimation 2017	GW	1.2394	30-34	Negative
HR1030	SizeEstimation 2017	GW	2.47881	25-29	Positive
HR1031	SizeEstimation 2017	GW	0.991524	20-24	Positive
HR1032	SizeEstimation 2017	GW	0.991524	20-24	Negative
HR1033	SizeEstimation 2017	GW	0.619702	30-34	Negative
HR1034	SizeEstimation 2017	GW	0.991524	25-29	Positive
HR1035	SizeEstimation 2017	GW	0.991524	20-24	Negative
HR1036	SizeEstimation 2017	GW	1.2394	25-29	Negative
HR1037	SizeEstimation 2017	GW	0.708231	35-39	Positive
HR1039	SizeEstimation 2017	GW	0.165254	30-34	Positive
HR1040	SizeEstimation 2017	GW	1.2394	35-39	Positive
HR1041	SizeEstimation 2017	GW	0.247881	35-39	Positive
HR1043	SizeEstimation 2017	GW	1.2394	25-29	Negative
HR1044	SizeEstimation 2017	GW	1.2394	30-34	Positive
HR1045	SizeEstimation 2017	GW	0.165254	25-29	Negative
HR1046	SizeEstimation 2017	GW	4.95762	35-39	Positive
HR1047	SizeEstimation 2017	GW	0.330508	35-39	Positive
HR1048	SizeEstimation 2017	GW	0.991524	25-29	Negative
HR1049	SizeEstimation 2017	GW	0.495762	20-24	Negative
HR1051	SizeEstimation 2017	GW	0.708231	20-24	Positive
HR1052	SizeEstimation 2017	GW	0.991524	20-24	Negative
HR1053	SizeEstimation 2017	GW	1.65254	30-34	Negative
HR1054	SizeEstimation 2017	GW	1.65254	30-34	Positive
HR1055	SizeEstimation 2017	GW	0.330508	35-39	Positive
HR1056	SizeEstimation 2017	GW	0.550846	20-24	Negative
HR1057	SizeEstimation 2017	GW	1.2394	30-34	Positive
HR1059	SizeEstimation 2017	GW	1.65254	30-34	Positive
HR1060	SizeEstimation 2017	GW	4.95762	35-39	Positive
HR1061	SizeEstimation 2017	GW	1.2394	25-29	Positive
HR1062	SizeEstimation 2017	GW	0.82627	20-24	Negative
HR1064	SizeEstimation 2017	GW	0.991524	35-39	Positive
HR1065	SizeEstimation 2017	GW	0.495762	20-24	Negative
HR1066	SizeEstimation 2017	GW	0.247881	30-34	Negative
HR1067	SizeEstimation 2017	GW	2.47881	20-24	Negative
HR1068	SizeEstimation 2017	GW	0.708231	35-39	Positive
HR1070	SizeEstimation 2017	GW	0.495762	20-24	Positive
HR1072	SizeEstimation 2017	GW	2.47881	18-19	Positive
HR1073	SizeEstimation 2017	GW	0.0991523	25-29	Negative
HR1075	SizeEstimation 2017	GW	0.247881	20-24	Negative
HR1076	SizeEstimation 2017	GW	1.2394	20-24	Negative
HR1077	SizeEstimation 2017	GW	0.82627	20-24	Negative
HR1078	SizeEstimation 2017	GW	0.991524	20-24	Negative
HR1080	SizeEstimation 2017	GW	0.991524	35-39	Positive
HR1081	SizeEstimation 2017	GW	0.247881	30-34	Positive
HR1082	SizeEstimation 2017	GW	0.225346	25-29	Negative
HR1084	SizeEstimation 2017	GW	1.65254	35-39	Positive
HR1085	SizeEstimation 2017	GW	1.65254	20-24	Negative
HR1087	SizeEstimation 2017	GW	0.495762	30-34	Positive
HR1089	SizeEstimation 2017	GW	2.47881	25-29	Positive
HR1090	SizeEstimation 2017	GW	0.991524	30-34	Positive
HR1091	SizeEstimation 2017	GW	1.2394	20-24	Negative
HR1092	SizeEstimation 2017	GW	1.2394	20-24	Negative
HR1093	SizeEstimation 2017	GW	0.82627	30-34	Positive
HR1094	SizeEstimation 2017	GW	0.12394	35-39	Positive
HR1095	SizeEstimation 2017	GW	0.708231	35-39	Positive
HR1096	SizeEstimation 2017	GW	0.247881	18-19	Negative
HR1097	SizeEstimation 2017	GW	0.12394	20-24	Negative
HR1098	SizeEstimation 2017	GW	0.330508	35-39	Negative
HR1099	SizeEstimation 2017	GW	0.423028	25-29	Negative
HR1100	SizeEstimation 2017	GW	2.47881	25-29	Positive
HR1102	SizeEstimation 2017	GW	0.381355	30-34	Positive
HR1103	SizeEstimation 2017	GW	1.2394	20-24	Negative
HR1104	SizeEstimation 2017	GW	0.247881	20-24	Positive
HR1105	SizeEstimation 2017	GW	0.165254	25-29	Negative
HR1106	SizeEstimation 2017	GW	0.708231	20-24	Negative
HR1107	SizeEstimation 2017	GW	0.991524	20-24	Negative
HR1108	SizeEstimation 2017	GW	1.2394	20-24	Positive
HR1109	SizeEstimation 2017	GW	0.82627	30-34	Negative
HR1110	SizeEstimation 2017	GW	0.495762	30-34	Positive
HR1111	SizeEstimation 2017	GW	1.65254	35-39	Positive
HR1112	SizeEstimation 2017	GW	2.47881	30-34	Positive
HR1114	SizeEstimation 2017	GW	1.2394	25-29	Negative
HR1115	SizeEstimation 2017	GW	0.495762	35-39	Positive
HR1117	SizeEstimation 2017	GW	0.165254	35-39	Negative
HR1118	SizeEstimation 2017	GW	1.2394	30-34	Positive
HR1119	SizeEstimation 2017	GW	0.275423	35-39	Positive
HR1120	SizeEstimation 2017	GW	4.95762	20-24	Negative
HR1121	SizeEstimation 2017	GW	0.330508	30-34	Negative
HR1122	SizeEstimation 2017	GW	1.2394	20-24	Positive
HR1123	SizeEstimation 2017	GW	0.495762	30-34	Positive
HR1124	SizeEstimation 2017	GW	0.991524	30-34	Negative
HR1125	SizeEstimation 2017	GW	2.47881	20-24	Positive
HR1126	SizeEstimation 2017	GW	0.82627	25-29	Positive
HR1127	SizeEstimation 2017	GW	2.47881	30-34	Negative
HR1129	SizeEstimation 2017	GW	1.2394	30-34	Positive
HR1132	SizeEstimation 2017	GW	0.991524	30-34	Negative
HR1134	SizeEstimation 2017	GW	2.47881	35-39	Positive
HR1135	SizeEstimation 2017	GW	0.495762	30-34	Positive
HR1136	SizeEstimation 2017	GW	1.2394	30-34	Positive
HR1139	SizeEstimation 2017	GW	0.330508	35-39	Negative
HR1140	SizeEstimation 2017	GW	4.95762	35-39	Positive
HR1141	SizeEstimation 2017	GW	0.708231	20-24	Positive
HR1142	SizeEstimation 2017	GW	0.82627	25-29	Negative
HR1143	SizeEstimation 2017	GW	1.65254	20-24	Positive
HR1145	SizeEstimation 2017	GW	2.47881	20-24	Negative
HR1146	SizeEstimation 2017	GW	0.247881	25-29	Positive
HR1147	SizeEstimation 2017	GW	0.495762	20-24	Negative
HR1149	SizeEstimation 2017	GW	0.495762	35-39	Positive
HR1150	SizeEstimation 2017	GW	0.330508	35-39	Positive
HR1151	SizeEstimation 2017	GW	0.247881	20-24	Negative
HR1152	SizeEstimation 2017	GW	0.708231	35-39	Positive
HR1153	SizeEstimation 2017	GW	1.65254	25-29	Negative
HR1154	SizeEstimation 2017	GW	0.991524	30-34	Positive
HR1155	SizeEstimation 2017	GW	0.495762	25-29	Positive
HR1156	SizeEstimation 2017	GW	4.95762	25-29	Negative
HR1157	SizeEstimation 2017	GW	0.991524	25-29	Positive
HR1158	SizeEstimation 2017	GW	0.991524	35-39	Positive
HR1159	SizeEstimation 2017	GW	0.423028	20-24	Negative
HR1161	SizeEstimation 2017	GW	0.991524	20-24	Negative
HR1162	SizeEstimation 2017	GW	0.330508	35-39	Positive
HR1164	SizeEstimation 2017	GW	0.619702	30-34	Positive
HR1165	SizeEstimation 2017	GW	0.991524	20-24	Positive
HR1166	SizeEstimation 2017	GW	2.47881	20-24	Positive
HR1167	SizeEstimation 2017	GW	0.991524	30-34	Negative
HR1168	SizeEstimation 2017	GW	2.47881	20-24	Negative
HR1169	SizeEstimation 2017	GW	0.495762	30-34	Positive
HR1170	SizeEstimation 2017	GW	0.165254	25-29	Negative
HR1171	SizeEstimation 2017	GW	1.2394	30-34	Positive
HR1172	SizeEstimation 2017	GW	0.495762	20-24	Negative
HR1173	SizeEstimation 2017	GW	0.330508	30-34	Negative
HR1174	SizeEstimation 2017	GW	0.82627	20-24	Positive
HR1175	SizeEstimation 2017	GW	0.708231	20-24	Negative
HR1176	SizeEstimation 2017	GW	1.65254	18-19	Negative
HR1178	SizeEstimation 2017	GW	0.619702	25-29	Negative
HR1179	SizeEstimation 2017	GW	0.82627	35-39	Positive
HR1181	SizeEstimation 2017	GW	0.165254	25-29	Positive
HR1183	SizeEstimation 2017	GW	0.413135	25-29	Negative
HR1184	SizeEstimation 2017	GW	2.47881	25-29	Negative
HR1185	SizeEstimation 2017	GW	0.82627	30-34	Positive
HR1186	SizeEstimation 2017	GW	0.0991523	25-29	Positive
HR1187	SizeEstimation 2017	GW	0.991524	25-29	Negative
HR1188	SizeEstimation 2017	GW	1.2394	20-24	Negative
HR1190	SizeEstimation 2017	GW	0.495762	25-29	Positive
HR1192	SizeEstimation 2017	GW	0.450693	30-34	Negative
HR1193	SizeEstimation 2017	GW	0.991524	25-29	Negative
HR1194	SizeEstimation 2017	GW	0.82627	35-39	Negative
HR1195	SizeEstimation 2017	GW	1.65254	20-24	Negative
HR1196	SizeEstimation 2017	GW	1.65254	18-19	Positive
HR1197	SizeEstimation 2017	GW	0.495762	30-34	Negative
HR1198	SizeEstimation 2017	GW	1.65254	25-29	Positive
HR1199	SizeEstimation 2017	GW	1.2394	25-29	Negative
HR1200	SizeEstimation 2017	GW	0.708231	35-39	Negative
HR1201	SizeEstimation 2017	GW	0.991524	30-34	Negative
HR1202	SizeEstimation 2017	GW	0.330508	20-24	Negative
HR1203	SizeEstimation 2017	GW	1.2394	35-39	Negative
HR1204	SizeEstimation 2017	GW	0.495762	30-34	Negative
HR1205	SizeEstimation 2017	GW	0.495762	25-29	Negative
HR1206	SizeEstimation 2017	GW	0.708231	35-39	Negative
HR1207	SizeEstimation 2017	GW	1.2394	35-39	Positive
HR1208	SizeEstimation 2017	GW	0.495762	20-24	Negative
HR1209	SizeEstimation 2017	GW	2.47881	25-29	Negative
HR1210	SizeEstimation 2017	GW	2.47881	25-29	Positive
HR1212	SizeEstimation 2017	GW	1.2394	35-39	Positive
HR1213	SizeEstimation 2017	GW	0.991524	25-29	Negative
HR1214	SizeEstimation 2017	GW	0.247881	30-34	Positive
HR1215	SizeEstimation 2017	GW	0.495762	35-39	Positive
HR1217	SizeEstimation 2017	GW	0.247881	30-34	Negative
HR1218	SizeEstimation 2017	GW	1.65254	25-29	Positive
HR1220	SizeEstimation 2017	GW	0.619702	20-24	Positive
HR1221	SizeEstimation 2017	GW	2.47881	25-29	Negative
HR1223	SizeEstimation 2017	GW	0.450693	30-34	Positive
HR1225	SizeEstimation 2017	GW	0.198305	30-34	Negative
HR1226	SizeEstimation 2017	GW	0.619702	25-29	Positive
HR1227	SizeEstimation 2017	GW	1.65254	25-29	Positive
HR1228	SizeEstimation 2017	GW	1.65254	30-34	Positive
HR1229	SizeEstimation 2017	GW	0.708231	20-24	Negative
HR1230	SizeEstimation 2017	GW	1.2394	20-24	Positive
HR1231	SizeEstimation 2017	GW	1.65254	25-29	Positive
HR1232	SizeEstimation 2017	GW	0.495762	20-24	Negative
HR1233	SizeEstimation 2017	GW	0.413135	30-34	Positive
HR1234	SizeEstimation 2017	GW	0.0991523	30-34	Positive
HR1235	SizeEstimation 2017	GW	0.330508	30-34	Positive
HR1236	SizeEstimation 2017	GW	2.47881	30-34	Positive
HR1238	SizeEstimation 2017	GW	0.619702	25-29	Positive
HR1239	SizeEstimation 2017	GW	0.165254	35-39	Positive
HR1240	SizeEstimation 2017	GW	0.991524	20-24	Negative
HR1241	SizeEstimation 2017	GW	0.495762	30-34	Positive
HR1242	SizeEstimation 2017	GW	0.991524	20-24	Negative
HR1243	SizeEstimation 2017	GW	0.247881	25-29	Negative
HR1244	SizeEstimation 2017	GW	0.619702	20-24	Negative
HR1245	SizeEstimation 2017	GW	0.495762	30-34	Negative
HR1246	SizeEstimation 2017	GW	0.495762	25-29	Positive
HR1247	SizeEstimation 2017	GW	0.82627	20-24	Negative
HR1250	SizeEstimation 2017	GW	1.65254	25-29	Negative
HR1251	SizeEstimation 2017	GW	0.495762	20-24	Negative
HR1252	SizeEstimation 2017	GW	0.330508	30-34	Positive
HR1253	SizeEstimation 2017	GW	0.619702	30-34	Positive
HR1254	SizeEstimation 2017	GW	1.65254	35-39	Positive
HR1255	SizeEstimation 2017	GW	2.47881	30-34	Positive
HR1256	SizeEstimation 2017	GW	2.47881	30-34	Negative
HR1257	SizeEstimation 2017	GW	2.47881	35-39	Negative
HR1258	SizeEstimation 2017	GW	0.198305	35-39	Negative
HR1260	SizeEstimation 2017	GW	1.2394	25-29	Negative
HR1261	SizeEstimation 2017	GW	0.991524	30-34	Positive
HR1262	SizeEstimation 2017	GW	1.2394	25-29	Positive
HR1263	SizeEstimation 2017	GW	0.247881	30-34	Positive
HR1264	SizeEstimation 2017	GW	0.247881	20-24	Negative
HR1265	SizeEstimation 2017	GW	0.708231	20-24	Negative
HR1266	SizeEstimation 2017	GW	1.65254	35-39	Negative
HR1267	SizeEstimation 2017	GW	4.95762	25-29	Positive
HR1268	SizeEstimation 2017	GW	0.495762	35-39	Positive
HR1270	SizeEstimation 2017	GW	0.619702	25-29	Positive
HR1271	SizeEstimation 2017	GW	0.330508	20-24	Positive
HR1272	SizeEstimation 2017	GW	0.82627	35-39	Positive
HR1273	SizeEstimation 2017	GW	1.2394	35-39	Negative
HR1274	SizeEstimation 2017	GW	1.2394	30-34	Negative
HR1275	SizeEstimation 2017	GW	1.65254	30-34	Positive
HR1277	SizeEstimation 2017	GW	2.47881	25-29	Negative
HR1278	SizeEstimation 2017	GW	1.2394	25-29	Negative
HR1279	SizeEstimation 2017	GW	0.991524	30-34	Negative
HR1280	SizeEstimation 2017	GW	0.165254	25-29	Positive
HR1281	SizeEstimation 2017	GW	1.2394	30-34	Positive
HR1282	SizeEstimation 2017	GW	1.2394	35-39	Positive
HR1283	SizeEstimation 2017	GW	0.413135	20-24	Positive
HR1284	SizeEstimation 2017	GW	0.247881	30-34	Positive
HR1285	SizeEstimation 2017	GW	1.2394	25-29	Positive
HR1286	SizeEstimation 2017	GW	0.619702	30-34	Positive
HR1287	SizeEstimation 2017	GW	0.495762	30-34	Negative
HR1288	SizeEstimation 2017	GW	1.2394	25-29	Positive
HR1289	SizeEstimation 2017	GW	1.65254	20-24	Negative
HR1291	SizeEstimation 2017	GW	0.413135	35-39	Positive
HR1292	SizeEstimation 2017	GW	0.495762	25-29	Negative
HR1294	SizeEstimation 2017	GW	0.12394	35-39	Negative
HR1295	SizeEstimation 2017	GW	0.82627	25-29	Positive
HR1298	SizeEstimation 2017	GW	0.82627	25-29	Positive
HR1299	SizeEstimation 2017	GW	0.495762	35-39	Positive
HR1300	SizeEstimation 2017	GW	0.330508	30-34	Negative
HR1301	SizeEstimation 2017	GW	0.991524	35-39	Negative
HR1302	SizeEstimation 2017	GW	0.991524	30-34	Negative
HR1303	SizeEstimation 2017	GW	1.2394	25-29	Negative
HR1305	SizeEstimation 2017	GW	1.65254	30-34	Positive
HR1307	SizeEstimation 2017	GW	0.0708231	25-29	Negative
HR1311	SizeEstimation 2017	GW	2.47881	35-39	Positive
HR1314	SizeEstimation 2017	GW	1.65254	20-24	Positive
HR1315	SizeEstimation 2017	GW	0.495762	35-39	Negative
HR1316	SizeEstimation 2017	GW	0.495762	30-34	Negative
HR1317	SizeEstimation 2017	GW	0.495762	30-34	Positive
HR1318	SizeEstimation 2017	GW	0.495762	30-34	Positive
HR1319	SizeEstimation 2017	GW	2.47881	25-29	Negative
HR1320	SizeEstimation 2017	GW	0.247881	20-24	Negative
HR1321	SizeEstimation 2017	GW	4.95762	20-24	Negative
HR1322	SizeEstimation 2017	GW	1.65254	25-29	Positive
HR1323	SizeEstimation 2017	GW	0.991524	25-29	Negative
HR1324	SizeEstimation 2017	GW	2.47881	25-29	Negative
HR1325	SizeEstimation 2017	GW	2.47881	20-24	Negative
HR1328	SizeEstimation 2017	GW	0.381355	20-24	Negative
HR1329	SizeEstimation 2017	GW	1.2394	30-34	Negative
HR1330	SizeEstimation 2017	GW	2.47881	20-24	Negative
HR1331	SizeEstimation 2017	GW	2.47881	30-34	Negative
HR1332	SizeEstimation 2017	GW	2.47881	30-34	Positive
HR1333	SizeEstimation 2017	GW	0.991524	20-24	Negative
HR1334	SizeEstimation 2017	GW	2.47881	20-24	Negative
HR1335	SizeEstimation 2017	GW	1.65254	20-24	Negative
HR1336	SizeEstimation 2017	GW	2.47881	25-29	Negative
HR1337	SizeEstimation 2017	GW	0.82627	25-29	Positive
HR1338	SizeEstimation 2017	GW	0.495762	25-29	Negative
HR1340	SizeEstimation 2017	GW	1.65254	30-34	Positive
HR1341	SizeEstimation 2017	GW	0.991524	30-34	Negative
HR1342	SizeEstimation 2017	GW	1.2394	35-39	Positive
HR1343	SizeEstimation 2017	GW	0.247881	35-39	Positive
HR1344	SizeEstimation 2017	GW	0.247881	30-34	Positive
HR1345	SizeEstimation 2017	GW	0.708231	25-29	Positive
HR1346	SizeEstimation 2017	GW	0.247881	30-34	Positive
HR1348	SizeEstimation 2017	GW	1.65254	35-39	Positive
HR1349	SizeEstimation 2017	GW	1.2394	30-34	Negative
HR1350	SizeEstimation 2017	GW	0.991524	35-39	Positive
HR1351	SizeEstimation 2017	GW	0.330508	18-19	Negative
HR1352	SizeEstimation 2017	GW	0.413135	25-29	Positive
HR1353	SizeEstimation 2017	GW	0.413135	30-34	Negative
HR1354	SizeEstimation 2017	GW	0.991524	35-39	Positive
HR1355	SizeEstimation 2017	GW	2.47881	25-29	Positive
HR1356	SizeEstimation 2017	GW	0.495762	30-34	Positive
HR1357	SizeEstimation 2017	GW	0.708231	35-39	Positive
HR1359	SizeEstimation 2017	GW	1.2394	30-34	Positive
HR1360	SizeEstimation 2017	GW	0.991524	20-24	Negative
HR1362	SizeEstimation 2017	GW	1.2394	35-39	Positive
HR1363	SizeEstimation 2017	GW	2.47881	30-34	Positive
HR1364	SizeEstimation 2017	GW	0.215549	20-24	Negative
HR1366	SizeEstimation 2017	GW	0.82627	30-34	Negative
HR1367	SizeEstimation 2017	GW	4.95762	20-24	Negative
HR1368	SizeEstimation 2017	GW	1.65254	35-39	Positive
HR1369	SizeEstimation 2017	GW	1.2394	25-29	Negative
HR1370	SizeEstimation 2017	GW	0.330508	25-29	Negative
HR1372	SizeEstimation 2017	GW	0.330508	20-24	Negative
HR1373	SizeEstimation 2017	GW	1.2394	18-19	Negative
HR1374	SizeEstimation 2017	GW	0.247881	20-24	Positive
HR1375	SizeEstimation 2017	GW	0.991524	18-19	Negative
HR1377	SizeEstimation 2017	GW	0.165254	25-29	Negative
HR1378	SizeEstimation 2017	GW	1.65254	20-24	Positive
HR1380	SizeEstimation 2017	GW	0.165254	25-29	Positive
HR1382	SizeEstimation 2017	GW	0.708231	30-34	Positive
HR1383	SizeEstimation 2017	GW	1.2394	30-34	Negative
HR1386	SizeEstimation 2017	GW	1.2394	25-29	Negative
HR1388	SizeEstimation 2017	GW	0.991524	35-39	Negative
HR1389	SizeEstimation 2017	GW	0.991524	30-34	Negative
HR1390	SizeEstimation 2017	GW	0.260927	25-29	Negative
HR1391	SizeEstimation 2017	GW	0.495762	35-39	Positive
HR1392	SizeEstimation 2017	GW	2.47881	20-24	Negative
HR1393	SizeEstimation 2017	GW	0.154926	30-34	Negative
HR1394	SizeEstimation 2017	GW	0.991524	30-34	Positive
HR1395	SizeEstimation 2017	GW	1.2394	30-34	Positive
HR1396	SizeEstimation 2017	GW	2.47881	30-34	Negative
HR1397	SizeEstimation 2017	GW	2.47881	20-24	Positive
HR1398	SizeEstimation 2017	GW	0.82627	25-29	Negative
HR1399	SizeEstimation 2017	GW	0.247881	30-34	Positive
HR1400	SizeEstimation 2017	GW	0.206567	25-29	Negative
HR1401	SizeEstimation 2017	GW	1.2394	30-34	Positive
HR1402	SizeEstimation 2017	GW	0.082627	30-34	Positive
HR1403	SizeEstimation 2017	GW	0.247881	30-34	Negative
HR1405	SizeEstimation 2017	GW	0.495762	25-29	Positive
HR1407	SizeEstimation 2017	GW	1.2394	30-34	Positive
HR1408	SizeEstimation 2017	GW	0.082627	25-29	Positive
HR1409	SizeEstimation 2017	GW	4.95762	30-34	Positive
HR1410	SizeEstimation 2017	GW	1.65254	25-29	Positive
HR1411	SizeEstimation 2017	GW	0.247881	25-29	Positive
HR1412	SizeEstimation 2017	GW	0.247881	25-29	Positive
HR1413	SizeEstimation 2017	GW	0.991524	20-24	Negative
HR1414	SizeEstimation 2017	GW	0.991524	30-34	Positive
HR1415	SizeEstimation 2017	GW	4.95762	30-34	Positive
HR1416	SizeEstimation 2017	GW	0.82627	20-24	Positive
HR1417	SizeEstimation 2017	GW	1.65254	30-34	Negative
HR1418	SizeEstimation 2017	GW	0.495762	35-39	Positive
HR1420	SizeEstimation 2017	GW	0.330508	20-24	Positive
HR1421	SizeEstimation 2017	GW	0.82627	20-24	Positive
HR1422	SizeEstimation 2017	GW	1.65254	20-24	Negative
HR1423	SizeEstimation 2017	GW	0.495762	35-39	Positive
HR1424	SizeEstimation 2017	GW	2.47881	30-34	Positive
HR1425	SizeEstimation 2017	GW	4.95762	25-29	Negative
HR1426	SizeEstimation 2017	GW	0.991524	20-24	Negative
HR1429	SizeEstimation 2017	GW	0.991524	20-24	Negative
HR1430	SizeEstimation 2017	GW	2.47881	25-29	Positive
HR1431	SizeEstimation 2017	GW	2.47881	25-29	Negative
HR1433	SizeEstimation 2017	GW	0.991524	30-34	Negative
HR1436	SizeEstimation 2017	GW	1.65254	25-29	Positive
HR1438	SizeEstimation 2017	GW	0.991524	25-29	Negative
HR1439	SizeEstimation 2017	GW	4.95762	30-34	Positive
HR1440	SizeEstimation 2017	GW	0.991524	30-34	Positive
HR1441	SizeEstimation 2017	GW	1.65254	30-34	Positive
HR1442	SizeEstimation 2017	GW	2.47881	20-24	Positive
HR1448	SizeEstimation 2017	GW	0.991524	30-34	Negative
HR1449	SizeEstimation 2017	GW	0.82627	20-24	Negative
HR1450	SizeEstimation 2017	GW	2.47881	25-29	Positive
HR1452	SizeEstimation 2017	GW	0.247881	25-29	Negative
HR1453	SizeEstimation 2017	GW	0.330508	25-29	Negative
HR1454	SizeEstimation 2017	GW	1.2394	25-29	Negative
HR1456	SizeEstimation 2017	GW	1.2394	20-24	Negative
HR1457	SizeEstimation 2017	GW	0.991524	35-39	Positive
HR1458	SizeEstimation 2017	GW	0.82627	20-24	Negative
HR1459	SizeEstimation 2017	GW	0.495762	35-39	Positive
HR1460	SizeEstimation 2017	GW	0.495762	25-29	Positive
HR1462	SizeEstimation 2017	GW	0.247881	20-24	Negative
HR1465	SizeEstimation 2017	GW	0.991524	30-34	Positive
HR1466	SizeEstimation 2017	GW	0.82627	30-34	Negative
HR1467	SizeEstimation 2017	GW	0.330508	25-29	Negative
HR1469	SizeEstimation 2017	GW	1.65254	25-29	Positive
HR1470	SizeEstimation 2017	GW	1.65254	30-34	Negative
HR1472	SizeEstimation 2017	GW	0.330508	25-29	Negative
HR1473	SizeEstimation 2017	GW	2.47881	20-24	Negative
HR1474	SizeEstimation 2017	GW	4.95762	18-19	Positive
HR1475	SizeEstimation 2017	GW	1.65254	25-29	Positive
HR1476	SizeEstimation 2017	GW	0.330508	35-39	Positive
HR1477	SizeEstimation 2017	GW	4.95762	25-29	Negative
HR1478	SizeEstimation 2017	GW	2.47881	30-34	Positive
HR1479	SizeEstimation 2017	GW	0.495762	25-29	Negative
HR1480	SizeEstimation 2017	GW	0.0991523	30-34	Positive
HR1481	SizeEstimation 2017	GW	2.47881	20-24	Negative
HR1482	SizeEstimation 2017	GW	0.165254	25-29	Negative
HR1484	SizeEstimation 2017	GW	0.495762	25-29	Negative
HR1485	SizeEstimation 2017	GW	2.47881	20-24	Negative
HR1486	SizeEstimation 2017	GW	2.47881	25-29	Positive
HR1487	SizeEstimation 2017	GW	0.708231	35-39	Positive
HR1488	SizeEstimation 2017	GW	0.619702	30-34	Negative
HR1489	SizeEstimation 2017	GW	0.991524	25-29	Negative
HR1491	SizeEstimation 2017	GW	0.495762	20-24	Negative
HR1493	SizeEstimation 2017	GW	2.47881	25-29	Positive
HR1494	SizeEstimation 2017	GW	0.991524	30-34	Positive
HR1496	SizeEstimation 2017	GW	0.82627	30-34	Negative
HR1497	SizeEstimation 2017	GW	0.330508	30-34	Negative
HR1498	SizeEstimation 2017	GW	1.2394	25-29	Positive
HR1499	SizeEstimation 2017	GW	1.2394	30-34	Positive
HR1503	SizeEstimation 2017	GW	0.619702	20-24	Negative
HR1505	SizeEstimation 2017	GW	1.65254	30-34	Negative
HR1506	SizeEstimation 2017	GW	0.12394	25-29	Negative
HR1507	SizeEstimation 2017	GW	1.2394	20-24	Negative
HR1509	SizeEstimation 2017	GW	0.708231	25-29	Negative
HR1510	SizeEstimation 2017	GW	0.198305	25-29	Positive
HR1511	SizeEstimation 2017	GW	0.495762	20-24	Positive
HR1512	SizeEstimation 2017	GW	0.991524	35-39	Positive
HR1514	SizeEstimation 2017	GW	1.2394	25-29	Negative
HR1517	SizeEstimation 2017	GW	0.495762	20-24	Negative
HR1518	SizeEstimation 2017	GW	0.247881	25-29	Negative
HR1519	SizeEstimation 2017	GW	1.2394	35-39	Negative
HR1520	SizeEstimation 2017	GW	0.330508	18-19	Negative
HR1522	SizeEstimation 2017	GW	0.991524	35-39	Negative
HR1523	SizeEstimation 2017	GW	0.495762	25-29	Negative
HR1525	SizeEstimation 2017	GW	0.495762	35-39	Positive
HR1526	SizeEstimation 2017	GW	0.991524	35-39	Positive
HR1527	SizeEstimation 2017	GW	0.991524	20-24	Negative
HR1529	SizeEstimation 2017	GW	0.330508	20-24	Negative
HR1530	SizeEstimation 2017	GW	1.65254	20-24	Negative
HR1531	SizeEstimation 2017	GW	0.413135	20-24	Positive
HR1532	SizeEstimation 2017	GW	1.2394	35-39	Positive
HR1533	SizeEstimation 2017	GW	0.82627	35-39	Negative
HR1534	SizeEstimation 2017	GW	0.708231	18-19	Negative
HR1535	SizeEstimation 2017	GW	0.991524	20-24	Positive
HR1537	SizeEstimation 2017	GW	0.991524	20-24	Positive
HR1538	SizeEstimation 2017	GW	1.65254	20-24	Negative
HR1539	SizeEstimation 2017	GW	0.991524	25-29	Negative
HR1541	SizeEstimation 2017	GW	0.991524	25-29	Negative
BY-01-0001-0	PSE 2023	BY	1.56382	30-34	Positive
BY-01-0003-6	PSE 2023	BY	0.208509	35-39	Positive
BY-01-0006-7	PSE 2023	BY	0.625527	35-39	Positive
BY-01-0007-0	PSE 2023	BY	0.781909	35-39	Positive
BY-01-0009-8	PSE 2023	BY	1.04255	35-39	Positive
BY-01-0010-8	PSE 2023	BY	1.04255	35-39	Negative
BY-01-0013-8	PSE 2023	BY	1.04255	18-19	Negative
BY-01-0014-3	PSE 2023	BY	0.312764	35-39	Negative
BY-01-0015-5	PSE 2023	BY	0.781909	20-24	Positive
BY-01-0018-7	PSE 2023	BY	0.625527	20-24	Negative
BY-01-0019-5	PSE 2023	BY	0.0919893	30-34	Positive
BY-01-0020-6	PSE 2023	BY	1.56382	20-24	Negative
BY-01-0025-1	PSE 2023	BY	0.312764	35-39	Positive
BY-01-0027-4	PSE 2023	BY	0.625527	25-29	Negative
BY-01-0028-8	PSE 2023	BY	1.04255	20-24	Negative
BY-01-0029-3	PSE 2023	BY	0.781909	20-24	Negative
BY-01-0031-3	PSE 2023	BY	0.390954	35-39	Positive
BY-01-0034-0	PSE 2023	BY	1.56382	25-29	Negative
BY-01-0035-3	PSE 2023	BY	0.521273	25-29	Negative
BY-01-0036-4	PSE 2023	BY	1.04255	20-24	Negative
BY-01-0037-5	PSE 2023	BY	0.521273	35-39	Positive
BY-01-0040-2	PSE 2023	BY	0.223403	20-24	Negative
BY-01-0042-8	PSE 2023	BY	3.12764	25-29	Negative
BY-01-0043-3	PSE 2023	BY	1.04255	30-34	Positive
BY-01-0044-6	PSE 2023	BY	0.28433	20-24	Positive
BY-01-0046-3	PSE 2023	BY	3.12764	30-34	Positive
BY-01-0047-0	PSE 2023	BY	0.625527	25-29	Negative
BY-01-0048-1	PSE 2023	BY	1.04255	25-29	Negative
BY-01-0050-1	PSE 2023	BY	0.625527	25-29	Positive
BY-01-0051-2	PSE 2023	BY	1.56382	30-34	Positive
BY-01-0052-8	PSE 2023	BY	3.12764	30-34	Positive
BY-01-0053-7	PSE 2023	BY	1.56382	30-34	Positive
BY-01-0055-4	PSE 2023	BY	0.521273	35-39	Positive
BY-01-0057-7	PSE 2023	BY	1.56382	35-39	Negative
BY-01-0059-1	PSE 2023	BY	1.56382	35-39	Positive
BY-01-0060-1	PSE 2023	BY	1.04255	25-29	Positive
BY-01-0061-0	PSE 2023	BY	0.446805	20-24	Negative
BY-01-0062-4	PSE 2023	BY	0.446805	20-24	Positive
BY-01-0063-7	PSE 2023	BY	0.625527	35-39	Positive
BY-01-0064-6	PSE 2023	BY	0.781909	18-19	Negative
BY-01-0065-3	PSE 2023	BY	0.625527	35-39	Positive
BY-01-0066-0	PSE 2023	BY	1.04255	20-24	Negative
BY-01-0067-0	PSE 2023	BY	0.625527	20-24	Negative
BY-01-0068-4	PSE 2023	BY	0.781909	30-34	Positive
BY-01-0070-0	PSE 2023	BY	1.56382	20-24	Negative
BY-01-0071-3	PSE 2023	BY	0.781909	25-29	Positive
BY-01-0073-8	PSE 2023	BY	1.04255	25-29	Negative
BY-01-0074-2	PSE 2023	BY	0.625527	35-39	Negative
BY-01-0075-8	PSE 2023	BY	0.781909	35-39	Negative
BY-01-0077-2	PSE 2023	BY	1.56382	18-19	Negative
BY-01-0078-6	PSE 2023	BY	1.04255	35-39	Positive
BY-01-0079-5	PSE 2023	BY	1.56382	35-39	Positive
BY-01-0081-7	PSE 2023	BY	0.521273	18-19	Negative
BY-01-0082-1	PSE 2023	BY	0.312764	18-19	Negative
BY-01-0083-8	PSE 2023	BY	1.56382	20-24	Negative
BY-01-0084-8	PSE 2023	BY	0.521273	35-39	Negative
BY-01-0085-4	PSE 2023	BY	0.625527	35-39	Positive
BY-01-0086-8	PSE 2023	BY	3.12764	20-24	Negative
BY-01-0087-1	PSE 2023	BY	0.521273	20-24	Negative
BY-01-0088-0	PSE 2023	BY	0.521273	20-24	Negative
BY-01-0090-3	PSE 2023	BY	0.625527	20-24	Negative
BY-01-0091-7	PSE 2023	BY	1.04255	30-34	Negative
BY-01-0092-2	PSE 2023	BY	0.781909	18-19	Negative
BY-01-0093-6	PSE 2023	BY	0.521273	20-24	Negative
BY-01-0094-5	PSE 2023	BY	1.04255	20-24	Negative
BY-01-0095-4	PSE 2023	BY	1.56382	35-39	Positive
BY-01-0096-6	PSE 2023	BY	0.625527	25-29	Negative
BY-01-0097-0	PSE 2023	BY	3.12764	18-19	Negative
BY-01-0098-2	PSE 2023	BY	0.625527	20-24	Negative
BY-01-0099-6	PSE 2023	BY	1.56382	18-19	Negative
BY-01-0100-4	PSE 2023	BY	1.56382	18-19	Negative
BY-01-0101-6	PSE 2023	BY	0.781909	35-39	Positive
BY-01-0102-1	PSE 2023	BY	1.04255	20-24	Negative
BY-01-0103-0	PSE 2023	BY	1.04255	25-29	Negative
BY-01-0105-5	PSE 2023	BY	3.12764	25-29	Negative
BY-01-0106-2	PSE 2023	BY	0.390954	20-24	Negative
BY-01-0107-5	PSE 2023	BY	3.12764	18-19	Negative
BY-01-0108-6	PSE 2023	BY	1.04255	18-19	Negative
BY-01-0109-8	PSE 2023	BY	3.12764	20-24	Negative
BY-01-0110-6	PSE 2023	BY	3.12764	20-24	Negative
BY-01-0111-2	PSE 2023	BY	3.12764	35-39	Negative
BY-01-0112-4	PSE 2023	BY	3.12764	20-24	Negative
BY-01-0113-4	PSE 2023	BY	0.625527	25-29	Negative
BY-01-0114-4	PSE 2023	BY	0.625527	18-19	Negative
BY-01-0115-5	PSE 2023	BY	0.625527	18-19	Negative
BY-01-0116-0	PSE 2023	BY	1.04255	25-29	Negative
BY-01-0117-1	PSE 2023	BY	1.56382	20-24	Negative
BY-01-0118-2	PSE 2023	BY	0.347515	20-24	Negative
BY-01-0119-7	PSE 2023	BY	1.04255	18-19	Negative
BY-01-0120-1	PSE 2023	BY	0.521273	30-34	Positive
BY-01-0121-0	PSE 2023	BY	0.781909	20-24	Negative
BY-01-0122-3	PSE 2023	BY	0.521273	35-39	Positive
BY-01-0124-4	PSE 2023	BY	1.04255	18-19	Negative
BY-01-0125-3	PSE 2023	BY	1.56382	18-19	Positive
BY-01-0126-7	PSE 2023	BY	0.142165	18-19	Negative
BY-01-0127-1	PSE 2023	BY	1.04255	18-19	Negative
BY-01-0128-0	PSE 2023	BY	0.390954	18-19	Negative
BY-01-0129-6	PSE 2023	BY	1.04255	18-19	Negative
BY-01-0130-3	PSE 2023	BY	0.625527	30-34	Negative
BY-01-0133-3	PSE 2023	BY	0.260636	20-24	Negative
BY-01-0134-3	PSE 2023	BY	0.625527	18-19	Negative
BY-01-0135-6	PSE 2023	BY	3.12764	20-24	Negative
BY-01-0136-5	PSE 2023	BY	3.12764	20-24	Negative
BY-01-0139-0	PSE 2023	BY	0.208509	25-29	Negative
BY-01-0140-0	PSE 2023	BY	0.521273	35-39	Negative
BY-01-0141-5	PSE 2023	BY	1.04255	30-34	Negative
BY-01-0142-6	PSE 2023	BY	0.625527	30-34	Negative
BY-01-0143-8	PSE 2023	BY	1.56382	30-34	Negative
BY-01-0145-8	PSE 2023	BY	1.56382	25-29	Negative
BY-01-0147-8	PSE 2023	BY	1.04255	30-34	Positive
BY-01-0148-2	PSE 2023	BY	0.781909	35-39	Positive
[truncated: 2,323 more rows]

## Sheet: Figure 1d
ptid	survey_name	site_code	norminv_deg	age	hiv
BI149	SAPPH-IRe 2013	BI	0.000647115	25-29	Positive
BI026	SAPPH-IRe 2013	BI	0.00161779	25-29	Negative
BI084	SAPPH-IRe 2013	BI	0.00323558	25-29	Positive
BI069	SAPPH-IRe 2013	BI	0.00808894	35-39	Positive
BI135	SAPPH-IRe 2013	BI	0.00323558	30-34	Positive
BI131	SAPPH-IRe 2013	BI	0.00215705	20-24	Positive
BI013	SAPPH-IRe 2013	BI	0.000647115	25-29	Positive
BI045	SAPPH-IRe 2013	BI	0.000161779	30-34	Negative
BI032	SAPPH-IRe 2013	BI	0.00323558	30-34	Positive
BI051	SAPPH-IRe 2013	BI	0.00107853	30-34	Negative
BI042	SAPPH-IRe 2013	BI	0.00215705	30-34	Negative
BI176	SAPPH-IRe 2013	BI	0.00647115	30-34	Positive
BI150	SAPPH-IRe 2013	BI	0.00323558	25-29	Negative
BI011	SAPPH-IRe 2013	BI	0.000404447	30-34	Positive
BI057	SAPPH-IRe 2013	BI	0.00161779	30-34	Positive
BI023	SAPPH-IRe 2013	BI	0.00539263	25-29	Negative
BI058	SAPPH-IRe 2013	BI	0.000161779	25-29	Negative
BI139	SAPPH-IRe 2013	BI	0.000278929	20-24	Positive
BI046	SAPPH-IRe 2013	BI	0.00161779	20-24	Negative
BI203	SAPPH-IRe 2013	BI	0.00161779	18-19	Negative
BI083	SAPPH-IRe 2013	BI	0.000924451	25-29	Negative
BI054	SAPPH-IRe 2013	BI	0.000539263	35-39	Positive
BI175	SAPPH-IRe 2013	BI	0.000161779	30-34	Negative
BI137	SAPPH-IRe 2013	BI	0.000215705	25-29	Positive
BI066	SAPPH-IRe 2013	BI	0.000647115	25-29	Positive
BI174	SAPPH-IRe 2013	BI	0.00107853	25-29	Negative
BI183	SAPPH-IRe 2013	BI	0.00323558	35-39	Negative
BI182	SAPPH-IRe 2013	BI	0.00462225	30-34	Positive
BI140	SAPPH-IRe 2013	BI	0.00808894	20-24	Negative
BI038	SAPPH-IRe 2013	BI	0.0107853	20-24	Positive
BI050	SAPPH-IRe 2013	BI	0.0107853	20-24	Negative
BI196	SAPPH-IRe 2013	BI	0.000874823	20-24	Positive
BI147	SAPPH-IRe 2013	BI	0.0107853	20-24	Positive
BI124	SAPPH-IRe 2013	BI	0.00215705	30-34	Positive
BI198	SAPPH-IRe 2013	BI	0.00462225	35-39	Positive
BI036	SAPPH-IRe 2013	BI	0.00808894	25-29	Negative
BI167	SAPPH-IRe 2013	BI	0.00215705	20-24	Negative
BI113	SAPPH-IRe 2013	BI	0.0161779	20-24	Negative
BI191	SAPPH-IRe 2013	BI	0.0323558	30-34	Positive
BI024	SAPPH-IRe 2013	BI	0.000647115	20-24	Negative
BI195	SAPPH-IRe 2013	BI	0.000647115	25-29	Positive
BI141	SAPPH-IRe 2013	BI	0.00129423	20-24	Positive
BI004	SAPPH-IRe 2013	BI	0.00161779	20-24	Negative
BI156	SAPPH-IRe 2013	BI	0.00323558	25-29	Positive
BI097	SAPPH-IRe 2013	BI	0.0107853	25-29	Positive
BI053	SAPPH-IRe 2013	BI	0.00107853	20-24	Positive
BI049	SAPPH-IRe 2013	BI	0.00107853	20-24	Positive
BI088	SAPPH-IRe 2013	BI	0.00647115	30-34	Positive
BI030	SAPPH-IRe 2013	BI	0.0107853	25-29	Positive
BI142	SAPPH-IRe 2013	BI	0.00215705	25-29	Negative
BI034	SAPPH-IRe 2013	BI	0.000539263	25-29	Positive
BI082	SAPPH-IRe 2013	BI	0.000647115	20-24	Positive
BI062	SAPPH-IRe 2013	BI	0.00808894	30-34	Negative
BI154	SAPPH-IRe 2013	BI	0.00808894	35-39	Negative
BI180	SAPPH-IRe 2013	BI	0.000323558	25-29	Positive
BI117	SAPPH-IRe 2013	BI	0.00215705	25-29	Positive
BI008	SAPPH-IRe 2013	BI	0.000808894	30-34	Positive
BI067	SAPPH-IRe 2013	BI	0.000647115	20-24	Positive
BI153	SAPPH-IRe 2013	BI	0.0161779	25-29	Positive
BI121	SAPPH-IRe 2013	BI	0.00647115	25-29	Positive
BI103	SAPPH-IRe 2013	BI	0.0161779	30-34	Negative
BI009	SAPPH-IRe 2013	BI	0.000323558	30-34	Positive
BI014	SAPPH-IRe 2013	BI	0.0107853	20-24	Negative
BI205	SAPPH-IRe 2013	BI	0.000647115	20-24	Negative
BI160	SAPPH-IRe 2013	BI	0.0161779	25-29	Positive
BI031	SAPPH-IRe 2013	BI	0.000647115	30-34	Positive
BI138	SAPPH-IRe 2013	BI	0.00404447	20-24	Negative
BI166	SAPPH-IRe 2013	BI	0.00462225	25-29	Negative
BI065	SAPPH-IRe 2013	BI	0.00808894	30-34	Positive
BI168	SAPPH-IRe 2013	BI	0.00107853	30-34	Negative
BI143	SAPPH-IRe 2013	BI	0.00647115	20-24	Negative
BI130	SAPPH-IRe 2013	BI	0.00808894	25-29	Negative
BI081	SAPPH-IRe 2013	BI	0.00404447	25-29	Positive
BI052	SAPPH-IRe 2013	BI	0.0107853	35-39	Positive
BI033	SAPPH-IRe 2013	BI	0.00539263	25-29	Positive
BI165	SAPPH-IRe 2013	BI	0.00539263	30-34	Negative
BI001	SAPPH-IRe 2013	BI	0.000161779	30-34	Negative
BI114	SAPPH-IRe 2013	BI	0.0107853	18-19	Negative
BI080	SAPPH-IRe 2013	BI	0.00647115	30-34	Positive
BI043	SAPPH-IRe 2013	BI	0.000808894	30-34	Positive
BI209	SAPPH-IRe 2013	BI	0.000647115	25-29	Positive
BI170	SAPPH-IRe 2013	BI	0.00323558	30-34	Negative
BI075	SAPPH-IRe 2013	BI	0.00404447	20-24	Negative
BI199	SAPPH-IRe 2013	BI	0.00215705	20-24	Negative
BI091	SAPPH-IRe 2013	BI	6.47115e-05	20-24	Positive
BI159	SAPPH-IRe 2013	BI	0.0323558	25-29	Positive
BI212	SAPPH-IRe 2013	BI	0.00107853	25-29	Negative
BI055	SAPPH-IRe 2013	BI	0.000462225	30-34	Positive
BI127	SAPPH-IRe 2013	BI	0.00107853	35-39	Positive
BI040	SAPPH-IRe 2013	BI	0.0107853	25-29	Negative
BI119	SAPPH-IRe 2013	BI	0.00107853	20-24	Negative
BI163	SAPPH-IRe 2013	BI	0.00107853	25-29	Positive
BI144	SAPPH-IRe 2013	BI	0.00462225	20-24	Negative
BI194	SAPPH-IRe 2013	BI	0.000647115	30-34	Negative
BI192	SAPPH-IRe 2013	BI	0.000154075	25-29	Negative
BI111	SAPPH-IRe 2013	BI	0.0161779	30-34	Positive
BI100	SAPPH-IRe 2013	BI	0.00539263	30-34	Positive
BI039	SAPPH-IRe 2013	BI	0.00808894	30-34	Positive
BI145	SAPPH-IRe 2013	BI	0.000323558	30-34	Positive
BI190	SAPPH-IRe 2013	BI	0.000269631	35-39	Negative
BI211	SAPPH-IRe 2013	BI	0.00808894	20-24	Negative
BI133	SAPPH-IRe 2013	BI	0.00323558	25-29	Negative
BI161	SAPPH-IRe 2013	BI	0.000647115	18-19	Negative
BI063	SAPPH-IRe 2013	BI	0.000107853	25-29	Positive
BI098	SAPPH-IRe 2013	BI	0.00647115	20-24	Positive
BI151	SAPPH-IRe 2013	BI	0.0161779	30-34	Positive
BI074	SAPPH-IRe 2013	BI	0.000323558	20-24	Positive
BI146	SAPPH-IRe 2013	BI	0.0161779	20-24	Negative
BI089	SAPPH-IRe 2013	BI	0.000647115	25-29	Positive
BI164	SAPPH-IRe 2013	BI	0.000588287	30-34	Positive
BI132	SAPPH-IRe 2013	BI	0.000323558	25-29	Negative
BI005	SAPPH-IRe 2013	BI	0.00323558	30-34	Positive
BI177	SAPPH-IRe 2013	BI	0.00539263	25-29	Positive
BI210	SAPPH-IRe 2013	BI	0.000647115	25-29	Negative
BI123	SAPPH-IRe 2013	BI	0.0161779	20-24	Negative
BI020	SAPPH-IRe 2013	BI	0.00323558	25-29	Positive
BI134	SAPPH-IRe 2013	BI	0.00808894	20-24	Positive
BI092	SAPPH-IRe 2013	BI	0.000647115	25-29	Negative
BI015	SAPPH-IRe 2013	BI	0.0161779	30-34	Positive
BI006	SAPPH-IRe 2013	BI	0.00808894	25-29	Positive
BI115	SAPPH-IRe 2013	BI	0.000647115	30-34	Positive
BI136	SAPPH-IRe 2013	BI	0.00107853	25-29	Positive
BI186	SAPPH-IRe 2013	BI	0.0161779	20-24	Negative
BI068	SAPPH-IRe 2013	BI	0.00161779	25-29	Positive
BI112	SAPPH-IRe 2013	BI	0.00323558	20-24	Negative
BI090	SAPPH-IRe 2013	BI	0.000154075	20-24	Negative
BI061	SAPPH-IRe 2013	BI	0.00647115	20-24	Negative
BI169	SAPPH-IRe 2013	BI	0.0323558	18-19	Negative
BI181	SAPPH-IRe 2013	BI	0.00647115	30-34	Positive
BI073	SAPPH-IRe 2013	BI	0.00539263	20-24	Positive
BI193	SAPPH-IRe 2013	BI	0.0161779	20-24	Positive
BI105	SAPPH-IRe 2013	BI	0.00107853	30-34	Positive
BI202	SAPPH-IRe 2013	BI	0.00539263	20-24	Negative
BI120	SAPPH-IRe 2013	BI	0.00215705	20-24	Positive
BI200	SAPPH-IRe 2013	BI	0.00107853	20-24	Negative
BI041	SAPPH-IRe 2013	BI	0.00539263	25-29	Positive
BI128	SAPPH-IRe 2013	BI	0.00161779	30-34	Positive
BI152	SAPPH-IRe 2013	BI	0.000404447	25-29	Negative
BI077	SAPPH-IRe 2013	BI	0.00107853	30-34	Positive
BI037	SAPPH-IRe 2013	BI	0.00404447	30-34	Positive
BI108	SAPPH-IRe 2013	BI	0.000647115	25-29	Positive
BI172	SAPPH-IRe 2013	BI	0.00539263	25-29	Negative
BI086	SAPPH-IRe 2013	BI	0.000577782	25-29	Negative
BI204	SAPPH-IRe 2013	BI	0.000808894	25-29	Positive
BI017	SAPPH-IRe 2013	BI	0.000161779	30-34	Positive
BI129	SAPPH-IRe 2013	BI	0.0161779	25-29	Negative
BI157	SAPPH-IRe 2013	BI	0.00647115	20-24	Negative
BI173	SAPPH-IRe 2013	BI	0.00647115	30-34	Negative
BI002	SAPPH-IRe 2013	BI	0.00647115	30-34	Negative
BI201	SAPPH-IRe 2013	BI	0.00215705	20-24	Negative
BI099	SAPPH-IRe 2013	BI	0.00107853	25-29	Positive
BI025	SAPPH-IRe 2013	BI	0.00115556	25-29	Positive
BI070	SAPPH-IRe 2013	BI	0.0107853	30-34	Positive
BI118	SAPPH-IRe 2013	BI	0.00647115	30-34	Positive
BI122	SAPPH-IRe 2013	BI	0.000647115	25-29	Negative
BI003	SAPPH-IRe 2013	BI	0.00202224	30-34	Positive
BI125	SAPPH-IRe 2013	BI	0.0161779	35-39	Positive
BI206	SAPPH-IRe 2013	BI	0.00808894	25-29	Negative
BI010	SAPPH-IRe 2013	BI	0.00404447	25-29	Positive
BI101	SAPPH-IRe 2013	BI	0.00323558	30-34	Positive
BI184	SAPPH-IRe 2013	BI	0.00107853	25-29	Positive
BI185	SAPPH-IRe 2013	BI	0.00323558	20-24	Negative
CY340	SAPPH-IRe 2013	CY	0.00875018	25-29	Positive
CY337	SAPPH-IRe 2013	CY	0.00350007	30-34	Positive
CY347	SAPPH-IRe 2013	CY	0.00125003	30-34	Positive
CY029	SAPPH-IRe 2013	CY	0.00116669	30-34	Positive
CY318	SAPPH-IRe 2013	CY	0.0175004	25-29	Positive
CY371	SAPPH-IRe 2013	CY	0.00205887	20-24	Positive
CY319	SAPPH-IRe 2013	CY	0.00100002	25-29	Positive
CY090	SAPPH-IRe 2013	CY	0.00291673	30-34	Positive
CY077	SAPPH-IRe 2013	CY	0.00116669	35-39	Negative
CY475	SAPPH-IRe 2013	CY	0.0350007	30-34	Negative
CY326	SAPPH-IRe 2013	CY	0.000833351	30-34	Positive
CY035	SAPPH-IRe 2013	CY	0.0116669	30-34	Positive
CY017	SAPPH-IRe 2013	CY	0.00350007	30-34	Positive
CY339	SAPPH-IRe 2013	CY	0.00175004	30-34	Negative
CY387	SAPPH-IRe 2013	CY	0.00116669	30-34	Negative
CY062	SAPPH-IRe 2013	CY	0.0175004	25-29	Negative
CY059	SAPPH-IRe 2013	CY	0.00318188	30-34	Positive
CY009	SAPPH-IRe 2013	CY	0.00583345	30-34	Negative
CY459	SAPPH-IRe 2013	CY	0.00116669	25-29	Negative
CY007	SAPPH-IRe 2013	CY	0.00350007	25-29	Positive
CY119	SAPPH-IRe 2013	CY	0.00437509	20-24	Positive
CY348	SAPPH-IRe 2013	CY	0.000700015	25-29	Positive
CY366	SAPPH-IRe 2013	CY	0.00875018	20-24	Positive
CY024	SAPPH-IRe 2013	CY	0.00700015	30-34	Positive
CY344	SAPPH-IRe 2013	CY	0.000700015	35-39	Negative
CY346	SAPPH-IRe 2013	CY	0.0116669	30-34	Positive
CY376	SAPPH-IRe 2013	CY	0.00583345	25-29	Positive
CY350	SAPPH-IRe 2013	CY	0.00116669	30-34	Negative
CY356	SAPPH-IRe 2013	CY	0.000466676	30-34	Positive
CY307	SAPPH-IRe 2013	CY	0.000350007	25-29	Positive
CY361	SAPPH-IRe 2013	CY	0.00175004	30-34	Negative
CY049	SAPPH-IRe 2013	CY	0.0050001	20-24	Negative
CY325	SAPPH-IRe 2013	CY	0.00437509	18-19	Negative
CY088	SAPPH-IRe 2013	CY	0.00350007	25-29	Negative
CY084	SAPPH-IRe 2013	CY	0.0175004	30-34	Positive
CY353	SAPPH-IRe 2013	CY	0.00583345	35-39	Positive
CY468	SAPPH-IRe 2013	CY	0.0116669	25-29	Negative
CY312	SAPPH-IRe 2013	CY	0.000700015	20-24	Negative
CY067	SAPPH-IRe 2013	CY	0.00350007	30-34	Positive
CY465	SAPPH-IRe 2013	CY	0.00233338	30-34	Positive
CY013	SAPPH-IRe 2013	CY	0.00233338	25-29	Negative
CY093	SAPPH-IRe 2013	CY	0.00700015	30-34	Positive
CY037	SAPPH-IRe 2013	CY	0.00700015	20-24	Positive
CY349	SAPPH-IRe 2013	CY	0.00175004	25-29	Negative
CY117	SAPPH-IRe 2013	CY	0.0175004	25-29	Positive
CY056	SAPPH-IRe 2013	CY	0.00583345	25-29	Positive
CY092	SAPPH-IRe 2013	CY	0.00437509	30-34	Positive
CY082	SAPPH-IRe 2013	CY	0.00233338	30-34	Negative
CY071	SAPPH-IRe 2013	CY	0.000291673	35-39	Positive
CY030	SAPPH-IRe 2013	CY	0.000116669	25-29	Positive
CY304	SAPPH-IRe 2013	CY	0.0116669	30-34	Positive
CY085	SAPPH-IRe 2013	CY	0.00875018	35-39	Positive
CY322	SAPPH-IRe 2013	CY	0.00175004	25-29	Positive
CY360	SAPPH-IRe 2013	CY	0.00875018	25-29	Positive
CY047	SAPPH-IRe 2013	CY	0.00116669	35-39	Positive
CY462	SAPPH-IRe 2013	CY	0.00700015	30-34	Negative
CY026	SAPPH-IRe 2013	CY	0.00116669	25-29	Positive
CY036	SAPPH-IRe 2013	CY	0.000700015	25-29	Negative
CY470	SAPPH-IRe 2013	CY	0.00233338	25-29	Negative
CY118	SAPPH-IRe 2013	CY	0.00269236	30-34	Positive
CY303	SAPPH-IRe 2013	CY	0.00116669	25-29	Positive
CY457	SAPPH-IRe 2013	CY	0.0116669	30-34	Positive
CY063	SAPPH-IRe 2013	CY	0.000700015	20-24	Negative
CY355	SAPPH-IRe 2013	CY	0.00194448	30-34	Negative
CY033	SAPPH-IRe 2013	CY	0.00700015	35-39	Positive
CY370	SAPPH-IRe 2013	CY	0.00291673	20-24	Negative
CY101	SAPPH-IRe 2013	CY	0.0050001	30-34	Negative
CY386	SAPPH-IRe 2013	CY	0.000700015	30-34	Positive
CY354	SAPPH-IRe 2013	CY	0.00350007	20-24	Negative
CY053	SAPPH-IRe 2013	CY	0.000700015	30-34	Positive
CY345	SAPPH-IRe 2013	CY	0.00437509	25-29	Negative
CY305	SAPPH-IRe 2013	CY	0.00583345	25-29	Positive
CY474	SAPPH-IRe 2013	CY	0.00175004	20-24	Positive
CY065	SAPPH-IRe 2013	CY	0.00875018	20-24	Positive
CY336	SAPPH-IRe 2013	CY	0.00318188	30-34	Positive
CY110	SAPPH-IRe 2013	CY	0.00269236	25-29	Negative
CY105	SAPPH-IRe 2013	CY	0.00175004	18-19	Negative
CY358	SAPPH-IRe 2013	CY	0.000875018	30-34	Negative
CY103	SAPPH-IRe 2013	CY	0.000700015	25-29	Negative
CY010	SAPPH-IRe 2013	CY	0.0175004	30-34	Negative
CY048	SAPPH-IRe 2013	CY	0.0050001	35-39	Positive
CY341	SAPPH-IRe 2013	CY	0.000700015	30-34	Negative
CY023	SAPPH-IRe 2013	CY	0.00233338	35-39	Positive
CY367	SAPPH-IRe 2013	CY	0.00175004	30-34	Positive
CY098	SAPPH-IRe 2013	CY	0.00350007	25-29	Positive
CY359	SAPPH-IRe 2013	CY	0.000437509	25-29	Positive
CY045	SAPPH-IRe 2013	CY	0.000777794	25-29	Positive
CY116	SAPPH-IRe 2013	CY	0.0116669	20-24	Positive
CY309	SAPPH-IRe 2013	CY	0.00116669	20-24	Negative
CY453	SAPPH-IRe 2013	CY	0.0175004	30-34	Positive
CY075	SAPPH-IRe 2013	CY	0.00175004	30-34	Positive
CY333	SAPPH-IRe 2013	CY	0.000875018	25-29	Negative
CY310	SAPPH-IRe 2013	CY	0.00175004	25-29	Positive
CY109	SAPPH-IRe 2013	CY	0.000437509	30-34	Positive
CY314	SAPPH-IRe 2013	CY	0.00233338	25-29	Positive
CY002	SAPPH-IRe 2013	CY	0.00175004	30-34	Positive
CY331	SAPPH-IRe 2013	CY	0.00875018	30-34	Positive
CY357	SAPPH-IRe 2013	CY	0.00184214	30-34	Positive
CY096	SAPPH-IRe 2013	CY	0.00116669	35-39	Positive
CY061	SAPPH-IRe 2013	CY	0.00291673	30-34	Positive
CY473	SAPPH-IRe 2013	CY	0.00140003	25-29	Negative
CY306	SAPPH-IRe 2013	CY	0.000583345	25-29	Positive
CY078	SAPPH-IRe 2013	CY	0.00583345	35-39	Positive
CY352	SAPPH-IRe 2013	CY	0.00175004	35-39	Negative
CY308	SAPPH-IRe 2013	CY	0.00175004	20-24	Negative
CY313	SAPPH-IRe 2013	CY	0.00050001	25-29	Negative
CY111	SAPPH-IRe 2013	CY	0.00140003	25-29	Negative
CY058	SAPPH-IRe 2013	CY	0.00175004	35-39	Positive
CY113	SAPPH-IRe 2013	CY	0.00583345	20-24	Positive
CY372	SAPPH-IRe 2013	CY	0.000700015	20-24	Negative
CY089	SAPPH-IRe 2013	CY	0.00291673	30-34	Positive
CY469	SAPPH-IRe 2013	CY	0.0116669	30-34	Positive
CY108	SAPPH-IRe 2013	CY	0.00700015	30-34	Positive
CY385	SAPPH-IRe 2013	CY	0.00175004	25-29	Negative
CY055	SAPPH-IRe 2013	CY	0.00175004	25-29	Positive
CY302	SAPPH-IRe 2013	CY	0.00700015	20-24	Negative
CY388	SAPPH-IRe 2013	CY	0.00350007	18-19	Negative
CY051	SAPPH-IRe 2013	CY	0.00350007	20-24	Negative
CY363	SAPPH-IRe 2013	CY	0.000175004	25-29	Negative
CY329	SAPPH-IRe 2013	CY	0.00175004	18-19	Negative
CY378	SAPPH-IRe 2013	CY	0.00350007	25-29	Positive
CY321	SAPPH-IRe 2013	CY	0.00700015	20-24	Positive
CY081	SAPPH-IRe 2013	CY	0.000700015	25-29	Positive
CY320	SAPPH-IRe 2013	CY	0.00050001	25-29	Positive
CY012	SAPPH-IRe 2013	CY	0.00350007	25-29	Positive
CY464	SAPPH-IRe 2013	CY	0.00116669	20-24	Positive
CY380	SAPPH-IRe 2013	CY	0.00175004	25-29	Positive
CY080	SAPPH-IRe 2013	CY	0.000583345	25-29	Positive
CY086	SAPPH-IRe 2013	CY	0.00175004	30-34	Positive
CY064	SAPPH-IRe 2013	CY	0.0050001	25-29	Positive
CY039	SAPPH-IRe 2013	CY	0.00291673	25-29	Positive
CY018	SAPPH-IRe 2013	CY	0.00700015	25-29	Positive
CY458	SAPPH-IRe 2013	CY	0.00583345	25-29	Negative
CY019	SAPPH-IRe 2013	CY	0.00875018	25-29	Positive
CY083	SAPPH-IRe 2013	CY	0.00153001	20-24	Positive
CY094	SAPPH-IRe 2013	CY	0.00875018	25-29	Negative
CY112	SAPPH-IRe 2013	CY	0.00437509	20-24	Negative
CY342	SAPPH-IRe 2013	CY	0.0175004	25-29	Positive
CY382	SAPPH-IRe 2013	CY	0.00437509	25-29	Negative
CY327	SAPPH-IRe 2013	CY	0.00050001	25-29	Positive
CY351	SAPPH-IRe 2013	CY	0.00350007	30-34	Positive
CY104	SAPPH-IRe 2013	CY	0.0175004	25-29	Positive
CY044	SAPPH-IRe 2013	CY	0.00583345	35-39	Positive
CP116	SAPPH-IRe 2013	CP	0.00101432	20-24	Negative
CP178	SAPPH-IRe 2013	CP	0.000405727	25-29	Negative
CP113	SAPPH-IRe 2013	CP	0.000811454	25-29	Positive
CP167	SAPPH-IRe 2013	CP	0.00811454	25-29	Negative
CP190	SAPPH-IRe 2013	CP	0.00811454	30-34	Negative
CP037	SAPPH-IRe 2013	CP	0.00405727	25-29	Positive
CP048	SAPPH-IRe 2013	CP	0.000811454	30-34	Positive
CP100	SAPPH-IRe 2013	CP	0.0202863	35-39	Positive
CP073	SAPPH-IRe 2013	CP	0.0101432	20-24	Negative
CP071	SAPPH-IRe 2013	CP	0.00811454	25-29	Positive
CP156	SAPPH-IRe 2013	CP	0.00202863	35-39	Positive
CP078	SAPPH-IRe 2013	CP	0.000202863	35-39	Positive
CP060	SAPPH-IRe 2013	CP	0.00811454	20-24	Positive
CP144	SAPPH-IRe 2013	CP	0.000811454	30-34	Positive
CP168	SAPPH-IRe 2013	CP	0.00405727	20-24	Negative
CP161	SAPPH-IRe 2013	CP	0.00405727	30-34	Positive
CP138	SAPPH-IRe 2013	CP	0.00270485	20-24	Negative
CP024	SAPPH-IRe 2013	CP	0.00135242	35-39	Positive
CP094	SAPPH-IRe 2013	CP	0.000202863	18-19	Positive
CP018	SAPPH-IRe 2013	CP	0.000405727	30-34	Positive
CP017	SAPPH-IRe 2013	CP	0.00101432	30-34	Positive
CP069	SAPPH-IRe 2013	CP	0.000405727	25-29	Negative
CP008	SAPPH-IRe 2013	CP	0.0101432	25-29	Negative
CP050	SAPPH-IRe 2013	CP	0.0101432	20-24	Negative
CP181	SAPPH-IRe 2013	CP	0.0135242	30-34	Negative
CP068	SAPPH-IRe 2013	CP	0.00811454	25-29	Positive
CP102	SAPPH-IRe 2013	CP	0.00405727	25-29	Positive
CP163	SAPPH-IRe 2013	CP	0.000811454	20-24	Positive
CP187	SAPPH-IRe 2013	CP	0.000507159	25-29	Positive
CP173	SAPPH-IRe 2013	CP	0.00811454	25-29	Negative
CP136	SAPPH-IRe 2013	CP	0.000405727	30-34	Positive
CP185	SAPPH-IRe 2013	CP	0.000811454	25-29	Positive
CP128	SAPPH-IRe 2013	CP	0.00135242	20-24	Negative
CP023	SAPPH-IRe 2013	CP	0.00202863	30-34	Positive
CP030	SAPPH-IRe 2013	CP	0.00202863	25-29	Positive
CP111	SAPPH-IRe 2013	CP	0.00405727	20-24	Negative
CP043	SAPPH-IRe 2013	CP	0.000811454	20-24	Negative
CP179	SAPPH-IRe 2013	CP	0.0202863	30-34	Negative
CP026	SAPPH-IRe 2013	CP	0.000811454	25-29	Negative
CP047	SAPPH-IRe 2013	CP	0.00202863	25-29	Positive
CP056	SAPPH-IRe 2013	CP	0.0010154	20-24	Positive
CP041	SAPPH-IRe 2013	CP	0.00811454	30-34	Negative
CP114	SAPPH-IRe 2013	CP	0.00811454	30-34	Positive
CP033	SAPPH-IRe 2013	CP	0.0010154	20-24	Negative
CP025	SAPPH-IRe 2013	CP	0.00135242	25-29	Positive
CP140	SAPPH-IRe 2013	CP	0.00202863	30-34	Negative
CP076	SAPPH-IRe 2013	CP	0.00202863	35-39	Negative
CP084	SAPPH-IRe 2013	CP	0.0202863	30-34	Positive
CP067	SAPPH-IRe 2013	CP	0.000202863	18-19	Negative
CP059	SAPPH-IRe 2013	CP	0.000811454	25-29	Positive
CP016	SAPPH-IRe 2013	CP	0.0202863	25-29	Negative
CP065	SAPPH-IRe 2013	CP	0.000811454	30-34	Negative
CP123	SAPPH-IRe 2013	CP	0.00202863	35-39	Positive
CP135	SAPPH-IRe 2013	CP	0.00676211	20-24	Negative
CP081	SAPPH-IRe 2013	CP	0.000811454	30-34	Negative
CP154	SAPPH-IRe 2013	CP	0.000811454	30-34	Positive
CP105	SAPPH-IRe 2013	CP	0.000270485	25-29	Negative
CP182	SAPPH-IRe 2013	CP	0.0057961	25-29	Positive
CP132	SAPPH-IRe 2013	CP	0.00676211	25-29	Positive
CP122	SAPPH-IRe 2013	CP	0.000405727	35-39	Positive
CP142	SAPPH-IRe 2013	CP	0.00162291	30-34	Positive
CP153	SAPPH-IRe 2013	CP	0.0202863	20-24	Negative
CP162	SAPPH-IRe 2013	CP	0.0202863	35-39	Positive
CP049	SAPPH-IRe 2013	CP	0.00405727	20-24	Negative
CP070	SAPPH-IRe 2013	CP	0.00405727	25-29	Negative
CP031	SAPPH-IRe 2013	CP	0.00811454	20-24	Negative
CP089	SAPPH-IRe 2013	CP	0.0202863	30-34	Positive
CP133	SAPPH-IRe 2013	CP	0.000405727	25-29	Negative
CP045	SAPPH-IRe 2013	CP	0.000811454	20-24	Negative
CP166	SAPPH-IRe 2013	CP	0.00507159	25-29	Negative
CP152	SAPPH-IRe 2013	CP	0.0057961	18-19	Negative
CP057	SAPPH-IRe 2013	CP	0.000811454	25-29	Positive
CP115	SAPPH-IRe 2013	CP	0.00162291	20-24	Negative
CP015	SAPPH-IRe 2013	CP	0.0101432	25-29	Positive
CP120	SAPPH-IRe 2013	CP	0.00162291	20-24	Positive
CP053	SAPPH-IRe 2013	CP	0.00135242	20-24	Negative
CP155	SAPPH-IRe 2013	CP	0.00405727	20-24	Negative
CP007	SAPPH-IRe 2013	CP	0.000507159	20-24	Negative
CP164	SAPPH-IRe 2013	CP	0.00405727	20-24	Negative
CP020	SAPPH-IRe 2013	CP	0.00405727	30-34	Positive
CP058	SAPPH-IRe 2013	CP	0.00405727	25-29	Negative
CP091	SAPPH-IRe 2013	CP	0.0135242	20-24	Positive
CP021	SAPPH-IRe 2013	CP	0.00405727	20-24	Positive
CP127	SAPPH-IRe 2013	CP	0.0101432	20-24	Positive
CP097	SAPPH-IRe 2013	CP	0.00202863	20-24	Negative
CP170	SAPPH-IRe 2013	CP	0.000811454	25-29	Negative
CP169	SAPPH-IRe 2013	CP	0.00405727	30-34	Positive
CP188	SAPPH-IRe 2013	CP	0.00405727	30-34	Positive
CP176	SAPPH-IRe 2013	CP	0.00135242	20-24	Negative
CP042	SAPPH-IRe 2013	CP	0.000811454	25-29	Negative
CP011	SAPPH-IRe 2013	CP	0.00507159	18-19	Negative
CP130	SAPPH-IRe 2013	CP	0.00115922	20-24	Positive
CP088	SAPPH-IRe 2013	CP	0.00811454	25-29	Negative
CP012	SAPPH-IRe 2013	CP	0.00405727	25-29	Positive
CP101	SAPPH-IRe 2013	CP	0.0405727	25-29	Positive
CP139	SAPPH-IRe 2013	CP	0.0135242	25-29	Negative
CP009	SAPPH-IRe 2013	CP	0.00405727	25-29	Positive
CP151	SAPPH-IRe 2013	CP	0.00135242	25-29	Negative
CP184	SAPPH-IRe 2013	CP	0.000811454	25-29	Negative
CP150	SAPPH-IRe 2013	CP	0.00270485	20-24	Negative
CP004	SAPPH-IRe 2013	CP	0.00202863	30-34	Positive
CP013	SAPPH-IRe 2013	CP	0.00202863	20-24	Negative
CP039	SAPPH-IRe 2013	CP	0.00135242	20-24	Positive
CP061	SAPPH-IRe 2013	CP	0.00405727	30-34	Positive
CP001	SAPPH-IRe 2013	CP	0.000811454	35-39	Positive
CP085	SAPPH-IRe 2013	CP	0.000811454	35-39	Positive
CP186	SAPPH-IRe 2013	CP	0.00144902	30-34	Negative
CP036	SAPPH-IRe 2013	CP	0.0101432	20-24	Positive
CP121	SAPPH-IRe 2013	CP	0.0405727	25-29	Negative
CP149	SAPPH-IRe 2013	CP	8.11454e-05	25-29	Positive
CP107	SAPPH-IRe 2013	CP	0.0101432	25-29	Positive
CP108	SAPPH-IRe 2013	CP	0.000270485	25-29	Negative
CP014	SAPPH-IRe 2013	CP	0.000405727	25-29	Negative
CP010	SAPPH-IRe 2013	CP	0.0202863	30-34	Positive
CP044	SAPPH-IRe 2013	CP	0.000507159	20-24	Negative
CP019	SAPPH-IRe 2013	CP	8.11454e-05	25-29	Negative
CP119	SAPPH-IRe 2013	CP	0.00202863	30-34	Negative
CP005	SAPPH-IRe 2013	CP	0.00811454	25-29	Negative
CP148	SAPPH-IRe 2013	CP	0.0202863	18-19	Negative
CP143	SAPPH-IRe 2013	CP	0.000507159	30-34	Positive
CP118	SAPPH-IRe 2013	CP	0.0202863	30-34	Positive
CP110	SAPPH-IRe 2013	CP	0.0202863	25-29	Negative
CP002	SAPPH-IRe 2013	CP	0.00338106	30-34	Negative
CP145	SAPPH-IRe 2013	CP	0.0057961	25-29	Negative
CP146	SAPPH-IRe 2013	CP	0.000270485	30-34	Negative
CP171	SAPPH-IRe 2013	CP	0.000405727	20-24	Negative
CP177	SAPPH-IRe 2013	CP	0.0057961	30-34	Negative
CP072	SAPPH-IRe 2013	CP	0.00101432	30-34	Positive
CP052	SAPPH-IRe 2013	CP	0.0135242	20-24	Positive
CP117	SAPPH-IRe 2013	CP	0.00405727	20-24	Positive
CP112	SAPPH-IRe 2013	CP	0.00202863	20-24	Negative
CP086	SAPPH-IRe 2013	CP	0.000405727	30-34	Positive
CP035	SAPPH-IRe 2013	CP	0.0202863	25-29	Negative
CP066	SAPPH-IRe 2013	CP	0.00811454	18-19	Negative
CP189	SAPPH-IRe 2013	CP	0.00676211	18-19	Negative
CP034	SAPPH-IRe 2013	CP	0.0135242	30-34	Positive
CP064	SAPPH-IRe 2013	CP	0.00405727	25-29	Positive
CP029	SAPPH-IRe 2013	CP	0.00676211	20-24	Positive
CP134	SAPPH-IRe 2013	CP	0.00405727	20-24	Positive
CP040	SAPPH-IRe 2013	CP	0.000405727	25-29	Positive
CP027	SAPPH-IRe 2013	CP	0.0101432	30-34	Positive
CP028	SAPPH-IRe 2013	CP	0.00811454	20-24	Positive
CP106	SAPPH-IRe 2013	CP	0.000676211	20-24	Negative
CP093	SAPPH-IRe 2013	CP	0.000811454	20-24	Negative
CP172	SAPPH-IRe 2013	CP	0.00405727	30-34	Positive
CP180	SAPPH-IRe 2013	CP	0.00135242	25-29	Positive
CP165	SAPPH-IRe 2013	CP	0.00676211	20-24	Negative
CP098	SAPPH-IRe 2013	CP	0.0101432	35-39	Negative
CP003	SAPPH-IRe 2013	CP	0.000811454	20-24	Positive
CP160	SAPPH-IRe 2013	CP	0.0405727	25-29	Positive
CP159	SAPPH-IRe 2013	CP	0.0101432	18-19	Negative
CP175	SAPPH-IRe 2013	CP	0.000811454	18-19	Negative
CP096	SAPPH-IRe 2013	CP	0.00101432	25-29	Negative
CP183	SAPPH-IRe 2013	CP	0.00676211	25-29	Positive
CP147	SAPPH-IRe 2013	CP	0.000507159	18-19	Positive
CP054	SAPPH-IRe 2013	CP	0.00135242	20-24	Positive
CP191	SAPPH-IRe 2013	CP	0.000811454	25-29	Positive
CH245	SAPPH-IRe 2013	CH	0.00745828	25-29	Positive
CH140	SAPPH-IRe 2013	CH	0.0149166	25-29	Positive
CH156	SAPPH-IRe 2013	CH	0.00175489	25-29	Positive
CH270	SAPPH-IRe 2013	CH	0.00994438	35-39	Negative
CH224	SAPPH-IRe 2013	CH	0.00745828	20-24	Positive
CH236	SAPPH-IRe 2013	CH	0.00198888	25-29	Positive
CH244	SAPPH-IRe 2013	CH	0.000596663	20-24	Negative
CH313	SAPPH-IRe 2013	CH	0.00149166	20-24	Positive
CH100	SAPPH-IRe 2013	CH	0.00149166	25-29	Positive
CH069	SAPPH-IRe 2013	CH	0.00331479	30-34	Positive
CH088	SAPPH-IRe 2013	CH	0.00596663	20-24	Negative
CH269	SAPPH-IRe 2013	CH	0.00596663	20-24	Negative
CH274	SAPPH-IRe 2013	CH	0.00596663	30-34	Negative
CH006	SAPPH-IRe 2013	CH	0.00198888	30-34	Positive
CH144	SAPPH-IRe 2013	CH	0.000852375	25-29	Positive
CH246	SAPPH-IRe 2013	CH	0.000745828	30-34	Positive
CH016	SAPPH-IRe 2013	CH	0.00596663	25-29	Positive
CH367	SAPPH-IRe 2013	CH	0.00149166	18-19	Negative
CH179	SAPPH-IRe 2013	CH	0.0149166	35-39	Positive
CH298	SAPPH-IRe 2013	CH	0.00994438	30-34	Positive
CH012	SAPPH-IRe 2013	CH	0.00745828	25-29	Negative
CH020	SAPPH-IRe 2013	CH	0.000426188	20-24	Positive
CH103	SAPPH-IRe 2013	CH	0.00198888	25-29	Positive
CH063	SAPPH-IRe 2013	CH	0.00994438	25-29	Negative
CH007	SAPPH-IRe 2013	CH	0.00994438	25-29	Negative
CH370	SAPPH-IRe 2013	CH	0.00149166	18-19	Negative
CH317	SAPPH-IRe 2013	CH	0.00248609	30-34	Negative
CH296	SAPPH-IRe 2013	CH	0.00426188	25-29	Negative
CH303	SAPPH-IRe 2013	CH	0.000994438	18-19	Negative
CH220	SAPPH-IRe 2013	CH	0.00372914	30-34	Negative
CH011	SAPPH-IRe 2013	CH	0.0149166	30-34	Positive
CH249	SAPPH-IRe 2013	CH	0.00298331	25-29	Negative
CH294	SAPPH-IRe 2013	CH	0.0149166	25-29	Positive
CH132	SAPPH-IRe 2013	CH	0.0149166	20-24	Negative
CH181	SAPPH-IRe 2013	CH	0.00596663	18-19	Negative
CH272	SAPPH-IRe 2013	CH	0.000852375	20-24	Negative
CH225	SAPPH-IRe 2013	CH	0.00994438	25-29	Negative
CH121	SAPPH-IRe 2013	CH	0.00298331	20-24	Negative
CH015	SAPPH-IRe 2013	CH	0.0149166	20-24	Negative
CH073	SAPPH-IRe 2013	CH	0.00149166	25-29	Negative
CH204	SAPPH-IRe 2013	CH	0.00745828	30-34	Positive
CH021	SAPPH-IRe 2013	CH	0.0149166	20-24	Positive
CH197	SAPPH-IRe 2013	CH	0.00994438	20-24	Negative
CH023	SAPPH-IRe 2013	CH	0.00298331	20-24	Negative
CH074	SAPPH-IRe 2013	CH	0.00149166	20-24	Negative
CH024	SAPPH-IRe 2013	CH	0.000994438	25-29	Negative
CH286	SAPPH-IRe 2013	CH	0.00298331	35-39	Positive
CH097	SAPPH-IRe 2013	CH	0.00198888	25-29	Negative
CH207	SAPPH-IRe 2013	CH	0.00372914	30-34	Positive
CH041	SAPPH-IRe 2013	CH	0.00149166	25-29	Positive
CH009	SAPPH-IRe 2013	CH	0.000596663	25-29	Positive
CH368	SAPPH-IRe 2013	CH	0.00298331	30-34	Positive
CH031	SAPPH-IRe 2013	CH	0.000596663	25-29	Positive
CH046	SAPPH-IRe 2013	CH	0.000298331	20-24	Negative
CH102	SAPPH-IRe 2013	CH	0.00149166	30-34	Positive
CH292	SAPPH-IRe 2013	CH	0.000198888	20-24	Positive
CH104	SAPPH-IRe 2013	CH	0.00298331	20-24	Positive
CH048	SAPPH-IRe 2013	CH	0.000994438	30-34	Positive
CH109	SAPPH-IRe 2013	CH	0.00198888	20-24	Negative
CH040	SAPPH-IRe 2013	CH	0.0149166	30-34	Positive
CH029	SAPPH-IRe 2013	CH	0.00298331	30-34	Negative
CH216	SAPPH-IRe 2013	CH	0.00994438	30-34	Negative
CH042	SAPPH-IRe 2013	CH	0.00149166	30-34	Positive
CH134	SAPPH-IRe 2013	CH	0.00248609	30-34	Negative
CH045	SAPPH-IRe 2013	CH	0.00426188	25-29	Negative
CH003	SAPPH-IRe 2013	CH	0.00149166	25-29	Positive
CH241	SAPPH-IRe 2013	CH	0.00994438	25-29	Negative
CH004	SAPPH-IRe 2013	CH	0.000584963	30-34	Positive
CH318	SAPPH-IRe 2013	CH	0.00124305	30-34	Negative
CH017	SAPPH-IRe 2013	CH	0.00745828	20-24	Positive
CH243	SAPPH-IRe 2013	CH	0.00994438	25-29	Positive
CH067	SAPPH-IRe 2013	CH	0.0016574	20-24	Positive
CH242	SAPPH-IRe 2013	CH	0.00331479	25-29	Negative
CH036	SAPPH-IRe 2013	CH	0.0298331	18-19	Negative
CH203	SAPPH-IRe 2013	CH	0.0149166	30-34	Positive
CH237	SAPPH-IRe 2013	CH	0.00298331	25-29	Negative
CH184	SAPPH-IRe 2013	CH	0.00298331	25-29	Positive
CH047	SAPPH-IRe 2013	CH	0.00298331	25-29	Positive
CH219	SAPPH-IRe 2013	CH	0.0149166	30-34	Positive
CH285	SAPPH-IRe 2013	CH	0.000745828	30-34	Positive
CH095	SAPPH-IRe 2013	CH	0.00994438	20-24	Negative
CH143	SAPPH-IRe 2013	CH	0.00198888	30-34	Negative
CH122	SAPPH-IRe 2013	CH	0.00298331	25-29	Positive
CH214	SAPPH-IRe 2013	CH	0.000994438	20-24	Positive
CH309	SAPPH-IRe 2013	CH	0.000497219	20-24	Positive
CH200	SAPPH-IRe 2013	CH	0.00149166	30-34	Negative
CH364	SAPPH-IRe 2013	CH	0.00248609	25-29	Positive
CH035	SAPPH-IRe 2013	CH	0.00149166	25-29	Negative
CH076	SAPPH-IRe 2013	CH	0.00994438	30-34	Positive
CH013	SAPPH-IRe 2013	CH	0.00994438	20-24	Negative
CH319	SAPPH-IRe 2013	CH	0.00994438	20-24	Negative
CH373	SAPPH-IRe 2013	CH	0.00036831	20-24	Negative
CH025	SAPPH-IRe 2013	CH	0.00596663	25-29	Positive
CH157	SAPPH-IRe 2013	CH	0.00372914	20-24	Negative
CH195	SAPPH-IRe 2013	CH	0.00175916	20-24	Negative
CH056	SAPPH-IRe 2013	CH	0.00149166	20-24	Negative
CH283	SAPPH-IRe 2013	CH	0.000994438	20-24	Positive
CH057	SAPPH-IRe 2013	CH	0.00426188	30-34	Positive
CH026	SAPPH-IRe 2013	CH	0.00994438	30-34	Positive
CH018	SAPPH-IRe 2013	CH	0.000596663	30-34	Negative
CH322	SAPPH-IRe 2013	CH	0.00745828	25-29	Negative
CH235	SAPPH-IRe 2013	CH	0.00745828	20-24	Negative
CH068	SAPPH-IRe 2013	CH	0.00596663	25-29	Positive
CH374	SAPPH-IRe 2013	CH	0.00497219	30-34	Positive
CH248	SAPPH-IRe 2013	CH	0.000994438	25-29	Negative
CH153	SAPPH-IRe 2013	CH	0.00994438	20-24	Negative
CH145	SAPPH-IRe 2013	CH	0.0149166	25-29	Negative
CH120	SAPPH-IRe 2013	CH	0.00149166	35-39	Positive
CH321	SAPPH-IRe 2013	CH	0.00596663	20-24	Negative
CH034	SAPPH-IRe 2013	CH	0.00372914	30-34	Positive
CH240	SAPPH-IRe 2013	CH	0.00372914	25-29	Negative
CH116	SAPPH-IRe 2013	CH	0.000745828	20-24	Negative
CH142	SAPPH-IRe 2013	CH	0.00426188	30-34	Positive
CH139	SAPPH-IRe 2013	CH	0.00745828	25-29	Negative
CH215	SAPPH-IRe 2013	CH	0.00596663	25-29	Positive
CH208	SAPPH-IRe 2013	CH	0.00596663	25-29	Positive
CH078	SAPPH-IRe 2013	CH	0.00119333	20-24	Negative
CH101	SAPPH-IRe 2013	CH	0.000596663	20-24	Positive
CH002	SAPPH-IRe 2013	CH	0.000994438	30-34	Positive
CH115	SAPPH-IRe 2013	CH	0.00596663	30-34	Positive
CH363	SAPPH-IRe 2013	CH	0.0298331	20-24	Negative
CH312	SAPPH-IRe 2013	CH	0.00994438	30-34	Negative
CH154	SAPPH-IRe 2013	CH	0.00298331	30-34	Negative
CH315	SAPPH-IRe 2013	CH	0.00994438	25-29	Positive
CH295	SAPPH-IRe 2013	CH	0.00149166	25-29	Negative
CH223	SAPPH-IRe 2013	CH	0.00198888	30-34	Negative
CH366	SAPPH-IRe 2013	CH	0.0149166	20-24	Negative
CH293	SAPPH-IRe 2013	CH	0.00149166	20-24	Negative
CH086	SAPPH-IRe 2013	CH	0.00149166	25-29	Positive
CH196	SAPPH-IRe 2013	CH	0.000994438	25-29	Negative
CH238	SAPPH-IRe 2013	CH	0.00149166	20-24	Positive
CH297	SAPPH-IRe 2013	CH	0.00596663	25-29	Positive
CH310	SAPPH-IRe 2013	CH	0.00298331	25-29	Positive
CH148	SAPPH-IRe 2013	CH	0.0298331	25-29	Positive
CH206	SAPPH-IRe 2013	CH	0.00106547	30-34	Negative
CH320	SAPPH-IRe 2013	CH	0.00497219	20-24	Negative
CH146	SAPPH-IRe 2013	CH	0.00596663	25-29	Negative
CH070	SAPPH-IRe 2013	CH	0.00497219	25-29	Positive
CH058	SAPPH-IRe 2013	CH	0.00149166	30-34	Positive
CH019	SAPPH-IRe 2013	CH	0.00298331	20-24	Negative
CH118	SAPPH-IRe 2013	CH	0.000662958	30-34	Negative
GW118	SAPPH-IRe 2013	HR	0.0044079	18-19	Negative
GW146	SAPPH-IRe 2013	HR	0.00705264	25-29	Negative
GW113	SAPPH-IRe 2013	HR	0.00881581	20-24	Negative
GW077	SAPPH-IRe 2013	HR	0.0117544	18-19	Positive
GW095	SAPPH-IRe 2013	HR	0.00881581	18-19	Negative
GW099	SAPPH-IRe 2013	HR	0.00100752	20-24	Positive
GW144	SAPPH-IRe 2013	HR	0.00881581	18-19	Negative
GW123	SAPPH-IRe 2013	HR	0.000352632	20-24	Negative
GW026	SAPPH-IRe 2013	HR	0.0176316	30-34	Positive
GW149	SAPPH-IRe 2013	HR	0.0176316	18-19	Negative
GW056	SAPPH-IRe 2013	HR	0.00141053	30-34	Negative
GW032	SAPPH-IRe 2013	HR	0.00352632	30-34	Positive
GW150	SAPPH-IRe 2013	HR	0.00705264	20-24	Positive
GW154	SAPPH-IRe 2013	HR	0.00352632	30-34	Positive
GW076	SAPPH-IRe 2013	HR	0.0176316	25-29	Negative
GW020	SAPPH-IRe 2013	HR	0.00160287	25-29	Negative
GW065	SAPPH-IRe 2013	HR	0.00235088	20-24	Negative
GW006	SAPPH-IRe 2013	HR	0.00352632	25-29	Negative
GW152	SAPPH-IRe 2013	HR	0.00274493	25-29	Positive
GW074	SAPPH-IRe 2013	HR	0.000881581	30-34	Positive
GW061	SAPPH-IRe 2013	HR	0.00100752	30-34	Negative
GW067	SAPPH-IRe 2013	HR	0.0176316	20-24	Negative
GW122	SAPPH-IRe 2013	HR	0.000641149	30-34	Positive
GW052	SAPPH-IRe 2013	HR	0.0117544	30-34	Negative
GW002	SAPPH-IRe 2013	HR	0.00141053	25-29	Negative
GW098	SAPPH-IRe 2013	HR	0.00705264	30-34	Positive
GW038	SAPPH-IRe 2013	HR	0.0176316	25-29	Positive
GW091	SAPPH-IRe 2013	HR	0.0050376	25-29	Positive
GW014	SAPPH-IRe 2013	HR	0.00705264	25-29	Positive
GW106	SAPPH-IRe 2013	HR	0.00881581	25-29	Positive
GW043	SAPPH-IRe 2013	HR	0.0176316	20-24	Positive
GW143	SAPPH-IRe 2013	HR	0.0176316	25-29	Negative
GW046	SAPPH-IRe 2013	HR	0.00235088	25-29	Positive
GW138	SAPPH-IRe 2013	HR	0.00705264	25-29	Positive
GW030	SAPPH-IRe 2013	HR	0.00881581	25-29	Positive
GW017	SAPPH-IRe 2013	HR	0.0029386	25-29	Negative
GW011	SAPPH-IRe 2013	HR	0.00141053	35-39	Positive
GW051	SAPPH-IRe 2013	HR	0.00352632	25-29	Positive
GW096	SAPPH-IRe 2013	HR	0.00185596	35-39	Positive
GW003	SAPPH-IRe 2013	HR	0.00352632	25-29	Positive
GW139	SAPPH-IRe 2013	HR	0.00881581	25-29	Negative
GW070	SAPPH-IRe 2013	HR	0.00117544	20-24	Positive
GW037	SAPPH-IRe 2013	HR	0.00705264	18-19	Negative
GW013	SAPPH-IRe 2013	HR	0.00117544	20-24	Positive
GW049	SAPPH-IRe 2013	HR	0.00705264	20-24	Positive
GW145	SAPPH-IRe 2013	HR	0.00881581	20-24	Negative
GW151	SAPPH-IRe 2013	HR	0.0176316	20-24	Negative
GW069	SAPPH-IRe 2013	HR	0.00705264	30-34	Positive
GW068	SAPPH-IRe 2013	HR	0.00044079	18-19	Negative
GW127	SAPPH-IRe 2013	HR	0.0176316	18-19	Negative
GW015	SAPPH-IRe 2013	HR	0.00352632	30-34	Positive
GW155	SAPPH-IRe 2013	HR	0.00881581	30-34	Positive
GW005	SAPPH-IRe 2013	HR	0.00176316	30-34	Positive
GW148	SAPPH-IRe 2013	HR	0.0117544	18-19	Negative
GW102	SAPPH-IRe 2013	HR	0.00352632	25-29	Positive
GW108	SAPPH-IRe 2013	HR	0.00352632	20-24	Negative
GW140	SAPPH-IRe 2013	HR	0.0117544	20-24	Negative
GW135	SAPPH-IRe 2013	HR	0.00881581	20-24	Negative
GW071	SAPPH-IRe 2013	HR	0.00881581	25-29	Negative
GW090	SAPPH-IRe 2013	HR	0.0176316	20-24	Negative
GW084	SAPPH-IRe 2013	HR	0.00881581	20-24	Negative
GW047	SAPPH-IRe 2013	HR	0.00705264	25-29	Negative
GW141	SAPPH-IRe 2013	HR	0.00705264	18-19	Negative
GW131	SAPPH-IRe 2013	HR	0.00141053	35-39	Positive
GW119	SAPPH-IRe 2013	HR	0.00117544	18-19	Negative
GW053	SAPPH-IRe 2013	HR	0.00881581	30-34	Positive
GW022	SAPPH-IRe 2013	HR	0.00352632	25-29	Positive
GW060	SAPPH-IRe 2013	HR	0.00705264	30-34	Negative
GW016	SAPPH-IRe 2013	HR	0.00352632	25-29	Negative
GW126	SAPPH-IRe 2013	HR	0.00176316	20-24	Negative
GW019	SAPPH-IRe 2013	HR	0.00352632	20-24	Positive
GW075	SAPPH-IRe 2013	HR	0.00352632	25-29	Negative
GW124	SAPPH-IRe 2013	HR	0.0117544	20-24	Negative
GW093	SAPPH-IRe 2013	HR	0.00705264	20-24	Negative
GW023	SAPPH-IRe 2013	HR	0.00274493	35-39	Positive
GW132	SAPPH-IRe 2013	HR	0.00881581	25-29	Negative
GW024	SAPPH-IRe 2013	HR	0.000979534	30-34	Positive
GW114	SAPPH-IRe 2013	HR	0.00117544	25-29	Negative
GW059	SAPPH-IRe 2013	HR	0.00352632	20-24	Negative
GW088	SAPPH-IRe 2013	HR	0.00141053	30-34	Negative
GW012	SAPPH-IRe 2013	HR	0.00352632	30-34	Positive
GW103	SAPPH-IRe 2013	HR	0.00141053	25-29	Negative
GW104	SAPPH-IRe 2013	HR	0.00705264	25-29	Positive
GW042	SAPPH-IRe 2013	HR	0.0050376	20-24	Negative
GW018	SAPPH-IRe 2013	HR	0.0117544	20-24	Negative
GW082	SAPPH-IRe 2013	HR	0.00881581	30-34	Positive
GW050	SAPPH-IRe 2013	HR	0.00705264	30-34	Positive
GW121	SAPPH-IRe 2013	HR	0.0058772	18-19	Negative
GW009	SAPPH-IRe 2013	HR	0.0025188	30-34	Negative
GW025	SAPPH-IRe 2013	HR	0.00320575	35-39	Positive
GW153	SAPPH-IRe 2013	HR	0.00235088	25-29	Positive
GW134	SAPPH-IRe 2013	HR	0.00352632	25-29	Positive
GW125	SAPPH-IRe 2013	HR	0.0117544	30-34	Positive
GW073	SAPPH-IRe 2013	HR	0.00391814	30-34	Positive
GW062	SAPPH-IRe 2013	HR	0.00271256	35-39	Negative
GW039	SAPPH-IRe 2013	HR	0.0058772	18-19	Negative
GW079	SAPPH-IRe 2013	HR	0.0117544	25-29	Negative
GW078	SAPPH-IRe 2013	HR	0.00881581	20-24	Negative
GW040	SAPPH-IRe 2013	HR	0.00881581	20-24	Positive
GW092	SAPPH-IRe 2013	HR	0.0176316	25-29	Positive
GW086	SAPPH-IRe 2013	HR	0.0176316	20-24	Negative
GW111	SAPPH-IRe 2013	HR	0.0050376	30-34	Positive
GW033	SAPPH-IRe 2013	HR	0.0050376	25-29	Negative
GW107	SAPPH-IRe 2013	HR	0.0117544	20-24	Positive
GW094	SAPPH-IRe 2013	HR	0.0176316	20-24	Negative
GW055	SAPPH-IRe 2013	HR	0.00352632	30-34	Positive
GW136	SAPPH-IRe 2013	HR	0.0176316	30-34	Positive
GW117	SAPPH-IRe 2013	HR	0.00352632	30-34	Negative
GW089	SAPPH-IRe 2013	HR	0.0117544	25-29	Positive
GW057	SAPPH-IRe 2013	HR	0.00235088	30-34	Negative
GW081	SAPPH-IRe 2013	HR	0.0117544	18-19	Negative
GW112	SAPPH-IRe 2013	HR	0.00391814	20-24	Negative
GW041	SAPPH-IRe 2013	HR	0.0117544	30-34	Negative
GW115	SAPPH-IRe 2013	HR	0.0117544	25-29	Positive
GW083	SAPPH-IRe 2013	HR	0.00176316	20-24	Negative
GW066	SAPPH-IRe 2013	HR	0.00881581	35-39	Positive
GW130	SAPPH-IRe 2013	HR	0.00352632	20-24	Negative
GW080	SAPPH-IRe 2013	HR	0.00881581	20-24	Negative
HW072	SAPPH-IRe 2013	HW	0.00230062	35-39	Negative
HW060	SAPPH-IRe 2013	HW	0.00153374	30-34	Negative
HW057	SAPPH-IRe 2013	HW	0.00575154	30-34	Negative
HW054	SAPPH-IRe 2013	HW	0.00575154	25-29	Negative
HW048	SAPPH-IRe 2013	HW	0.00383436	35-39	Positive
HW044	SAPPH-IRe 2013	HW	0.00766872	30-34	Negative
HW036	SAPPH-IRe 2013	HW	0.000657319	30-34	Negative
HW021	SAPPH-IRe 2013	HW	0.00230062	20-24	Negative
HW117	SAPPH-IRe 2013	HW	0.00575154	18-19	Negative
HW174	SAPPH-IRe 2013	HW	0.00328659	20-24	Positive
HW061	SAPPH-IRe 2013	HW	0.00460123	20-24	Negative
HW144	SAPPH-IRe 2013	HW	0.0115031	25-29	Positive
HW147	SAPPH-IRe 2013	HW	0.00383436	25-29	Positive
HW151	SAPPH-IRe 2013	HW	0.0230062	20-24	Negative
HW149	SAPPH-IRe 2013	HW	0.000605425	25-29	Negative
HW140	SAPPH-IRe 2013	HW	0.00115031	25-29	Positive
HW071	SAPPH-IRe 2013	HW	0.00230062	25-29	Negative
HW196	SAPPH-IRe 2013	HW	0.00766872	35-39	Positive
HW037	SAPPH-IRe 2013	HW	0.00153374	25-29	Negative
HW045	SAPPH-IRe 2013	HW	0.0230062	18-19	Positive
HW160	SAPPH-IRe 2013	HW	0.00115031	25-29	Negative
HW029	SAPPH-IRe 2013	HW	0.00460123	30-34	Negative
HW030	SAPPH-IRe 2013	HW	0.00460123	25-29	Negative
HW063	SAPPH-IRe 2013	HW	0.00383436	20-24	Negative
HW024	SAPPH-IRe 2013	HW	0.00255624	30-34	Positive
HW137	SAPPH-IRe 2013	HW	0.000153374	25-29	Positive
HW139	SAPPH-IRe 2013	HW	0.00153374	20-24	Negative
HW206	SAPPH-IRe 2013	HW	0.0230062	25-29	Positive
HW129	SAPPH-IRe 2013	HW	0.00766872	30-34	Positive
HW043	SAPPH-IRe 2013	HW	0.00115031	18-19	Negative
HW074	SAPPH-IRe 2013	HW	0.00575154	30-34	Negative
HW084	SAPPH-IRe 2013	HW	0.00115031	35-39	Positive
HW055	SAPPH-IRe 2013	HW	0.00460123	20-24	Negative
HW051	SAPPH-IRe 2013	HW	0.000657319	35-39	Negative
HW167	SAPPH-IRe 2013	HW	0.00460123	25-29	Positive
HW182	SAPPH-IRe 2013	HW	0.00287577	30-34	Negative
HW073	SAPPH-IRe 2013	HW	0.00460123	30-34	Positive
HW146	SAPPH-IRe 2013	HW	0.00115031	25-29	Positive
HW143	SAPPH-IRe 2013	HW	0.00115031	20-24	Negative
HW006	SAPPH-IRe 2013	HW	0.00766872	25-29	Negative
HW181	SAPPH-IRe 2013	HW	0.0115031	30-34	Negative
HW062	SAPPH-IRe 2013	HW	0.00230062	20-24	Negative
HW127	SAPPH-IRe 2013	HW	0.00230062	25-29	Negative
HW108	SAPPH-IRe 2013	HW	0.00766872	30-34	Positive
HW175	SAPPH-IRe 2013	HW	0.0115031	25-29	Negative
HW126	SAPPH-IRe 2013	HW	0.000657319	25-29	Negative
HW066	SAPPH-IRe 2013	HW	0.00575154	25-29	Negative
HW026	SAPPH-IRe 2013	HW	0.00460123	18-19	Negative
HW198	SAPPH-IRe 2013	HW	0.0115031	20-24	Positive
HW040	SAPPH-IRe 2013	HW	0.00766872	20-24	Negative
HW201	SAPPH-IRe 2013	HW	0.000575154	25-29	Negative
HW031	SAPPH-IRe 2013	HW	0.00460123	30-34	Negative
HW148	SAPPH-IRe 2013	HW	0.0115031	30-34	Negative
HW186	SAPPH-IRe 2013	HW	0.000575154	30-34	Negative
HW136	SAPPH-IRe 2013	HW	0.00460123	20-24	Positive
HW204	SAPPH-IRe 2013	HW	0.00460123	25-29	Negative
HW078	SAPPH-IRe 2013	HW	0.000287577	35-39	Positive
HW142	SAPPH-IRe 2013	HW	0.00230062	30-34	Positive
HW005	SAPPH-IRe 2013	HW	0.00460123	35-39	Positive
HW041	SAPPH-IRe 2013	HW	0.0115031	25-29	Negative
HW101	SAPPH-IRe 2013	HW	0.0115031	25-29	Positive
HW052	SAPPH-IRe 2013	HW	0.00460123	35-39	Positive
HW027	SAPPH-IRe 2013	HW	0.00460123	35-39	Positive
HW003	SAPPH-IRe 2013	HW	0.00230062	25-29	Negative
HW188	SAPPH-IRe 2013	HW	0.00383436	30-34	Negative
HW180	SAPPH-IRe 2013	HW	0.00766872	25-29	Negative
HW110	SAPPH-IRe 2013	HW	0.000766872	30-34	Positive
HW097	SAPPH-IRe 2013	HW	0.00230062	35-39	Negative
HW010	SAPPH-IRe 2013	HW	0.00383436	30-34	Negative
HW169	SAPPH-IRe 2013	HW	0.00460123	30-34	Negative
HW130	SAPPH-IRe 2013	HW	0.00230062	25-29	Positive
HW173	SAPPH-IRe 2013	HW	0.00287577	20-24	Negative
HW065	SAPPH-IRe 2013	HW	0.00191718	30-34	Negative
HW135	SAPPH-IRe 2013	HW	0.00460123	25-29	Negative
HW163	SAPPH-IRe 2013	HW	0.00115031	20-24	Positive
HW016	SAPPH-IRe 2013	HW	0.0115031	35-39	Negative
HW069	SAPPH-IRe 2013	HW	0.00575154	20-24	Negative
HW032	SAPPH-IRe 2013	HW	0.00460123	30-34	Negative
HW087	SAPPH-IRe 2013	HW	0.000511248	25-29	Negative
HW194	SAPPH-IRe 2013	HW	0.00115031	20-24	Positive
HW064	SAPPH-IRe 2013	HW	0.00460123	18-19	Negative
HW081	SAPPH-IRe 2013	HW	0.00153374	30-34	Negative
HW114	SAPPH-IRe 2013	HW	0.00230062	25-29	Negative
HW161	SAPPH-IRe 2013	HW	0.00230062	20-24	Positive
HW096	SAPPH-IRe 2013	HW	0.00230062	25-29	Positive
HW111	SAPPH-IRe 2013	HW	0.00383436	20-24	Positive
HW133	SAPPH-IRe 2013	HW	0.000766872	25-29	Negative
HW023	SAPPH-IRe 2013	HW	0.0115031	25-29	Negative
HW132	SAPPH-IRe 2013	HW	0.00115031	25-29	Negative
HW047	SAPPH-IRe 2013	HW	0.0115031	30-34	Negative
HW007	SAPPH-IRe 2013	HW	0.00230062	35-39	Positive
HW155	SAPPH-IRe 2013	HW	0.0230062	30-34	Positive
HW011	SAPPH-IRe 2013	HW	0.00230062	30-34	Negative
HW034	SAPPH-IRe 2013	HW	0.00766872	25-29	Negative
HW205	SAPPH-IRe 2013	HW	0.00575154	35-39	Positive
HW202	SAPPH-IRe 2013	HW	0.00383436	20-24	Negative
HW039	SAPPH-IRe 2013	HW	0.00766872	25-29	Negative
HW192	SAPPH-IRe 2013	HW	0.00230062	25-29	Negative
HW189	SAPPH-IRe 2013	HW	0.00575154	20-24	Positive
HW185	SAPPH-IRe 2013	HW	0.00766872	35-39	Positive
HW038	SAPPH-IRe 2013	HW	0.00115031	30-34	Positive
HW199	SAPPH-IRe 2013	HW	0.0115031	20-24	Negative
HW009	SAPPH-IRe 2013	HW	0.00230062	30-34	Positive
HW033	SAPPH-IRe 2013	HW	0.00460123	25-29	Negative
HW050	SAPPH-IRe 2013	HW	0.0115031	25-29	Negative
HW098	SAPPH-IRe 2013	HW	0.0115031	25-29	Positive
HW119	SAPPH-IRe 2013	HW	0.00766872	30-34	Positive
HW184	SAPPH-IRe 2013	HW	0.0230062	30-34	Negative
HW121	SAPPH-IRe 2013	HW	0.00460123	30-34	Negative
HW058	SAPPH-IRe 2013	HW	0.00575154	20-24	Positive
HW076	SAPPH-IRe 2013	HW	0.000328659	35-39	Positive
HW157	SAPPH-IRe 2013	HW	0.00575154	25-29	Positive
HW168	SAPPH-IRe 2013	HW	0.00230062	35-39	Positive
HW207	SAPPH-IRe 2013	HW	0.0115031	35-39	Positive
HW102	SAPPH-IRe 2013	HW	0.00328659	30-34	Negative
HW191	SAPPH-IRe 2013	HW	0.00766872	25-29	Negative
HW156	SAPPH-IRe 2013	HW	0.000230062	30-34	Negative
HW131	SAPPH-IRe 2013	HW	0.00230062	25-29	Positive
HW193	SAPPH-IRe 2013	HW	0.00328659	25-29	Positive
HW190	SAPPH-IRe 2013	HW	0.00460123	25-29	Positive
HW002	SAPPH-IRe 2013	HW	0.00328659	30-34	Positive
HW172	SAPPH-IRe 2013	HW	0.00230062	20-24	Negative
HW171	SAPPH-IRe 2013	HW	0.00230062	20-24	Negative
HW170	SAPPH-IRe 2013	HW	0.00383436	20-24	Negative
HW165	SAPPH-IRe 2013	HW	0.000460123	25-29	Positive
HW154	SAPPH-IRe 2013	HW	0.00575154	25-29	Negative
HW152	SAPPH-IRe 2013	HW	0.0230062	20-24	Negative
HW145	SAPPH-IRe 2013	HW	0.0115031	20-24	Negative
HW141	SAPPH-IRe 2013	HW	0.00153374	25-29	Positive
HW138	SAPPH-IRe 2013	HW	0.000287577	25-29	Negative
HW042	SAPPH-IRe 2013	HW	0.00230062	20-24	Negative
HW109	SAPPH-IRe 2013	HW	0.00575154	30-34	Positive
HW099	SAPPH-IRe 2013	HW	0.00230062	30-34	Positive
HW092	SAPPH-IRe 2013	HW	0.00191718	35-39	Positive
JU160	SAPPH-IRe 2013	JU	0.000863759	30-34	Negative
JU169	SAPPH-IRe 2013	JU	0.021594	30-34	Positive
JU043	SAPPH-IRe 2013	JU	0.0010797	25-29	Positive
JU120	SAPPH-IRe 2013	JU	0.00863759	25-29	Negative
JU025	SAPPH-IRe 2013	JU	0.0021594	20-24	Negative
JU011	SAPPH-IRe 2013	JU	0.0028792	25-29	Negative
JU179	SAPPH-IRe 2013	JU	0.00431879	20-24	Positive
JU054	SAPPH-IRe 2013	JU	0.000863759	25-29	Positive
JU199	SAPPH-IRe 2013	JU	0.000431879	35-39	Positive
JU033	SAPPH-IRe 2013	JU	0.00539849	20-24	Negative
JU130	SAPPH-IRe 2013	JU	0.000520336	30-34	Positive
JU172	SAPPH-IRe 2013	JU	0.014396	30-34	Positive
JU152	SAPPH-IRe 2013	JU	0.000863759	25-29	Negative
JU178	SAPPH-IRe 2013	JU	0.00359899	20-24	Negative
JU036	SAPPH-IRe 2013	JU	0.000431879	20-24	Positive
JU176	SAPPH-IRe 2013	JU	0.021594	20-24	Negative
JU135	SAPPH-IRe 2013	JU	0.00539849	25-29	Positive
JU092	SAPPH-IRe 2013	JU	0.00431879	18-19	Negative
JU147	SAPPH-IRe 2013	JU	0.014396	20-24	Negative
JU081	SAPPH-IRe 2013	JU	0.0028792	25-29	Negative
JU107	SAPPH-IRe 2013	JU	0.000863759	18-19	Negative
JU031	SAPPH-IRe 2013	JU	0.0014396	35-39	Negative
JU075	SAPPH-IRe 2013	JU	0.0061697	25-29	Positive
JU159	SAPPH-IRe 2013	JU	0.00431879	25-29	Negative
JU146	SAPPH-IRe 2013	JU	0.010797	20-24	Negative
JU021	SAPPH-IRe 2013	JU	0.000539849	35-39	Positive
JU177	SAPPH-IRe 2013	JU	0.000863759	30-34	Positive
JU035	SAPPH-IRe 2013	JU	0.00863759	35-39	Negative
JU066	SAPPH-IRe 2013	JU	0.0021594	30-34	Positive
JU037	SAPPH-IRe 2013	JU	0.0014396	35-39	Positive
JU148	SAPPH-IRe 2013	JU	0.021594	30-34	Positive
JU168	SAPPH-IRe 2013	JU	0.00863759	30-34	Positive
JU057	SAPPH-IRe 2013	JU	0.000431879	20-24	Negative
JU044	SAPPH-IRe 2013	JU	0.0021594	20-24	Negative
JU047	SAPPH-IRe 2013	JU	0.000431879	20-24	Positive
JU116	SAPPH-IRe 2013	JU	0.000431879	30-34	Positive
JU085	SAPPH-IRe 2013	JU	0.0014396	20-24	Negative
JU008	SAPPH-IRe 2013	JU	0.00431879	30-34	Positive
JU052	SAPPH-IRe 2013	JU	0.00431879	25-29	Positive
JU053	SAPPH-IRe 2013	JU	0.000431879	30-34	Positive
JU126	SAPPH-IRe 2013	JU	0.00021594	25-29	Negative
JU190	SAPPH-IRe 2013	JU	0.0061697	25-29	Negative
JU065	SAPPH-IRe 2013	JU	0.0014396	30-34	Positive
JU060	SAPPH-IRe 2013	JU	0.014396	20-24	Negative
JU001	SAPPH-IRe 2013	JU	0.0021594	25-29	Positive
JU144	SAPPH-IRe 2013	JU	0.000431879	35-39	Negative
JU070	SAPPH-IRe 2013	JU	0.00539849	25-29	Negative
JU183	SAPPH-IRe 2013	JU	0.00863759	20-24	Negative
JU163	SAPPH-IRe 2013	JU	0.0014396	25-29	Positive
JU155	SAPPH-IRe 2013	JU	0.0021594	20-24	Negative
JU124	SAPPH-IRe 2013	JU	0.00021594	25-29	Negative
JU058	SAPPH-IRe 2013	JU	0.0014396	20-24	Negative
JU059	SAPPH-IRe 2013	JU	0.014396	20-24	Negative
JU071	SAPPH-IRe 2013	JU	0.00130873	25-29	Negative
JU004	SAPPH-IRe 2013	JU	0.0028792	20-24	Positive
JU127	SAPPH-IRe 2013	JU	0.00863759	25-29	Negative
JU074	SAPPH-IRe 2013	JU	0.0010797	18-19	Negative
JU196	SAPPH-IRe 2013	JU	0.000719799	20-24	Positive
JU076	SAPPH-IRe 2013	JU	0.0021594	20-24	Negative
JU087	SAPPH-IRe 2013	JU	0.00431879	18-19	Negative
JU078	SAPPH-IRe 2013	JU	0.000539849	20-24	Negative
JU056	SAPPH-IRe 2013	JU	0.00154243	30-34	Negative
JU133	SAPPH-IRe 2013	JU	0.014396	20-24	Negative
JU095	SAPPH-IRe 2013	JU	0.00166107	25-29	Negative
JU191	SAPPH-IRe 2013	JU	0.00431879	25-29	Negative
JU007	SAPPH-IRe 2013	JU	0.0028792	25-29	Negative
JU086	SAPPH-IRe 2013	JU	0.00172752	30-34	Negative
JU140	SAPPH-IRe 2013	JU	0.0014396	25-29	Negative
JU132	SAPPH-IRe 2013	JU	0.021594	20-24	Negative
JU090	SAPPH-IRe 2013	JU	0.00479866	20-24	Negative
JU045	SAPPH-IRe 2013	JU	0.0028792	20-24	Positive
JU158	SAPPH-IRe 2013	JU	0.00021594	30-34	Negative
JU117	SAPPH-IRe 2013	JU	0.014396	25-29	Positive
JU049	SAPPH-IRe 2013	JU	0.00431879	25-29	Positive
JU097	SAPPH-IRe 2013	JU	0.0021594	25-29	Positive
JU067	SAPPH-IRe 2013	JU	0.0028792	25-29	Negative
JU083	SAPPH-IRe 2013	JU	0.0061697	30-34	Positive
JU143	SAPPH-IRe 2013	JU	0.00431879	35-39	Negative
JU106	SAPPH-IRe 2013	JU	0.000863759	35-39	Negative
JU200	SAPPH-IRe 2013	JU	0.00863759	25-29	Positive
JU193	SAPPH-IRe 2013	JU	0.0014396	20-24	Negative
JU009	SAPPH-IRe 2013	JU	0.0010797	30-34	Positive
JU073	SAPPH-IRe 2013	JU	0.0010797	30-34	Positive
JU162	SAPPH-IRe 2013	JU	0.0021594	20-24	Negative
JU077	SAPPH-IRe 2013	JU	0.0010797	30-34	Positive
JU174	SAPPH-IRe 2013	JU	0.021594	20-24	Positive
JU005	SAPPH-IRe 2013	JU	0.00719799	25-29	Negative
JU123	SAPPH-IRe 2013	JU	0.00863759	20-24	Negative
JU017	SAPPH-IRe 2013	JU	0.000863759	30-34	Positive
JU189	SAPPH-IRe 2013	JU	0.0431879	20-24	Negative
JU153	SAPPH-IRe 2013	JU	0.010797	30-34	Negative
JU102	SAPPH-IRe 2013	JU	0.00863759	20-24	Negative
JU184	SAPPH-IRe 2013	JU	0.014396	18-19	Positive
JU103	SAPPH-IRe 2013	JU	0.0028792	20-24	Negative
JU098	SAPPH-IRe 2013	JU	0.00719799	25-29	Positive
JU006	SAPPH-IRe 2013	JU	0.000863759	25-29	Positive
JU050	SAPPH-IRe 2013	JU	0.000863759	25-29	Positive
JU022	SAPPH-IRe 2013	JU	0.0021594	25-29	Positive
JU186	SAPPH-IRe 2013	JU	0.0010797	25-29	Positive
JU157	SAPPH-IRe 2013	JU	0.00431879	18-19	Negative
JU024	SAPPH-IRe 2013	JU	0.00431879	25-29	Negative
JU131	SAPPH-IRe 2013	JU	0.00134962	25-29	Positive
JU166	SAPPH-IRe 2013	JU	0.0028792	25-29	Negative
JU139	SAPPH-IRe 2013	JU	0.021594	25-29	Negative
JU013	SAPPH-IRe 2013	JU	0.000785235	18-19	Negative
JU012	SAPPH-IRe 2013	JU	0.0028792	18-19	Negative
JU064	SAPPH-IRe 2013	JU	0.00431879	25-29	Positive
JU145	SAPPH-IRe 2013	JU	0.00061697	20-24	Positive
JU062	SAPPH-IRe 2013	JU	0.000719799	25-29	Negative
JU046	SAPPH-IRe 2013	JU	0.0014396	35-39	Negative
JU156	SAPPH-IRe 2013	JU	0.021594	20-24	Negative
JU195	SAPPH-IRe 2013	JU	0.00431879	20-24	Negative
JU150	SAPPH-IRe 2013	JU	0.00172752	20-24	Negative
JU173	SAPPH-IRe 2013	JU	0.021594	25-29	Positive
JU171	SAPPH-IRe 2013	JU	0.0014396	20-24	Negative
JU010	SAPPH-IRe 2013	JU	8.63759e-05	25-29	Positive
JU040	SAPPH-IRe 2013	JU	0.00539849	30-34	Positive
JU061	SAPPH-IRe 2013	JU	0.021594	20-24	Negative
JU027	SAPPH-IRe 2013	JU	0.00431879	30-34	Positive
JU185	SAPPH-IRe 2013	JU	0.00359899	25-29	Negative
JU088	SAPPH-IRe 2013	JU	0.000359899	30-34	Positive
JU096	SAPPH-IRe 2013	JU	0.00431879	25-29	Positive
JU063	SAPPH-IRe 2013	JU	0.0021594	20-24	Positive
JU091	SAPPH-IRe 2013	JU	0.000431879	20-24	Negative
JU170	SAPPH-IRe 2013	JU	0.00014396	30-34	Negative
JU038	SAPPH-IRe 2013	JU	0.00122265	25-29	Negative
JU003	SAPPH-IRe 2013	JU	0.00021594	30-34	Negative
JU118	SAPPH-IRe 2013	JU	0.021594	30-34	Negative
JU188	SAPPH-IRe 2013	JU	0.0021594	30-34	Positive
JU002	SAPPH-IRe 2013	JU	0.0021594	25-29	Positive
JU138	SAPPH-IRe 2013	JU	0.000863759	35-39	Negative
JU093	SAPPH-IRe 2013	JU	0.000863759	25-29	Negative
JU122	SAPPH-IRe 2013	JU	0.014396	30-34	Positive
JU051	SAPPH-IRe 2013	JU	0.00172752	25-29	Negative
JU149	SAPPH-IRe 2013	JU	0.0014396	25-29	Positive
JU181	SAPPH-IRe 2013	JU	0.0021594	20-24	Negative
JU161	SAPPH-IRe 2013	JU	0.00719799	30-34	Positive
JU151	SAPPH-IRe 2013	JU	0.021594	20-24	Positive
JU125	SAPPH-IRe 2013	JU	0.010797	20-24	Positive
JU187	SAPPH-IRe 2013	JU	0.00122265	30-34	Positive
JU029	SAPPH-IRe 2013	JU	0.000863759	20-24	Negative
JU072	SAPPH-IRe 2013	JU	0.021594	30-34	Negative
JU082	SAPPH-IRe 2013	JU	0.000863759	25-29	Positive
JU079	SAPPH-IRe 2013	JU	0.000863759	20-24	Negative
JU192	SAPPH-IRe 2013	JU	0.00028792	30-34	Positive
JU026	SAPPH-IRe 2013	JU	0.014396	30-34	Negative
JU194	SAPPH-IRe 2013	JU	0.00172752	30-34	Negative
JU023	SAPPH-IRe 2013	JU	0.00061697	20-24	Positive
JU198	SAPPH-IRe 2013	JU	0.000863759	20-24	Positive
JU180	SAPPH-IRe 2013	JU	0.00431879	20-24	Negative
JU165	SAPPH-IRe 2013	JU	0.021594	25-29	Positive
KD068	SAPPH-IRe 2013	KD	0.000817627	30-34	Positive
KD134	SAPPH-IRe 2013	KD	0.000545085	20-24	Negative
KD032	SAPPH-IRe 2013	KD	0.000272542	30-34	Positive
KD043	SAPPH-IRe 2013	KD	0.00654102	20-24	Positive
KD054	SAPPH-IRe 2013	KD	0.00327051	20-24	Negative
KD201	SAPPH-IRe 2013	KD	0.00327051	25-29	Positive
KD044	SAPPH-IRe 2013	KD	0.00327051	25-29	Negative
KD014	SAPPH-IRe 2013	KD	0.00327051	30-34	Positive
KD152	SAPPH-IRe 2013	KD	0.00327051	25-29	Positive
KD030	SAPPH-IRe 2013	KD	0.00654102	20-24	Negative
KD104	SAPPH-IRe 2013	KD	0.00467216	20-24	Positive
KD070	SAPPH-IRe 2013	KD	0.0163525	25-29	Negative
KD052	SAPPH-IRe 2013	KD	0.0163525	20-24	Positive
KD133	SAPPH-IRe 2013	KD	0.00654102	20-24	Negative
KD174	SAPPH-IRe 2013	KD	0.00817627	35-39	Positive
KD159	SAPPH-IRe 2013	KD	0.00817627	20-24	Negative
KD017	SAPPH-IRe 2013	KD	0.0327051	30-34	Negative
KD144	SAPPH-IRe 2013	KD	0.0163525	30-34	Negative
KD041	SAPPH-IRe 2013	KD	0.00817627	25-29	Positive
KD021	SAPPH-IRe 2013	KD	0.0013082	20-24	Negative
KD166	SAPPH-IRe 2013	KD	0.0109017	20-24	Positive
KD072	SAPPH-IRe 2013	KD	0.00545085	30-34	Positive
KD074	SAPPH-IRe 2013	KD	0.00817627	30-34	Positive
KD150	SAPPH-IRe 2013	KD	0.00327051	30-34	Positive
KD058	SAPPH-IRe 2013	KD	0.00218034	30-34	Negative
KD073	SAPPH-IRe 2013	KD	0.00545085	25-29	Positive
KD187	SAPPH-IRe 2013	KD	0.00654102	20-24	Negative
KD193	SAPPH-IRe 2013	KD	0.00327051	20-24	Negative
KD154	SAPPH-IRe 2013	KD	0.00163525	25-29	Positive
KD111	SAPPH-IRe 2013	KD	0.00654102	30-34	Positive
KD022	SAPPH-IRe 2013	KD	0.000327051	20-24	Negative
KD076	SAPPH-IRe 2013	KD	0.00654102	20-24	Negative
KD163	SAPPH-IRe 2013	KD	0.00408814	30-34	Positive
KD123	SAPPH-IRe 2013	KD	0.00654102	30-34	Negative
KD042	SAPPH-IRe 2013	KD	0.00467216	20-24	Negative
KD117	SAPPH-IRe 2013	KD	0.00654102	30-34	Positive
KD132	SAPPH-IRe 2013	KD	0.00218034	30-34	Positive
KD094	SAPPH-IRe 2013	KD	0.00545085	30-34	Positive
KD051	SAPPH-IRe 2013	KD	0.0163525	18-19	Negative
KD075	SAPPH-IRe 2013	KD	0.0163525	20-24	Negative
KD198	SAPPH-IRe 2013	KD	0.00218034	20-24	Negative
KD106	SAPPH-IRe 2013	KD	0.00163525	30-34	Negative
KD145	SAPPH-IRe 2013	KD	0.00467216	25-29	Positive
KD118	SAPPH-IRe 2013	KD	0.00272542	35-39	Positive
KD050	SAPPH-IRe 2013	KD	0.0109017	20-24	Positive
KD016	SAPPH-IRe 2013	KD	0.0109017	20-24	Negative
KD035	SAPPH-IRe 2013	KD	0.00327051	25-29	Positive
KD190	SAPPH-IRe 2013	KD	0.00327051	30-34	Positive
KD098	SAPPH-IRe 2013	KD	0.00272542	30-34	Positive
KD006	SAPPH-IRe 2013	KD	0.00408814	25-29	Positive
KD160	SAPPH-IRe 2013	KD	0.00327051	30-34	Positive
KD195	SAPPH-IRe 2013	KD	0.00654102	20-24	Positive
KD084	SAPPH-IRe 2013	KD	0.00817627	20-24	Positive
KD179	SAPPH-IRe 2013	KD	0.00327051	35-39	Positive
KD007	SAPPH-IRe 2013	KD	0.000654102	25-29	Positive
KD093	SAPPH-IRe 2013	KD	0.00327051	25-29	Negative
KD018	SAPPH-IRe 2013	KD	0.00408814	20-24	Positive
KD109	SAPPH-IRe 2013	KD	0.00408814	25-29	Positive
KD099	SAPPH-IRe 2013	KD	0.00817627	25-29	Positive
KD003	SAPPH-IRe 2013	KD	0.00545085	20-24	Positive
KD005	SAPPH-IRe 2013	KD	0.000654102	25-29	Positive
KD059	SAPPH-IRe 2013	KD	0.00327051	30-34	Negative
KD015	SAPPH-IRe 2013	KD	0.00163525	30-34	Positive
KD063	SAPPH-IRe 2013	KD	0.00817627	25-29	Negative
KD020	SAPPH-IRe 2013	KD	0.00181695	25-29	Positive
KD077	SAPPH-IRe 2013	KD	0.000654102	20-24	Negative
KD033	SAPPH-IRe 2013	KD	0.00817627	20-24	Positive
KD069	SAPPH-IRe 2013	KD	0.0109017	20-24	Negative
KD128	SAPPH-IRe 2013	KD	0.00272542	20-24	Positive
KD024	SAPPH-IRe 2013	KD	0.000817627	25-29	Positive
KD148	SAPPH-IRe 2013	KD	0.00163525	25-29	Positive
KD113	SAPPH-IRe 2013	KD	0.00817627	25-29	Positive
KD191	SAPPH-IRe 2013	KD	0.00817627	30-34	Positive
KD176	SAPPH-IRe 2013	KD	0.00218034	25-29	Positive
KD078	SAPPH-IRe 2013	KD	0.00218034	25-29	Positive
KD180	SAPPH-IRe 2013	KD	0.00545085	25-29	Positive
KD095	SAPPH-IRe 2013	KD	0.00545085	30-34	Negative
KD048	SAPPH-IRe 2013	KD	0.00817627	20-24	Negative
KD088	SAPPH-IRe 2013	KD	0.000934431	30-34	Positive
KD090	SAPPH-IRe 2013	KD	0.00109017	20-24	Negative
KD009	SAPPH-IRe 2013	KD	0.0036339	18-19	Negative
KD131	SAPPH-IRe 2013	KD	0.00327051	35-39	Positive
KD165	SAPPH-IRe 2013	KD	0.00204407	25-29	Positive
KD130	SAPPH-IRe 2013	KD	0.00654102	30-34	Positive
KD147	SAPPH-IRe 2013	KD	0.0109017	20-24	Negative
KD028	SAPPH-IRe 2013	KD	0.00163525	25-29	Negative
KD001	SAPPH-IRe 2013	KD	0.0014866	30-34	Negative
KD067	SAPPH-IRe 2013	KD	0.0109017	25-29	Positive
KD192	SAPPH-IRe 2013	KD	0.00327051	30-34	Positive
KD087	SAPPH-IRe 2013	KD	0.00204407	25-29	Positive
KD002	SAPPH-IRe 2013	KD	0.00327051	30-34	Positive
KD200	SAPPH-IRe 2013	KD	0.00545085	20-24	Negative
KD010	SAPPH-IRe 2013	KD	0.00218034	30-34	Positive
KD188	SAPPH-IRe 2013	KD	0.00327051	30-34	Positive
KD186	SAPPH-IRe 2013	KD	0.00181695	25-29	Positive
KD178	SAPPH-IRe 2013	KD	0.00545085	25-29	Negative
KD171	SAPPH-IRe 2013	KD	0.00654102	20-24	Negative
KD170	SAPPH-IRe 2013	KD	0.00233608	25-29	Positive
KD169	SAPPH-IRe 2013	KD	0.00408814	30-34	Positive
KD168	SAPPH-IRe 2013	KD	0.00327051	25-29	Positive
KD167	SAPPH-IRe 2013	KD	0.00817627	25-29	Positive
KD105	SAPPH-IRe 2013	KD	0.0163525	20-24	Negative
KD065	SAPPH-IRe 2013	KD	0.0109017	30-34	Positive
KD172	SAPPH-IRe 2013	KD	0.00327051	30-34	Positive
KD138	SAPPH-IRe 2013	KD	0.00817627	30-34	Positive
KD011	SAPPH-IRe 2013	KD	0.000480957	25-29	Positive
KD125	SAPPH-IRe 2013	KD	0.00327051	30-34	Positive
KD029	SAPPH-IRe 2013	KD	0.00163525	25-29	Positive
KD121	SAPPH-IRe 2013	KD	0.0013082	25-29	Positive
KD034	SAPPH-IRe 2013	KD	0.00327051	30-34	Positive
KD008	SAPPH-IRe 2013	KD	0.0109017	20-24	Positive
KD012	SAPPH-IRe 2013	KD	0.0109017	30-34	Positive
KD100	SAPPH-IRe 2013	KD	0.00163525	30-34	Negative
KD057	SAPPH-IRe 2013	KD	0.00218034	25-29	Positive
KD079	SAPPH-IRe 2013	KD	0.000654102	30-34	Positive
KD071	SAPPH-IRe 2013	KD	0.00109017	30-34	Positive
KD199	SAPPH-IRe 2013	KD	0.00545085	25-29	Positive
KD177	SAPPH-IRe 2013	KD	0.00297319	30-34	Positive
KD045	SAPPH-IRe 2013	KD	0.000654102	20-24	Positive
KD097	SAPPH-IRe 2013	KD	0.00327051	25-29	Negative
KD064	SAPPH-IRe 2013	KD	0.00218034	25-29	Positive
KD140	SAPPH-IRe 2013	KD	0.00327051	35-39	Positive
KD023	SAPPH-IRe 2013	KD	0.00327051	30-34	Negative
KD031	SAPPH-IRe 2013	KD	0.00327051	20-24	Negative
KD019	SAPPH-IRe 2013	KD	0.00467216	25-29	Positive
KD066	SAPPH-IRe 2013	KD	0.00654102	18-19	Positive
KD027	SAPPH-IRe 2013	KD	0.00218034	30-34	Positive
KD055	SAPPH-IRe 2013	KD	0.00654102	30-34	Positive
KD107	SAPPH-IRe 2013	KD	0.00163525	35-39	Negative
KD137	SAPPH-IRe 2013	KD	0.00817627	30-34	Positive
KD196	SAPPH-IRe 2013	KD	0.00327051	35-39	Positive
KD149	SAPPH-IRe 2013	KD	0.00545085	30-34	Positive
KD056	SAPPH-IRe 2013	KD	0.00163525	30-34	Positive
KD103	SAPPH-IRe 2013	KD	0.00327051	20-24	Positive
KD114	SAPPH-IRe 2013	KD	0.0163525	25-29	Positive
KD004	SAPPH-IRe 2013	KD	0.00408814	25-29	Positive
KD135	SAPPH-IRe 2013	KD	0.00109017	20-24	Negative
KD153	SAPPH-IRe 2013	KD	0.0036339	25-29	Positive
KB043	SAPPH-IRe 2013	KB	0.0010609	25-29	Negative
KB010	SAPPH-IRe 2013	KB	0.00371316	20-24	Negative
KB137	SAPPH-IRe 2013	KB	0.0092829	25-29	Positive
KB094	SAPPH-IRe 2013	KB	0.00123772	35-39	Positive
KB089	SAPPH-IRe 2013	KB	0.0092829	30-34	Negative
KB136	SAPPH-IRe 2013	KB	0.00185658	25-29	Positive
KB149	SAPPH-IRe 2013	KB	0.00412573	30-34	Positive
KB172	SAPPH-IRe 2013	KB	0.00123772	30-34	Negative
KB073	SAPPH-IRe 2013	KB	0.000371316	30-34	Positive
KB017	SAPPH-IRe 2013	KB	0.00185658	35-39	Positive
KB098	SAPPH-IRe 2013	KB	0.00247544	20-24	Negative
KB028	SAPPH-IRe 2013	KB	0.00742632	30-34	Positive
KB187	SAPPH-IRe 2013	KB	0.00123772	30-34	Positive
KB012	SAPPH-IRe 2013	KB	0.00123772	30-34	Positive
KB139	SAPPH-IRe 2013	KB	0.00185658	35-39	Positive
KB126	SAPPH-IRe 2013	KB	0.000464145	30-34	Positive
KB084	SAPPH-IRe 2013	KB	0.0010609	20-24	Negative
KB030	SAPPH-IRe 2013	KB	0.00185658	25-29	Positive
KB060	SAPPH-IRe 2013	KB	0.00742632	25-29	Positive
KB083	SAPPH-IRe 2013	KB	0.000742632	25-29	Negative
KB023	SAPPH-IRe 2013	KB	0.000185658	20-24	Negative
KB102	SAPPH-IRe 2013	KB	0.00464145	25-29	Positive
KB167	SAPPH-IRe 2013	KB	0.00123772	30-34	Negative
KB014	SAPPH-IRe 2013	KB	0.00742632	20-24	Positive
KB192	SAPPH-IRe 2013	KB	0.00148526	20-24	Negative
KB074	SAPPH-IRe 2013	KB	0.00185658	25-29	Negative
KB188	SAPPH-IRe 2013	KB	0.00185658	25-29	Positive
KB177	SAPPH-IRe 2013	KB	0.00185658	20-24	Negative
KB201	SAPPH-IRe 2013	KB	0.0092829	20-24	Negative
KB122	SAPPH-IRe 2013	KB	0.00371316	25-29	Positive
KB059	SAPPH-IRe 2013	KB	0.00530452	30-34	Positive
KB049	SAPPH-IRe 2013	KB	0.00162738	30-34	Positive
KB051	SAPPH-IRe 2013	KB	0.0061886	25-29	Negative
KB154	SAPPH-IRe 2013	KB	0.0092829	30-34	Positive
KB175	SAPPH-IRe 2013	KB	0.00530452	25-29	Positive
KB138	SAPPH-IRe 2013	KB	0.00371316	35-39	Positive
KB170	SAPPH-IRe 2013	KB	0.00092829	25-29	Positive
KB034	SAPPH-IRe 2013	KB	0.00092829	25-29	Positive
KB048	SAPPH-IRe 2013	KB	0.0092829	30-34	Positive
KB107	SAPPH-IRe 2013	KB	0.00123772	20-24	Positive
KB174	SAPPH-IRe 2013	KB	0.0185658	20-24	Positive
KB099	SAPPH-IRe 2013	KB	0.00742632	25-29	Negative
KB032	SAPPH-IRe 2013	KB	0.00371316	20-24	Positive
KB086	SAPPH-IRe 2013	KB	0.00742632	30-34	Positive
KB064	SAPPH-IRe 2013	KB	0.00061886	30-34	Positive
KB189	SAPPH-IRe 2013	KB	0.00371316	25-29	Positive
KB132	SAPPH-IRe 2013	KB	0.00185658	20-24	Negative
KB062	SAPPH-IRe 2013	KB	0.00185658	25-29	Negative
KB171	SAPPH-IRe 2013	KB	0.00247544	30-34	Positive
KB016	SAPPH-IRe 2013	KB	0.00185658	25-29	Positive
KB247	SAPPH-IRe 2013	KB	0.00185658	30-34	Positive
KB053	SAPPH-IRe 2013	KB	0.00530452	30-34	Positive
KB198	SAPPH-IRe 2013	KB	0.00123772	20-24	Negative
KB042	SAPPH-IRe 2013	KB	0.00092829	30-34	Positive
KB193	SAPPH-IRe 2013	KB	0.000742632	25-29	Negative
KB080	SAPPH-IRe 2013	KB	0.00185658	25-29	Positive
KB079	SAPPH-IRe 2013	KB	0.00185658	30-34	Positive
KB197	SAPPH-IRe 2013	KB	0.00371316	30-34	Positive
KB100	SAPPH-IRe 2013	KB	0.0185658	25-29	Negative
KB058	SAPPH-IRe 2013	KB	0.00185658	20-24	Negative
KB022	SAPPH-IRe 2013	KB	0.0092829	20-24	Negative
KB044	SAPPH-IRe 2013	KB	0.00185658	20-24	Positive
KB195	SAPPH-IRe 2013	KB	0.0185658	25-29	Positive
KB180	SAPPH-IRe 2013	KB	0.00371316	25-29	Positive
KB169	SAPPH-IRe 2013	KB	0.00247544	20-24	Negative
KB157	SAPPH-IRe 2013	KB	0.00247544	20-24	Negative
KB056	SAPPH-IRe 2013	KB	0.0092829	30-34	Positive
KB040	SAPPH-IRe 2013	KB	0.00530452	35-39	Negative
KB200	SAPPH-IRe 2013	KB	7.42632e-05	25-29	Negative
KB236	SAPPH-IRe 2013	KB	0.0061886	25-29	Negative
KB092	SAPPH-IRe 2013	KB	0.0123772	25-29	Negative
KB196	SAPPH-IRe 2013	KB	0.00530452	30-34	Positive
KB029	SAPPH-IRe 2013	KB	0.00092829	25-29	Positive
KB020	SAPPH-IRe 2013	KB	0.00742632	25-29	Negative
KB008	SAPPH-IRe 2013	KB	0.00371316	20-24	Positive
KB183	SAPPH-IRe 2013	KB	0.0123772	30-34	Positive
KB005	SAPPH-IRe 2013	KB	0.00123772	35-39	Positive
KB178	SAPPH-IRe 2013	KB	0.0185658	30-34	Positive
KB173	SAPPH-IRe 2013	KB	0.00742632	25-29	Positive
KB237	SAPPH-IRe 2013	KB	0.00247544	20-24	Negative
KB163	SAPPH-IRe 2013	KB	0.00185658	30-34	Negative
KB047	SAPPH-IRe 2013	KB	0.00371316	30-34	Positive
KB025	SAPPH-IRe 2013	KB	0.00185658	30-34	Positive
KB033	SAPPH-IRe 2013	KB	0.00247544	30-34	Positive
KB052	SAPPH-IRe 2013	KB	0.00185658	20-24	Positive
KB011	SAPPH-IRe 2013	KB	0.00285628	25-29	Negative
KB050	SAPPH-IRe 2013	KB	0.0123772	30-34	Positive
KB003	SAPPH-IRe 2013	KB	0.00371316	25-29	Positive
KB041	SAPPH-IRe 2013	KB	0.00123772	30-34	Positive
KB035	SAPPH-IRe 2013	KB	0.00371316	35-39	Positive
KB158	SAPPH-IRe 2013	KB	0.0185658	25-29	Positive
KB129	SAPPH-IRe 2013	KB	0.00371316	25-29	Positive
KB121	SAPPH-IRe 2013	KB	0.0123772	30-34	Positive
KB103	SAPPH-IRe 2013	KB	0.000742632	30-34	Positive
KB123	SAPPH-IRe 2013	KB	0.0061886	20-24	Negative
KB117	SAPPH-IRe 2013	KB	0.00185658	25-29	Negative
KB185	SAPPH-IRe 2013	KB	0.00464145	35-39	Positive
KB116	SAPPH-IRe 2013	KB	0.0185658	20-24	Negative
KB159	SAPPH-IRe 2013	KB	0.00185658	30-34	Negative
KB115	SAPPH-IRe 2013	KB	0.0092829	35-39	Positive
KB110	SAPPH-IRe 2013	KB	0.0185658	30-34	Positive
KB199	SAPPH-IRe 2013	KB	0.00247544	25-29	Negative
KB057	SAPPH-IRe 2013	KB	0.00185658	35-39	Positive
KB124	SAPPH-IRe 2013	KB	0.00185658	25-29	Positive
KB111	SAPPH-IRe 2013	KB	0.00123772	30-34	Positive
KB024	SAPPH-IRe 2013	KB	0.00185658	25-29	Positive
KB108	SAPPH-IRe 2013	KB	0.00185658	30-34	Positive
KB164	SAPPH-IRe 2013	KB	0.0092829	30-34	Negative
KB153	SAPPH-IRe 2013	KB	0.00123772	30-34	Positive
KB101	SAPPH-IRe 2013	KB	0.00530452	30-34	Positive
KB091	SAPPH-IRe 2013	KB	0.000742632	30-34	Negative
KB235	SAPPH-IRe 2013	KB	0.00412573	30-34	Positive
KB142	SAPPH-IRe 2013	KB	0.000742632	25-29	Positive
KB054	SAPPH-IRe 2013	KB	0.000742632	35-39	Positive
KB036	SAPPH-IRe 2013	KB	0.00742632	20-24	Positive
KB239	SAPPH-IRe 2013	KB	0.00123772	30-34	Positive
KB063	SAPPH-IRe 2013	KB	0.00371316	35-39	Positive
KB088	SAPPH-IRe 2013	KB	0.00185658	30-34	Negative
KB112	SAPPH-IRe 2013	KB	0.00371316	30-34	Positive
KB165	SAPPH-IRe 2013	KB	0.0092829	30-34	Negative
KB015	SAPPH-IRe 2013	KB	0.00092829	20-24	Negative
KB134	SAPPH-IRe 2013	KB	0.00185658	30-34	Positive
KB069	SAPPH-IRe 2013	KB	0.0092829	30-34	Positive
KB155	SAPPH-IRe 2013	KB	0.00742632	25-29	Positive
KB119	SAPPH-IRe 2013	KB	0.0061886	20-24	Negative
KB019	SAPPH-IRe 2013	KB	0.0123772	35-39	Positive
KB077	SAPPH-IRe 2013	KB	0.00247544	30-34	Negative
KB176	SAPPH-IRe 2013	KB	0.00247544	30-34	Positive
KB046	SAPPH-IRe 2013	KB	0.00742632	25-29	Positive
KB156	SAPPH-IRe 2013	KB	0.0185658	20-24	Negative
KB190	SAPPH-IRe 2013	KB	0.00742632	20-24	Negative
KB039	SAPPH-IRe 2013	KB	0.00185658	20-24	Negative
MG110	SAPPH-IRe 2013	MG	0.000117003	25-29	Positive
MG115	SAPPH-IRe 2013	MG	0.00292508	30-34	Negative
MG121	SAPPH-IRe 2013	MG	0.00877523	20-24	Positive
MG200	SAPPH-IRe 2013	MG	0.00585015	20-24	Negative
MG112	SAPPH-IRe 2013	MG	0.00292508	20-24	Positive
MG138	SAPPH-IRe 2013	MG	0.00877523	35-39	Positive
MG018	SAPPH-IRe 2013	MG	0.0012536	20-24	Negative
MG080	SAPPH-IRe 2013	MG	0.00585015	25-29	Negative
MG182	SAPPH-IRe 2013	MG	0.00877523	20-24	Negative
MG019	SAPPH-IRe 2013	MG	0.00351009	20-24	Negative
MG195	SAPPH-IRe 2013	MG	0.00877523	25-29	Negative
MG133	SAPPH-IRe 2013	MG	0.00250721	30-34	Negative
MG041	SAPPH-IRe 2013	MG	0.00175505	30-34	Positive
MG104	SAPPH-IRe 2013	MG	0.00585015	20-24	Negative
MG058	SAPPH-IRe 2013	MG	0.000877523	25-29	Negative
MG065	SAPPH-IRe 2013	MG	0.000877523	30-34	Positive
MG062	SAPPH-IRe 2013	MG	0.000585015	20-24	Positive
MG179	SAPPH-IRe 2013	MG	0.00351009	25-29	Negative
MG070	SAPPH-IRe 2013	MG	0.00351009	25-29	Negative
MG091	SAPPH-IRe 2013	MG	0.00585015	30-34	Positive
MG048	SAPPH-IRe 2013	MG	0.00175593	30-34	Negative
MG064	SAPPH-IRe 2013	MG	0.0015955	25-29	Positive
MG143	SAPPH-IRe 2013	MG	0.00877523	30-34	Positive
MG118	SAPPH-IRe 2013	MG	0.00585015	25-29	Positive
MG073	SAPPH-IRe 2013	MG	0.00877523	30-34	Negative
MG145	SAPPH-IRe 2013	MG	0.00877523	18-19	Negative
MG026	SAPPH-IRe 2013	MG	0.00877523	18-19	Positive
MG146	SAPPH-IRe 2013	MG	0.00117003	30-34	Negative
MG187	SAPPH-IRe 2013	MG	0.00250721	30-34	Positive
MG016	SAPPH-IRe 2013	MG	0.00175593	35-39	Positive
MG069	SAPPH-IRe 2013	MG	0.00585015	20-24	Negative
MG076	SAPPH-IRe 2013	MG	0.00175505	20-24	Negative
MG027	SAPPH-IRe 2013	MG	0.00877523	25-29	Positive
MG130	SAPPH-IRe 2013	MG	0.00292508	30-34	Positive
MG199	SAPPH-IRe 2013	MG	0.00219381	20-24	Negative
MG015	SAPPH-IRe 2013	MG	0.00438761	18-19	Negative
MG193	SAPPH-IRe 2013	MG	0.00351009	20-24	Negative
MG078	SAPPH-IRe 2013	MG	0.00117003	25-29	Positive
MG105	SAPPH-IRe 2013	MG	0.00438761	30-34	Positive
MG139	SAPPH-IRe 2013	MG	0.00877523	20-24	Negative
MG165	SAPPH-IRe 2013	MG	0.00351009	20-24	Positive
MG013	SAPPH-IRe 2013	MG	0.000877523	30-34	Positive
MG154	SAPPH-IRe 2013	MG	0.00175505	30-34	Negative
MG043	SAPPH-IRe 2013	MG	0.00877523	30-34	Negative
MG057	SAPPH-IRe 2013	MG	0.00219381	20-24	Negative
MG164	SAPPH-IRe 2013	MG	0.000877523	20-24	Negative
MG108	SAPPH-IRe 2013	MG	0.00351009	25-29	Negative
MG068	SAPPH-IRe 2013	MG	0.00877523	25-29	Negative
MG142	SAPPH-IRe 2013	MG	0.00175505	25-29	Positive
MG194	SAPPH-IRe 2013	MG	0.00877523	18-19	Negative
MG191	SAPPH-IRe 2013	MG	0.000877523	25-29	Negative
MG151	SAPPH-IRe 2013	MG	0.00175593	25-29	Positive
MG072	SAPPH-IRe 2013	MG	0.000877523	20-24	Negative
MG162	SAPPH-IRe 2013	MG	0.00877523	25-29	Negative
MG174	SAPPH-IRe 2013	MG	0.00877523	25-29	Positive
MG147	SAPPH-IRe 2013	MG	0.0175505	20-24	Negative
MG003	SAPPH-IRe 2013	MG	0.000877523	25-29	Positive
MG129	SAPPH-IRe 2013	MG	0.000877523	25-29	Negative
MG009	SAPPH-IRe 2013	MG	0.00292508	30-34	Positive
MG052	SAPPH-IRe 2013	MG	0.00877523	20-24	Negative
MG096	SAPPH-IRe 2013	MG	0.00877523	30-34	Positive
MG005	SAPPH-IRe 2013	MG	0.00877523	25-29	Positive
MG054	SAPPH-IRe 2013	MG	0.00877523	30-34	Positive
MG190	SAPPH-IRe 2013	MG	0.00250721	25-29	Positive
MG189	SAPPH-IRe 2013	MG	0.00175505	20-24	Negative
MG034	SAPPH-IRe 2013	MG	0.00877523	35-39	Positive
MG092	SAPPH-IRe 2013	MG	0.00219381	20-24	Negative
MG084	SAPPH-IRe 2013	MG	0.00877523	35-39	Negative
MG051	SAPPH-IRe 2013	MG	0.00877523	20-24	Negative
MG006	SAPPH-IRe 2013	MG	0.00175505	30-34	Positive
MG144	SAPPH-IRe 2013	MG	0.00175505	20-24	Negative
MG132	SAPPH-IRe 2013	MG	0.00438761	25-29	Negative
MG087	SAPPH-IRe 2013	MG	0.00175505	20-24	Negative
MG050	SAPPH-IRe 2013	MG	0.00585015	30-34	Negative
MG109	SAPPH-IRe 2013	MG	0.00351009	20-24	Positive
MG024	SAPPH-IRe 2013	MG	0.00292508	30-34	Positive
MG134	SAPPH-IRe 2013	MG	0.00585015	30-34	Negative
MG152	SAPPH-IRe 2013	MG	0.000877523	25-29	Negative
MG098	SAPPH-IRe 2013	MG	0.000877523	20-24	Negative
MG023	SAPPH-IRe 2013	MG	8.77523e-05	30-34	Positive
MG125	SAPPH-IRe 2013	MG	0.000501441	25-29	Negative
MG049	SAPPH-IRe 2013	MG	0.00877523	20-24	Positive
MG008	SAPPH-IRe 2013	MG	0.000877523	20-24	Positive
MG153	SAPPH-IRe 2013	MG	0.00351009	30-34	Positive
MG030	SAPPH-IRe 2013	MG	0.0175505	25-29	Negative
MG079	SAPPH-IRe 2013	MG	0.00585015	20-24	Negative
MG188	SAPPH-IRe 2013	MG	0.00877523	25-29	Positive
MG038	SAPPH-IRe 2013	MG	0.00292508	25-29	Negative
MG075	SAPPH-IRe 2013	MG	0.00175593	25-29	Positive
MG198	SAPPH-IRe 2013	MG	0.00877523	20-24	Negative
MG171	SAPPH-IRe 2013	MG	0.00877523	25-29	Negative
MG056	SAPPH-IRe 2013	MG	0.00877523	25-29	Positive
MG100	SAPPH-IRe 2013	MG	0.00585015	20-24	Positive
MG085	SAPPH-IRe 2013	MG	0.00351009	20-24	Negative
MG137	SAPPH-IRe 2013	MG	0.00585015	25-29	Negative
MG192	SAPPH-IRe 2013	MG	0.00585015	20-24	Negative
MG028	SAPPH-IRe 2013	MG	0.000351009	30-34	Positive
MG183	SAPPH-IRe 2013	MG	0.000877523	20-24	Negative
MG141	SAPPH-IRe 2013	MG	0.00175505	35-39	Negative
MG014	SAPPH-IRe 2013	MG	0.00351009	20-24	Negative
MG055	SAPPH-IRe 2013	MG	0.00877523	25-29	Negative
MG202	SAPPH-IRe 2013	MG	0.00585015	25-29	Positive
MG059	SAPPH-IRe 2013	MG	0.00585015	30-34	Positive
MG022	SAPPH-IRe 2013	MG	0.00438761	30-34	Negative
MG097	SAPPH-IRe 2013	MG	0.00351009	20-24	Negative
MG131	SAPPH-IRe 2013	MG	0.000292508	20-24	Negative
MG186	SAPPH-IRe 2013	MG	0.00877523	20-24	Negative
MG181	SAPPH-IRe 2013	MG	0.00438761	20-24	Positive
MG004	SAPPH-IRe 2013	MG	0.00877523	30-34	Positive
MG127	SAPPH-IRe 2013	MG	0.00438761	25-29	Positive
MG101	SAPPH-IRe 2013	MG	0.00585015	20-24	Negative
MG178	SAPPH-IRe 2013	MG	0.00877523	20-24	Positive
MG150	SAPPH-IRe 2013	MG	0.0175505	30-34	Positive
MG077	SAPPH-IRe 2013	MG	0.000877523	20-24	Negative
MG083	SAPPH-IRe 2013	MG	0.0175505	18-19	Positive
MG106	SAPPH-IRe 2013	MG	0.00351009	30-34	Negative
MG173	SAPPH-IRe 2013	MG	0.00438761	18-19	Negative
MG172	SAPPH-IRe 2013	MG	0.00351009	20-24	Negative
MG123	SAPPH-IRe 2013	MG	0.00351009	20-24	Positive
MG167	SAPPH-IRe 2013	MG	0.00292508	20-24	Negative
MG031	SAPPH-IRe 2013	MG	0.00877523	30-34	Negative
MG196	SAPPH-IRe 2013	MG	0.00877523	20-24	Negative
MG185	SAPPH-IRe 2013	MG	0.00175505	20-24	Negative
MG166	SAPPH-IRe 2013	MG	0.000438761	30-34	Negative
MG093	SAPPH-IRe 2013	MG	0.00219381	35-39	Negative
MG113	SAPPH-IRe 2013	MG	0.000877523	20-24	Negative
MG107	SAPPH-IRe 2013	MG	0.00351009	20-24	Negative
MG066	SAPPH-IRe 2013	MG	0.00146254	25-29	Negative
MG201	SAPPH-IRe 2013	MG	0.00877523	20-24	Negative
MG163	SAPPH-IRe 2013	MG	0.00438761	35-39	Negative
MG088	SAPPH-IRe 2013	MG	0.00585015	25-29	Positive
MG102	SAPPH-IRe 2013	MG	0.000975025	20-24	Negative
MG047	SAPPH-IRe 2013	MG	0.00117003	25-29	Negative
MG007	SAPPH-IRe 2013	MG	0.00877523	18-19	Positive
MG155	SAPPH-IRe 2013	MG	0.000438761	30-34	Negative
MG168	SAPPH-IRe 2013	MG	0.000877523	20-24	Negative
MG035	SAPPH-IRe 2013	MG	0.00250721	25-29	Negative
MG033	SAPPH-IRe 2013	MG	0.0175505	25-29	Negative
MG184	SAPPH-IRe 2013	MG	0.00438761	20-24	Negative
MG114	SAPPH-IRe 2013	MG	0.000585015	20-24	Negative
MG116	SAPPH-IRe 2013	MG	0.00877523	20-24	Negative
MG029	SAPPH-IRe 2013	MG	0.000438761	30-34	Positive
MG176	SAPPH-IRe 2013	MG	0.00438761	25-29	Positive
MG095	SAPPH-IRe 2013	MG	0.00877523	25-29	Negative
MG063	SAPPH-IRe 2013	MG	0.00877523	25-29	Negative
MG124	SAPPH-IRe 2013	MG	0.00351009	20-24	Negative
MG177	SAPPH-IRe 2013	MG	0.000975025	20-24	Positive
MG036	SAPPH-IRe 2013	MG	0.00438761	25-29	Positive
MG135	SAPPH-IRe 2013	MG	0.00250721	25-29	Positive
MG067	SAPPH-IRe 2013	MG	0.0175505	25-29	Negative
MD102	SAPPH-IRe 2013	MD	0.00345556	18-19	Negative
MD060	SAPPH-IRe 2013	MD	0.00265812	35-39	Positive
MD001	SAPPH-IRe 2013	MD	0.00575926	25-29	Positive
MD078	SAPPH-IRe 2013	MD	0.00863889	25-29	Negative
MD057	SAPPH-IRe 2013	MD	0.00863889	18-19	Positive
MD025	SAPPH-IRe 2013	MD	0.00345556	25-29	Negative
MD021	SAPPH-IRe 2013	MD	0.00493651	25-29	Negative
MD039	SAPPH-IRe 2013	MD	0.00691111	20-24	Negative
MD118	SAPPH-IRe 2013	MD	0.00575926	20-24	Negative
MD104	SAPPH-IRe 2013	MD	0.00691111	35-39	Positive
MD013	SAPPH-IRe 2013	MD	0.00691111	30-34	Positive
MD146	SAPPH-IRe 2013	MD	0.00172778	20-24	Negative
MD050	SAPPH-IRe 2013	MD	0.00172778	25-29	Positive
MD162	SAPPH-IRe 2013	MD	0.00115185	25-29	Positive
MD106	SAPPH-IRe 2013	MD	0.00691111	20-24	Negative
MD155	SAPPH-IRe 2013	MD	0.00691111	25-29	Negative
MD111	SAPPH-IRe 2013	MD	0.000345556	25-29	Positive
MD142	SAPPH-IRe 2013	MD	0.0172778	20-24	Negative
MD121	SAPPH-IRe 2013	MD	0.00691111	25-29	Positive
MD128	SAPPH-IRe 2013	MD	0.00575926	25-29	Positive
MD120	SAPPH-IRe 2013	MD	0.00345556	20-24	Positive
MD074	SAPPH-IRe 2013	MD	0.00172778	20-24	Positive
MD112	SAPPH-IRe 2013	MD	0.00863889	20-24	Positive
MD063	SAPPH-IRe 2013	MD	0.00691111	18-19	Positive
MD095	SAPPH-IRe 2013	MD	0.00345556	25-29	Negative
MD093	SAPPH-IRe 2013	MD	0.00230371	20-24	Negative
MD077	SAPPH-IRe 2013	MD	0.00345556	30-34	Negative
MD072	SAPPH-IRe 2013	MD	0.00863889	18-19	Positive
MD071	SAPPH-IRe 2013	MD	0.00691111	20-24	Positive
MD069	SAPPH-IRe 2013	MD	0.00863889	35-39	Positive
MD147	SAPPH-IRe 2013	MD	0.00230371	25-29	Negative
MD084	SAPPH-IRe 2013	MD	0.00345556	25-29	Negative
MD131	SAPPH-IRe 2013	MD	0.00172778	20-24	Positive
MD004	SAPPH-IRe 2013	MD	0.00287963	35-39	Positive
MD037	SAPPH-IRe 2013	MD	0.00691111	20-24	Positive
MD032	SAPPH-IRe 2013	MD	0.0115185	25-29	Positive
MD139	SAPPH-IRe 2013	MD	0.00863889	30-34	Positive
MD028	SAPPH-IRe 2013	MD	0.00123413	25-29	Negative
MD125	SAPPH-IRe 2013	MD	0.00691111	20-24	Positive
MD098	SAPPH-IRe 2013	MD	0.0115185	30-34	Positive
MD020	SAPPH-IRe 2013	MD	0.00691111	30-34	Positive
MD143	SAPPH-IRe 2013	MD	0.00575926	35-39	Negative
MD016	SAPPH-IRe 2013	MD	0.0172778	25-29	Positive
MD014	SAPPH-IRe 2013	MD	0.00172778	18-19	Positive
MD038	SAPPH-IRe 2013	MD	0.0115185	20-24	Negative
MD053	SAPPH-IRe 2013	MD	0.00345556	20-24	Negative
MD049	SAPPH-IRe 2013	MD	0.00493651	18-19	Negative
MD085	SAPPH-IRe 2013	MD	0.00863889	35-39	Positive
MD019	SAPPH-IRe 2013	MD	0.00172778	20-24	Positive
MD126	SAPPH-IRe 2013	MD	0.0115185	30-34	Positive
MD044	SAPPH-IRe 2013	MD	0.00172778	35-39	Positive
MD067	SAPPH-IRe 2013	MD	0.00691111	20-24	Positive
MD045	SAPPH-IRe 2013	MD	0.00172778	30-34	Negative
MD008	SAPPH-IRe 2013	MD	0.00345556	25-29	Positive
MD082	SAPPH-IRe 2013	MD	0.00345556	30-34	Positive
MD059	SAPPH-IRe 2013	MD	0.00172778	30-34	Positive
MD150	SAPPH-IRe 2013	MD	0.00691111	35-39	Positive
MD007	SAPPH-IRe 2013	MD	0.00691111	25-29	Negative
MD009	SAPPH-IRe 2013	MD	0.00230371	25-29	Positive
MD114	SAPPH-IRe 2013	MD	0.000172778	25-29	Positive
MD088	SAPPH-IRe 2013	MD	0.00172778	18-19	Positive
MD006	SAPPH-IRe 2013	MD	0.00345556	35-39	Positive
MD127	SAPPH-IRe 2013	MD	0.00172778	18-19	Positive
MD047	SAPPH-IRe 2013	MD	0.00691111	20-24	Positive
MD090	SAPPH-IRe 2013	MD	0.00431945	25-29	Positive
MD132	SAPPH-IRe 2013	MD	0.00691111	25-29	Positive
MD041	SAPPH-IRe 2013	MD	0.00691111	18-19	Negative
MD062	SAPPH-IRe 2013	MD	0.00691111	35-39	Positive
MD148	SAPPH-IRe 2013	MD	0.00345556	30-34	Negative
MD026	SAPPH-IRe 2013	MD	0.0345556	20-24	Positive
MD092	SAPPH-IRe 2013	MD	0.00345556	20-24	Positive
MD163	SAPPH-IRe 2013	MD	0.0115185	30-34	Negative
MD138	SAPPH-IRe 2013	MD	0.00575926	20-24	Negative
MD043	SAPPH-IRe 2013	MD	0.000691111	30-34	Negative
MD056	SAPPH-IRe 2013	MD	0.00863889	18-19	Negative
MD117	SAPPH-IRe 2013	MD	0.00863889	18-19	Positive
MD096	SAPPH-IRe 2013	MD	0.0115185	20-24	Positive
MD015	SAPPH-IRe 2013	MD	0.0172778	35-39	Positive
MD058	SAPPH-IRe 2013	MD	0.00863889	30-34	Positive
MD107	SAPPH-IRe 2013	MD	0.00575926	30-34	Positive
MD149	SAPPH-IRe 2013	MD	0.0115185	30-34	Negative
MD080	SAPPH-IRe 2013	MD	0.00691111	18-19	Negative
MD158	SAPPH-IRe 2013	MD	0.0172778	35-39	Negative
MD137	SAPPH-IRe 2013	MD	0.00345556	20-24	Positive
MD051	SAPPH-IRe 2013	MD	0.00345556	20-24	Negative
MD100	SAPPH-IRe 2013	MD	0.00863889	25-29	Negative
MD161	SAPPH-IRe 2013	MD	0.00575926	25-29	Positive
MD094	SAPPH-IRe 2013	MD	0.00230371	18-19	Negative
MD064	SAPPH-IRe 2013	MD	0.00575926	18-19	Positive
MD052	SAPPH-IRe 2013	MD	0.000172778	20-24	Positive
MD116	SAPPH-IRe 2013	MD	0.0115185	20-24	Negative
MD036	SAPPH-IRe 2013	MD	0.0172778	25-29	Positive
MD152	SAPPH-IRe 2013	MD	0.00691111	25-29	Positive
MD065	SAPPH-IRe 2013	MD	0.00115185	18-19	Positive
MD002	SAPPH-IRe 2013	MD	0.00230371	25-29	Negative
MD123	SAPPH-IRe 2013	MD	0.00230371	20-24	Positive
MD145	SAPPH-IRe 2013	MD	0.00345556	30-34	Negative
MD005	SAPPH-IRe 2013	MD	0.0172778	25-29	Negative
MD134	SAPPH-IRe 2013	MD	0.00691111	20-24	Positive
MD153	SAPPH-IRe 2013	MD	0.00345556	25-29	Negative
MD011	SAPPH-IRe 2013	MD	0.00863889	25-29	Negative
MD159	SAPPH-IRe 2013	MD	0.000691111	35-39	Positive
MD166	SAPPH-IRe 2013	MD	0.00345556	20-24	Negative
MD160	SAPPH-IRe 2013	MD	0.00691111	25-29	Positive
MD054	SAPPH-IRe 2013	MD	0.00287963	20-24	Negative
MD081	SAPPH-IRe 2013	MD	0.00172778	18-19	Positive
MD076	SAPPH-IRe 2013	MD	0.00691111	30-34	Positive
MD157	SAPPH-IRe 2013	MD	0.00115185	30-34	Negative
MD140	SAPPH-IRe 2013	MD	0.0115185	20-24	Positive
MD031	SAPPH-IRe 2013	MD	0.00172778	30-34	Positive
MD027	SAPPH-IRe 2013	MD	0.00230371	25-29	Positive
MD144	SAPPH-IRe 2013	MD	0.00314142	30-34	Negative
MD033	SAPPH-IRe 2013	MD	0.00248021	30-34	Negative
MD048	SAPPH-IRe 2013	MD	0.00691111	30-34	Negative
MD103	SAPPH-IRe 2013	MD	0.0115185	20-24	Positive
MD066	SAPPH-IRe 2013	MD	0.00863889	25-29	Positive
MD034	SAPPH-IRe 2013	MD	0.000691111	20-24	Positive
MD124	SAPPH-IRe 2013	MD	0.00493651	25-29	Negative
MD136	SAPPH-IRe 2013	MD	0.00230371	35-39	Negative
MD154	SAPPH-IRe 2013	MD	0.0115185	20-24	Positive
MD083	SAPPH-IRe 2013	MD	0.00575926	25-29	Negative
MD022	SAPPH-IRe 2013	MD	0.00115185	30-34	Negative
MD099	SAPPH-IRe 2013	MD	0.00691111	25-29	Positive
MD156	SAPPH-IRe 2013	MD	0.000172778	30-34	Positive
MD151	SAPPH-IRe 2013	MD	0.00172778	30-34	Positive
MD040	SAPPH-IRe 2013	MD	0.00345556	30-34	Negative
MD003	SAPPH-IRe 2013	MD	0.00431945	25-29	Negative
MD086	SAPPH-IRe 2013	MD	0.00345556	35-39	Negative
MD105	SAPPH-IRe 2013	MD	0.0115185	25-29	Positive
MD087	SAPPH-IRe 2013	MD	0.00691111	30-34	Positive
MD097	SAPPH-IRe 2013	MD	0.00691111	25-29	Positive
MD110	SAPPH-IRe 2013	MD	0.0172778	20-24	Negative
MD023	SAPPH-IRe 2013	MD	0.00345556	25-29	Positive
MD035	SAPPH-IRe 2013	MD	0.0115185	18-19	Negative
MD075	SAPPH-IRe 2013	MD	0.00345556	30-34	Positive
MD024	SAPPH-IRe 2013	MD	0.00115185	20-24	Negative
NG001	SAPPH-IRe 2013	NG	0.00315296	30-34	Positive
NG021	SAPPH-IRe 2013	NG	0.0039412	20-24	Negative
NG040	SAPPH-IRe 2013	NG	0.0078824	35-39	Positive
NG097	SAPPH-IRe 2013	NG	0.0078824	30-34	Positive
NG008	SAPPH-IRe 2013	NG	0.00210197	35-39	Positive
NG068	SAPPH-IRe 2013	NG	0.00105099	30-34	Positive
NG054	SAPPH-IRe 2013	NG	0.00157648	25-29	Positive
NG119	SAPPH-IRe 2013	NG	0.00315296	25-29	Positive
NG143	SAPPH-IRe 2013	NG	0.00630592	18-19	Negative
NG122	SAPPH-IRe 2013	NG	0.000630592	20-24	Negative
NG022	SAPPH-IRe 2013	NG	0.0078824	30-34	Positive
NG033	SAPPH-IRe 2013	NG	0.00315296	30-34	Positive
NG034	SAPPH-IRe 2013	NG	0.0078824	25-29	Positive
NG016	SAPPH-IRe 2013	NG	0.0157648	30-34	Negative
NG121	SAPPH-IRe 2013	NG	0.00525493	20-24	Negative
NG114	SAPPH-IRe 2013	NG	0.0078824	18-19	Positive
NG094	SAPPH-IRe 2013	NG	0.0105099	18-19	Positive
NG160	SAPPH-IRe 2013	NG	0.0157648	30-34	Negative
NG013	SAPPH-IRe 2013	NG	0.00078824	20-24	Positive
NG182	SAPPH-IRe 2013	NG	0.0078824	30-34	Negative
NG188	SAPPH-IRe 2013	NG	0.0078824	25-29	Positive
NG086	SAPPH-IRe 2013	NG	0.00450423	20-24	Negative
NG031	SAPPH-IRe 2013	NG	0.00126118	20-24	Positive
NG073	SAPPH-IRe 2013	NG	0.00630592	20-24	Negative
NG159	SAPPH-IRe 2013	NG	0.00315296	25-29	Positive
NG089	SAPPH-IRe 2013	NG	0.00157648	30-34	Positive
NG071	SAPPH-IRe 2013	NG	0.0039412	20-24	Positive
NG148	SAPPH-IRe 2013	NG	0.00262747	30-34	Negative
NG181	SAPPH-IRe 2013	NG	0.0078824	25-29	Positive
NG169	SAPPH-IRe 2013	NG	0.00525493	30-34	Positive
NG124	SAPPH-IRe 2013	NG	0.0105099	30-34	Positive
NG070	SAPPH-IRe 2013	NG	0.00210197	30-34	Positive
NG062	SAPPH-IRe 2013	NG	0.00525493	20-24	Negative
NG015	SAPPH-IRe 2013	NG	0.0315296	20-24	Positive
NG084	SAPPH-IRe 2013	NG	0.00630592	30-34	Negative
NG055	SAPPH-IRe 2013	NG	0.00157648	30-34	Negative
NG091	SAPPH-IRe 2013	NG	0.00210197	25-29	Negative
NG157	SAPPH-IRe 2013	NG	0.00262747	30-34	Negative
NG077	SAPPH-IRe 2013	NG	0.00210197	35-39	Positive
NG004	SAPPH-IRe 2013	NG	0.000630592	30-34	Positive
NG049	SAPPH-IRe 2013	NG	0.00630592	30-34	Positive
NG174	SAPPH-IRe 2013	NG	0.0157648	25-29	Negative
NG035	SAPPH-IRe 2013	NG	0.00525493	30-34	Positive
NG158	SAPPH-IRe 2013	NG	0.00525493	30-34	Negative
NG107	SAPPH-IRe 2013	NG	0.00165945	30-34	Negative
NG002	SAPPH-IRe 2013	NG	0.0157648	30-34	Negative
NG010	SAPPH-IRe 2013	NG	0.00350329	30-34	Positive
NG093	SAPPH-IRe 2013	NG	0.00315296	20-24	Positive
NG064	SAPPH-IRe 2013	NG	0.00262747	35-39	Positive
NG081	SAPPH-IRe 2013	NG	0.00450423	20-24	Positive
NG187	SAPPH-IRe 2013	NG	0.00105099	35-39	Positive
NG066	SAPPH-IRe 2013	NG	0.0039412	25-29	Negative
NG113	SAPPH-IRe 2013	NG	0.0157648	30-34	Positive
NG127	SAPPH-IRe 2013	NG	0.0157648	30-34	Negative
NG104	SAPPH-IRe 2013	NG	0.00157648	30-34	Positive
NG032	SAPPH-IRe 2013	NG	0.00126118	20-24	Positive
NG145	SAPPH-IRe 2013	NG	0.00630592	20-24	Negative
NG189	SAPPH-IRe 2013	NG	0.00210197	25-29	Negative
NG108	SAPPH-IRe 2013	NG	0.00450423	25-29	Negative
NG192	SAPPH-IRe 2013	NG	0.00157648	30-34	Negative
NG059	SAPPH-IRe 2013	NG	0.00105099	20-24	Positive
NG184	SAPPH-IRe 2013	NG	0.00157648	30-34	Negative
NG069	SAPPH-IRe 2013	NG	0.00126118	18-19	Negative
NG046	SAPPH-IRe 2013	NG	0.000105099	25-29	Negative
NG007	SAPPH-IRe 2013	NG	0.00078824	30-34	Positive
NG087	SAPPH-IRe 2013	NG	0.00210197	20-24	Negative
NG190	SAPPH-IRe 2013	NG	0.0157648	30-34	Positive
NG025	SAPPH-IRe 2013	NG	0.00630592	25-29	Positive
NG165	SAPPH-IRe 2013	NG	0.00157648	20-24	Positive
NG052	SAPPH-IRe 2013	NG	0.00157648	30-34	Negative
NG051	SAPPH-IRe 2013	NG	0.0078824	25-29	Positive
NG162	SAPPH-IRe 2013	NG	0.00157648	25-29	Negative
NG053	SAPPH-IRe 2013	NG	0.00157648	20-24	Positive
NG105	SAPPH-IRe 2013	NG	0.00157648	30-34	Positive
NG003	SAPPH-IRe 2013	NG	0.00210197	25-29	Positive
NG083	SAPPH-IRe 2013	NG	0.00350329	20-24	Negative
NG063	SAPPH-IRe 2013	NG	0.00157648	25-29	Negative
NG006	SAPPH-IRe 2013	NG	0.00105099	30-34	Positive
NG024	SAPPH-IRe 2013	NG	0.00315296	25-29	Positive
NG115	SAPPH-IRe 2013	NG	0.0039412	25-29	Positive
NG193	SAPPH-IRe 2013	NG	0.00630592	30-34	Negative
NG095	SAPPH-IRe 2013	NG	0.00157648	30-34	Positive
NG178	SAPPH-IRe 2013	NG	0.00630592	25-29	Negative
NG164	SAPPH-IRe 2013	NG	0.0157648	30-34	Negative
NG118	SAPPH-IRe 2013	NG	0.0105099	35-39	Positive
NG185	SAPPH-IRe 2013	NG	0.00315296	35-39	Negative
NG078	SAPPH-IRe 2013	NG	0.0039412	20-24	Positive
NG117	SAPPH-IRe 2013	NG	0.00315296	25-29	Negative
NG170	SAPPH-IRe 2013	NG	0.00525493	35-39	Negative
NG067	SAPPH-IRe 2013	NG	0.0157648	25-29	Negative
NG163	SAPPH-IRe 2013	NG	0.00630592	25-29	Negative
NG138	SAPPH-IRe 2013	NG	0.00630592	18-19	Negative
NG200	SAPPH-IRe 2013	NG	0.00315296	30-34	Negative
NG198	SAPPH-IRe 2013	NG	0.00630592	20-24	Positive
NG037	SAPPH-IRe 2013	NG	0.0105099	25-29	Negative
NG131	SAPPH-IRe 2013	NG	0.00315296	25-29	Positive
NG065	SAPPH-IRe 2013	NG	0.00525493	25-29	Negative
NG135	SAPPH-IRe 2013	NG	0.00525493	18-19	Positive
NG167	SAPPH-IRe 2013	NG	0.00157648	30-34	Positive
NG129	SAPPH-IRe 2013	NG	0.0315296	35-39	Positive
NG128	SAPPH-IRe 2013	NG	0.00315296	20-24	Negative
NG166	SAPPH-IRe 2013	NG	0.00126118	30-34	Negative
NG125	SAPPH-IRe 2013	NG	0.0105099	35-39	Negative
NG154	SAPPH-IRe 2013	NG	0.000630592	20-24	Positive
NG123	SAPPH-IRe 2013	NG	0.0039412	25-29	Negative
NG102	SAPPH-IRe 2013	NG	0.00315296	25-29	Positive
NG120	SAPPH-IRe 2013	NG	0.00126118	25-29	Negative
NG116	SAPPH-IRe 2013	NG	0.000315296	35-39	Negative
NG112	SAPPH-IRe 2013	NG	0.00078824	20-24	Negative
NG173	SAPPH-IRe 2013	NG	0.000315296	35-39	Negative
NG177	SAPPH-IRe 2013	NG	0.00039412	25-29	Negative
NG103	SAPPH-IRe 2013	NG	0.00630592	20-24	Negative
NG186	SAPPH-IRe 2013	NG	0.0105099	25-29	Negative
NG019	SAPPH-IRe 2013	NG	0.00210197	25-29	Positive
NG080	SAPPH-IRe 2013	NG	0.00315296	25-29	Positive
NG172	SAPPH-IRe 2013	NG	0.00315296	35-39	Positive
NG014	SAPPH-IRe 2013	NG	0.00105099	20-24	Positive
NG026	SAPPH-IRe 2013	NG	0.00630592	25-29	Positive
NG061	SAPPH-IRe 2013	NG	0.00210197	20-24	Negative
NG058	SAPPH-IRe 2013	NG	0.00210197	25-29	Negative
NG085	SAPPH-IRe 2013	NG	0.0105099	25-29	Positive
NG136	SAPPH-IRe 2013	NG	0.0105099	20-24	Negative
NG079	SAPPH-IRe 2013	NG	0.00315296	20-24	Positive
NG141	SAPPH-IRe 2013	NG	0.00630592	20-24	Positive
NG074	SAPPH-IRe 2013	NG	0.00157648	25-29	Negative
NG012	SAPPH-IRe 2013	NG	0.0078824	25-29	Negative
NG201	SAPPH-IRe 2013	NG	0.0157648	25-29	Positive
NG100	SAPPH-IRe 2013	NG	0.0105099	25-29	Positive
NG156	SAPPH-IRe 2013	NG	0.00210197	30-34	Positive
NG045	SAPPH-IRe 2013	NG	0.00126118	25-29	Negative
NG144	SAPPH-IRe 2013	NG	0.00630592	18-19	Negative
NG153	SAPPH-IRe 2013	NG	0.00262747	25-29	Negative
NG048	SAPPH-IRe 2013	NG	0.00157648	30-34	Negative
NG047	SAPPH-IRe 2013	NG	0.00262747	30-34	Positive
NG044	SAPPH-IRe 2013	NG	0.00242535	18-19	Positive
NG176	SAPPH-IRe 2013	NG	0.00630592	25-29	Positive
NG028	SAPPH-IRe 2013	NG	0.0105099	25-29	Negative
NG060	SAPPH-IRe 2013	NG	0.0105099	30-34	Positive
NG101	SAPPH-IRe 2013	NG	0.00157648	30-34	Positive
NG149	SAPPH-IRe 2013	NG	0.00630592	25-29	Negative
NG005	SAPPH-IRe 2013	NG	0.0157648	20-24	Positive
NG038	SAPPH-IRe 2013	NG	0.00525493	25-29	Negative
NG168	SAPPH-IRe 2013	NG	0.000630592	30-34	Positive
NG199	SAPPH-IRe 2013	NG	0.00157648	35-39	Negative
NG029	SAPPH-IRe 2013	NG	0.00126118	25-29	Positive
NG042	SAPPH-IRe 2013	NG	0.00450423	30-34	Positive
NG023	SAPPH-IRe 2013	NG	0.00315296	30-34	Positive
NG020	SAPPH-IRe 2013	NG	0.00105099	25-29	Positive
NG017	SAPPH-IRe 2013	NG	0.000630592	30-34	Positive
NG009	SAPPH-IRe 2013	NG	0.00105099	30-34	Positive
NG140	SAPPH-IRe 2013	NG	0.0105099	25-29	Positive
NG132	SAPPH-IRe 2013	NG	0.0078824	18-19	Negative
NG110	SAPPH-IRe 2013	NG	0.00157648	25-29	Positive
ZV108	SAPPH-IRe 2013	ZV	0.00212353	30-34	Positive
ZV087	SAPPH-IRe 2013	ZV	0.00382236	35-39	Positive
ZV005	SAPPH-IRe 2013	ZV	0.000764472	25-29	Positive
ZV002	SAPPH-IRe 2013	ZV	0.00095559	30-34	Positive
ZV072	SAPPH-IRe 2013	ZV	0.00254824	25-29	Positive
ZV017	SAPPH-IRe 2013	ZV	0.00191118	30-34	Positive
ZV134	SAPPH-IRe 2013	ZV	0.0191118	20-24	Positive
ZV190	SAPPH-IRe 2013	ZV	0.000764472	30-34	Positive
ZV023	SAPPH-IRe 2013	ZV	0.00191118	25-29	Positive
ZV057	SAPPH-IRe 2013	ZV	0.00191118	20-24	Negative
ZV102	SAPPH-IRe 2013	ZV	0.00546051	25-29	Positive
ZV013	SAPPH-IRe 2013	ZV	0.000764472	25-29	Positive
ZV138	SAPPH-IRe 2013	ZV	0.00955589	30-34	Positive
ZV116	SAPPH-IRe 2013	ZV	0.00764472	25-29	Positive
ZV147	SAPPH-IRe 2013	ZV	0.00191118	25-29	Positive
ZV162	SAPPH-IRe 2013	ZV	0.00382236	20-24	Negative
ZV151	SAPPH-IRe 2013	ZV	0.00382236	20-24	Positive
ZV073	SAPPH-IRe 2013	ZV	0.000764472	25-29	Positive
ZV053	SAPPH-IRe 2013	ZV	0.00546051	35-39	Positive
ZV106	SAPPH-IRe 2013	ZV	0.00191118	30-34	Positive
ZV043	SAPPH-IRe 2013	ZV	0.0031853	35-39	Positive
ZV018	SAPPH-IRe 2013	ZV	0.000570501	18-19	Positive
ZV160	SAPPH-IRe 2013	ZV	0.0191118	30-34	Positive
ZV016	SAPPH-IRe 2013	ZV	0.00254824	25-29	Positive
ZV192	SAPPH-IRe 2013	ZV	0.00546051	18-19	Negative
ZV141	SAPPH-IRe 2013	ZV	0.00955589	18-19	Positive
ZV003	SAPPH-IRe 2013	ZV	0.000764472	30-34	Negative
ZV069	SAPPH-IRe 2013	ZV	0.00127412	25-29	Positive
ZV019	SAPPH-IRe 2013	ZV	0.00127412	25-29	Positive
ZV213	SAPPH-IRe 2013	ZV	0.000224845	20-24	Positive
ZV011	SAPPH-IRe 2013	ZV	0.00152894	25-29	Positive
ZV121	SAPPH-IRe 2013	ZV	0.00382236	25-29	Positive
ZV063	SAPPH-IRe 2013	ZV	0.00764472	18-19	Negative
ZV014	SAPPH-IRe 2013	ZV	0.00955589	20-24	Positive
ZV088	SAPPH-IRe 2013	ZV	0.000764472	30-34	Positive
ZV084	SAPPH-IRe 2013	ZV	0.00764472	25-29	Positive
ZV020	SAPPH-IRe 2013	ZV	0.000764472	30-34	Positive
ZV185	SAPPH-IRe 2013	ZV	0.00764472	25-29	Positive
ZV045	SAPPH-IRe 2013	ZV	0.00382236	20-24	Positive
ZV036	SAPPH-IRe 2013	ZV	0.00764472	35-39	Negative
ZV105	SAPPH-IRe 2013	ZV	0.00191118	20-24	Positive
ZV172	SAPPH-IRe 2013	ZV	0.00764472	30-34	Positive
ZV085	SAPPH-IRe 2013	ZV	0.00382236	35-39	Negative
ZV096	SAPPH-IRe 2013	ZV	0.00152894	35-39	Positive
ZV142	SAPPH-IRe 2013	ZV	0.00127412	30-34	Positive
ZV010	SAPPH-IRe 2013	ZV	0.00191118	30-34	Positive
ZV093	SAPPH-IRe 2013	ZV	0.00955589	20-24	Positive
ZV066	SAPPH-IRe 2013	ZV	0.00127412	25-29	Positive
ZV139	SAPPH-IRe 2013	ZV	0.0063706	30-34	Positive
ZV212	SAPPH-IRe 2013	ZV	0.000764472	18-19	Negative
ZV125	SAPPH-IRe 2013	ZV	0.00382236	25-29	Positive
ZV059	SAPPH-IRe 2013	ZV	0.00477795	30-34	Negative
ZV215	SAPPH-IRe 2013	ZV	0.00103307	30-34	Negative
ZV074	SAPPH-IRe 2013	ZV	0.0191118	30-34	Positive
ZV197	SAPPH-IRe 2013	ZV	0.00127412	25-29	Positive
ZV140	SAPPH-IRe 2013	ZV	0.00382236	35-39	Positive
ZV158	SAPPH-IRe 2013	ZV	0.00191118	20-24	Positive
ZV091	SAPPH-IRe 2013	ZV	0.00382236	25-29	Negative
ZV021	SAPPH-IRe 2013	ZV	0.000764472	30-34	Positive
ZV188	SAPPH-IRe 2013	ZV	0.00127412	25-29	Positive
ZV012	SAPPH-IRe 2013	ZV	0.00191118	30-34	Positive
ZV038	SAPPH-IRe 2013	ZV	0.000659027	25-29	Negative
ZV089	SAPPH-IRe 2013	ZV	0.00955589	20-24	Negative
ZV115	SAPPH-IRe 2013	ZV	0.00191118	20-24	Positive
ZV090	SAPPH-IRe 2013	ZV	0.00095559	25-29	Positive
ZV044	SAPPH-IRe 2013	ZV	0.0063706	20-24	Negative
ZV180	SAPPH-IRe 2013	ZV	0.000764472	30-34	Positive
[truncated: 2,100 more rows]

## Sheet: Figure 1e
ptid	survey_name	site_code	norminv_deg	age	hiv
[truncated: 3,420 more rows]

[truncated: 25 more sheets: Figure 1f, Figure 2a, Figure 2b, Table 1, Table 2, Table 3, Figure S1, Figure S2, Figure S3, Figure S4, Figure S5, Figure S6, Figure S7, Figure S8, Figure S9, Figure S10, Table S2, Table S3, Table S4, Table S5 …]
